# Supplementary material for: Phenotype-independent DNA methylation changes in prostate cancer
Source: Br J Cancer. 2018 Oct 15;119(9):1133–43. doi: 10.1038/s41416-018-0236-1 (PMC6219500; doi:10.1038/s41416-018-0236-1)
Supplement: Supplementary file 2 — Supplementary Table 1 [file 41416_2018_236_MOESM2_ESM.xlsx]

## Sheet: Sheet1
library	patient code	population	total read pairs	aligned pairs	% aligned	unique pairs	% unique	covered Cs in CpGs	mean coverage
zr546_3	H309	CB	27152869	19270327	71	15731688	57.9	8752994	7.24
zr546_8	H323	CB	27234823	19822591	72.8	15845172	58.2	8771236	7.05
zr530_3	H324	CB	28307024	20957541	74	16044500	56.7	9107598	7.83
zr546_11	H329	CB	24067754	14876511	61.8	12073590	50.2	7953823	5.62
zr546_4	H309	CL	29197085	20737947	71	16778451	57.5	8903552	7.58
zr546_9	H323	CL	33480373	24271977	72.5	18886669	56.4	9189984	8.2
zr530_4	H324	CL	30804021	21860796	71	16731816	54.3	9228160	7.19
zr546_12	H329	CL	26902300	19253888	71.6	15564034	57.9	8614119	6.95
zr546_1	H309	NB	27792651	20000596	72	16241098	58.4	8770562	7.51
zr530_1	H324	NB	31258528	23037775	73.7	17977073	57.5	9276371	8.27
zr546_10	H329	NB	29004417	20087364	69.3	16164281	55.7	8626487	7.1
zr546_2	H309	NL	27842679	20034519	72	16024003	57.6	9009515	7.36
zr530_2	H324	NL	36524536	26508686	72.6	20457980	56	9631029	9
zr546_5	H329	NL	30902206	21827712	70.6	17317759	56	8816603	7.87
MEAN:			2.93194e+07	2.08963e+07	71.1357	1.65599e+07	56.45	8.90372e+06	7.48357
MIN:			24067754	14876511	61.8	12073590	50.2	7953823	5.62
MAX:			36524536	26508686	74	20457980	58.4	9631029	9
