# Supplementary material for: Phenotype-independent DNA methylation changes in prostate cancer
Source: Br J Cancer. 2018 Oct 15;119(9):1133–43. doi: 10.1038/s41416-018-0236-1 (PMC6219500; doi:10.1038/s41416-018-0236-1)
Supplement: Supplementary file 3 — Supplementary Table 2 [file 41416_2018_236_MOESM3_ESM.txt]

seqnames	start	end	H309NB	H309NL	H309CB	H309CL	H329NL	H323CB	H323CL	H329NB	H329CB	H329CL	H324NB	H324NL	H324CB	H324CL	CB_vs_NB_qvalue	CB_vs_NB_meth.diff	CL_vs_CB_qvalue	CL_vs_CB_meth.diff	CL_vs_NL_qvalue	CL_vs_NL_meth.diff	NL_vs_NB_qvalue	NL_vs_NB_meth.diff
chr1	328301	328400	60.3	51.2	57.5	71.4	54.2	47.9	51.4	66.7	9.38	58	50.6	35.7	66.7	79.2	NA	NA	0.0217	16.2	0.046	16.3	NA	NA
chr1	564601	564700	18.8	27.9	0	8.51	41.8	0	27.1	0.335	0	39	8.89	15.4	12.5	9.73	NA	NA	1.03e-05	10.2	NA	NA	3.9e-37	14.8
chr1	564701	564800	25.3	36	0	11.5	50	0	34.6	1.64	0	46.8	12.1	20.7	16.9	13.4	NA	NA	6.86e-05	14.4	NA	NA	6.65e-08	15.9
chr1	567101	567200	22.7	19.3	21.3	10.7	2.06	16.8	2.54	14.3	14.1	12.1	13.5	14.9	21.5	15	NA	NA	5.6e-05	-13.5	NA	NA	NA	NA
chr1	567201	567300	100	66.7	73.3	87.5	1.54	77.8	1.66	75	44.4	50	76.2	81.8	100	100	NA	NA	0.0105	-67	NA	NA	3.65e-06	-76.6
chr1	725401	725500	47.1	69	61.5	58.6	64.4	77.8	100	56	56	69.2	7.72	7.84	9.04	74.4	NA	NA	1.54e-10	55.1	1.22e-08	57	NA	NA
chr1	725801	725900	3.45	4.26	26.3	0	4.65	28.2	6.06	24.5	0	7.69	13	9.52	3.7	0	NA	NA	0.011	-11.9	NA	NA	NA	NA
chr1	785001	785100	100	100	85.7	100	84.6	42.9	100	100	66.7	100	100	100	100	100	NA	NA	0.0131	28	NA	NA	NA	NA
chr1	805501	805600	17.2	45.8	0	50	36.1	47.6	37.5	13.6	66.7	29.2	8.33	23.1	32.4	27.5	NA	NA	NA	NA	NA	NA	0.032	20.7
chr1	864401	864500	6.25	53.8	48.6	57.9	57.5	44.7	46.9	51.4	54.1	46.3	46.8	71.4	46.7	54.3	NA	NA	NA	NA	NA	NA	0.0325	19.7
chr1	865501	865600	31.4	28	40.7	61.4	45.5	23.1	35.7	52.3	25	47.2	39.4	49.1	46.3	60.9	NA	NA	0.0235	16.1	NA	NA	NA	NA
chr1	868501	868600	38	7.46	30.6	10	10.9	23.1	0	32.6	17.2	14.8	36	16.5	32.9	12.8	NA	NA	7.93e-06	-19.2	NA	NA	1.26e-05	-23.5
chr1	872301	872400	49.4	45.2	34.4	45.5	69.1	0	15.7	71.4	80.6	68	34.5	66.1	35.2	61.3	NA	NA	0.0391	11.7	NA	NA	NA	NA
chr1	872401	872500	49.4	49	24.7	30.2	69.5	7.63	18.2	58.9	65.9	44.2	37.1	53.5	30.6	39.2	NA	NA	NA	NA	1.06e-06	-25.4	0.0324	10.3
chr1	903401	903500	24.8	8.51	19	22.5	28.3	58.1	33	50.8	50.7	28.8	43.5	23.6	32.8	31.7	NA	NA	NA	NA	NA	NA	0.000117	-18.6
chr1	906501	906600	0	13.3	0	20	0	5.88	23.1	0	33.3	15.4	2.67	14.7	0	26.7	NA	NA	0.0145	18.6	NA	NA	NA	NA
chr1	907001	907100	3.82	15.4	2.72	29.6	11	6.33	28.3	2.03	13.7	14.9	7.18	39.7	12.4	29.6	NA	NA	1.63e-12	17	NA	NA	4.2e-17	20.3
chr1	907101	907200	11.9	24.3	6.48	27.2	22.2	11.1	34.1	11.5	18.5	26.6	12.1	47.9	15	33.8	NA	NA	3.57e-06	18.6	NA	NA	1.08e-07	21.5
chr1	914301	914400	60.8	63	70.6	53.5	84.3	73.9	55.8	75	84.6	62.2	60	70.2	70.5	63.3	NA	NA	0.0167	-16.2	NA	NA	NA	NA
chr1	918401	918500	38.9	15.9	50	58.5	28.4	31.9	44.4	50	27.9	37.9	54.2	35.4	55	21.2	NA	NA	NA	NA	NA	NA	0.00799	-22.2
chr1	919101	919200	80	92.3	87.9	89.8	81.4	83.3	83	80.8	83.3	42.9	85	93.6	79.3	63.6	NA	NA	NA	NA	0.00198	-15.6	NA	NA
chr1	931001	931100	53.5	58.2	40.9	64.6	63.2	50	60.2	58.3	59.3	76.9	48.9	74.1	38.1	59.2	NA	NA	0.00206	19.5	NA	NA	NA	NA
chr1	933601	933700	49.1	55.1	28.6	56.3	51.2	34.9	42.1	58.2	59.4	58.6	44.2	45.4	41	50.9	NA	NA	0.0198	11	NA	NA	NA	NA
chr1	933901	934000	20.8	29.8	12.5	20.4	38.1	17.9	22.2	11.1	5.88	31.1	22.8	30.9	18.9	51.1	NA	NA	4.57e-05	14.8	NA	NA	NA	NA
chr1	949601	949700	89.7	92	94.4	89.4	97.3	85.2	94.4	75	83.3	81.8	81.5	100	85.7	87.5	NA	NA	NA	NA	NA	NA	0.0422	14.3
chr1	961201	961300	1.05	13.8	0	26.3	8.51	11.7	41.8	13.3	6.67	12.8	1.85	14.7	0	14	NA	NA	1.86e-07	19.1	NA	NA	NA	NA
chr1	961301	961400	0	43.2	0	55.8	26.9	10	58.5	15	7.14	31.2	0	41.9	0	30.8	NA	NA	1.56e-13	40.6	NA	NA	3e-09	36
chr1	961401	961500	2.78	38.1	9.52	30	17.6	20.8	61.5	0	12.5	32.1	4.35	33.3	5.56	15.4	NA	NA	0.0106	24.4	NA	NA	0.00036	28
chr1	969501	969600	2	18.3	3.7	16	20.7	0	9.86	10.3	8.16	25.3	7.94	7.41	4.35	17.7	NA	NA	6.79e-05	13.4	NA	NA	NA	NA
chr1	969601	969700	22.1	37.5	17.8	24.2	27.6	18.7	23.6	34.6	27.9	43.9	20.5	30.5	21.7	41.7	NA	NA	0.00464	11.9	NA	NA	NA	NA
chr1	969701	969800	24.1	24.7	27.9	41.7	53.3	22.2	30.8	38.9	21.4	47.1	30.2	44.7	16.9	48.4	NA	NA	0.0103	19	NA	NA	NA	NA
chr1	976601	976700	66.9	66.9	65.1	76.3	83.4	71.6	79.8	78.4	71.9	87.8	60	74.8	63.2	82.4	NA	NA	0.00214	13.2	NA	NA	NA	NA
chr1	986201	986300	29.8	21.6	32.3	17.9	10.7	39.1	21.3	23.6	45.9	25	40.7	14.8	29.9	17.6	NA	NA	2.11e-08	-14.5	NA	NA	1.53e-08	-19.6
chr1	1002601	1002700	90.5	88.9	90	85.7	67.2	81.8	78.4	65.2	72	40	100	100	76.2	77.8	NA	NA	NA	NA	0.0382	-11.7	NA	NA
chr1	1002801	1002900	96.7	94.3	90.5	82.8	43.6	53.8	69.2	62.6	0	38.9	97.5	84.9	93.5	98.3	0.00809	-11.2	NA	NA	NA	NA	0.0435	-12.2
chr1	1003301	1003400	73.6	82.2	65.6	49	39.8	46.1	38.3	34.3	53.1	29.1	72.3	56	80.7	72	NA	NA	1.24e-05	-14.9	NA	NA	NA	NA
chr1	1012601	1012700	70.3	81	85.3	69.5	75	93.8	76	33.3	100	81.8	64.3	77.8	86.4	52.8	NA	NA	0.00293	-20.4	NA	NA	NA	NA
chr1	1060001	1060100	71.4	40.9	64	57.1	50	60	34.5	66.7	88.9	37.5	55.3	37.9	61.1	35.3	NA	NA	0.00729	-26.6	NA	NA	NA	NA
chr1	1060401	1060500	64.3	42.3	56.2	47.1	43.8	28.6	13.8	75	54.2	64	73.9	38.5	48.1	22.2	NA	NA	NA	NA	NA	NA	0.0397	-30.8
chr1	1060501	1060600	63.3	39.3	50	40.3	52.3	59.1	37.7	83.3	61.7	69.6	53.5	24.5	61.7	37.5	NA	NA	NA	NA	NA	NA	0.000125	-25.5
chr1	1060701	1060800	72	51.3	66.1	46.3	69	77.9	42.4	70.2	78	63.3	74.2	63.5	66.7	47	NA	NA	4.32e-05	-22.6	NA	NA	NA	NA
chr1	1067901	1068000	51.5	19.2	34.2	12.5	12.7	33.3	5.81	26.3	51.4	31.6	44.3	36.2	23.1	26.4	NA	NA	0.000104	-19.6	NA	NA	0.0138	-16.6
chr1	1068101	1068200	32.4	2.38	29.2	14.9	2.44	13	4.84	23.4	34.1	17.9	24.7	23.4	30.8	4.69	NA	NA	0.00135	-16.8	NA	NA	NA	NA
chr1	1068201	1068300	25.9	24.2	4.76	13.8	35.5	40.6	24.4	11.1	48.4	26.7	31.8	60.5	34.6	21.7	NA	NA	NA	NA	0.0427	-18.8	NA	NA
chr1	1068401	1068500	34.4	14	27.8	22.6	16.8	41.5	30.4	18.1	32.1	20.7	48.9	63.8	46.5	22	NA	NA	0.00119	-11.6	NA	NA	NA	NA
chr1	1076301	1076400	21.4	21.8	11.2	50	32.6	18	30.2	33.3	36.2	34.3	23.1	39.9	20.6	40.6	NA	NA	2.69e-06	16.1	NA	NA	NA	NA
chr1	1079601	1079700	0	0	0	4.17	0	0	0	0	0	0	5.71	17.1	2.63	37.5	NA	NA	0.01	12	NA	NA	NA	NA
chr1	1079701	1079800	10.1	15.5	11.1	7.69	6.25	11.5	8.54	13.8	13	14.9	9.79	38.5	9.56	57.9	NA	NA	NA	NA	NA	NA	0.00101	11.9
chr1	1084001	1084100	11.1	18.5	10	30.4	10.5	8.75	32.9	10	20.5	11	14	36.3	8.33	13.2	NA	NA	0.000237	13.3	NA	NA	NA	NA
chr1	1084101	1084200	2.94	14.3	16.9	25	12.4	7.27	31.4	25	10	10.8	11.8	26.7	5.48	9.84	NA	NA	0.0283	12.4	NA	NA	NA	NA
chr1	1085501	1085600	22.2	8.51	45.3	54.5	23.2	33.8	49.1	29.7	50	35	25.9	56.9	26.9	32.7	NA	NA	NA	NA	0.006	19.3	NA	NA
chr1	1094101	1094200	28.2	34.2	19.7	24.7	28.1	21.3	26.8	23.2	35.7	36.4	12	44.1	15.4	37.2	NA	NA	NA	NA	NA	NA	0.0381	13.5
chr1	1094401	1094500	73.1	69.6	71.4	90.9	89.5	56.5	95.2	59.1	66.7	94.7	75	90.9	60	50	NA	NA	0.0497	25.3	NA	NA	NA	NA
chr1	1094601	1094700	65.7	51.6	56.2	84.8	76.7	68.4	82.5	66.7	80.8	82.6	60	90.6	60.9	88.9	NA	NA	0.0219	18.5	NA	NA	NA	NA
chr1	1097201	1097300	63.6	72.9	60.7	77	65.3	56.6	78.4	76.2	65.9	80.5	65.2	66.7	64.5	71.9	NA	NA	0.000162	15.1	NA	NA	NA	NA
chr1	1102001	1102100	40	50	42.9	64.3	42.9	0	68.4	46.2	28.6	71.4	33.3	31.2	33.3	31.2	NA	NA	0.0355	29.4	NA	NA	NA	NA
chr1	1109301	1109400	47.8	32.9	58	54.1	31	37.5	51.2	26.7	60.9	72.2	52.6	74	48.7	59.6	NA	NA	NA	NA	0.00552	14.2	NA	NA
chr1	1109401	1109500	59.6	50	65.5	66.7	36.8	61.1	58.1	50	63.2	75	79.4	61.8	68.2	88.9	NA	NA	NA	NA	0.00181	18.5	NA	NA
chr1	1118101	1118200	75.9	86.2	70.1	75.6	89.8	78.1	81.5	78.8	100	85.7	67.7	85	85.9	85.4	NA	NA	NA	NA	NA	NA	0.0343	12.1
chr1	1148401	1148500	80.8	94.2	83.9	82.4	91.2	85.9	89.8	63.3	93.2	78.6	87.8	87.2	83.5	95.2	NA	NA	NA	NA	NA	NA	0.000237	13.7
chr1	1153301	1153400	0	5.26	0	36.4	4.55	8.33	35.3	5.26	0	28.6	10.5	5	8	11.1	NA	NA	0.0486	24.5	NA	NA	NA	NA
chr1	1168201	1168300	32.2	27.8	28.7	40.5	42.3	37.3	51.5	36.6	33.3	34.9	50.2	56.5	34.3	66.4	NA	NA	3.89e-05	12.1	NA	NA	NA	NA
chr1	1168701	1168800	95	86.7	92	93.8	94	100	76.7	100	100	85.9	92.9	100	98.3	90.8	NA	NA	0.00146	-12.1	NA	NA	NA	NA
chr1	1173001	1173100	24.5	18.5	34.4	11.1	24.1	11.9	15.6	30.8	33.3	22.2	28.3	1.75	30.8	16.2	NA	NA	0.0466	-13.3	NA	NA	0.0404	-12.2
chr1	1173501	1173600	3.09	4.84	0	15.5	6.78	15.7	5	0	0	5.26	3.7	42.9	2.78	20.9	NA	NA	NA	NA	NA	NA	0.00022	13
chr1	1175501	1175600	18.2	62.5	33.3	54.5	20	60	23.5	14.3	18.2	33.3	0	50	27.3	33.3	NA	NA	NA	NA	NA	NA	0.0297	34.4
chr1	1186401	1186500	11.1	20	10.7	23.9	17.3	23.2	35.4	9.21	8.16	12.6	20.8	41.8	30.4	30.2	NA	NA	NA	NA	NA	NA	0.026	15.5
chr1	1186601	1186700	60.5	66.7	65.3	70.1	65.8	54.4	71.7	76.6	70.8	81	59.1	68.5	55.8	66.1	NA	NA	0.0123	11.5	NA	NA	NA	NA
chr1	1216301	1216400	94.4	96.6	90	93.1	94.3	83.3	100	100	66.7	97.1	84.6	100	93.9	100	NA	NA	0.0352	10.5	NA	NA	NA	NA
chr1	1217601	1217700	12.2	4.26	31.6	1.89	8.89	11.1	2	9.52	15	2.22	11.8	5	23.8	8	NA	NA	0.000113	-16.7	NA	NA	NA	NA
chr1	1222201	1222300	22.5	31.4	12.2	32.8	43.2	20.4	35.8	55.6	13.3	43.2	37.8	26.2	17.8	21.2	NA	NA	0.01	16.4	NA	NA	NA	NA
chr1	1238501	1238600	41.1	48.5	39.7	69.2	30.4	63.5	63.6	54	61.2	67.4	53.1	94.3	60.4	66.7	NA	NA	0.0122	12.7	0.00104	13	NA	NA
chr1	1238601	1238700	36.1	45.6	28.6	68.6	32.3	50	53.9	32.9	50	55.3	56.8	90.3	47.5	75	NA	NA	0.00102	19.1	NA	NA	NA	NA
chr1	1238701	1238800	0	4	0	11.9	7.94	2.13	20	0	0	4.08	1.72	30.6	0	32.3	NA	NA	3.72e-05	14.4	NA	NA	0.000126	14.5
chr1	1241501	1241600	20	30.8	21.4	37.3	29.5	20	41.8	17.1	28.1	50	52.2	48.3	18.2	47.2	NA	NA	0.00455	21.1	NA	NA	NA	NA
chr1	1244901	1245000	28.6	0	18.2	0	0	0	3.57	33.3	0	0	3.57	0	7.5	4.55	NA	NA	NA	NA	NA	NA	0.0439	-10.5
chr1	1248501	1248600	84.6	87.5	91.7	70.6	83.3	92.3	75	33.3	80	33.3	85	69.2	84.6	37.5	NA	NA	0.0392	-29.4	NA	NA	NA	NA
chr1	1266401	1266500	23.6	29.6	18.2	19	38.2	45.7	22.7	50	50	34.9	24	37.5	54.5	15.8	NA	NA	0.0463	-14.5	NA	NA	NA	NA
chr1	1267101	1267200	51.3	60.8	41.9	64	45.5	51.4	50.8	47.8	65.5	65.3	49.7	41.8	35.7	58.1	NA	NA	NA	NA	0.0242	10.1	NA	NA
chr1	1268901	1269000	26	46.4	22.1	32.7	27.1	28.1	23.5	28.8	17	66.7	57.9	67	52.2	46.9	NA	NA	NA	NA	0.0225	-15.7	NA	NA
chr1	1279601	1279700	88.1	66.4	80.6	69.5	77.1	77.3	65.1	84.4	90.5	85.6	86.4	89.2	91	50.7	NA	NA	0.000137	-15.6	NA	NA	NA	NA
chr1	1279701	1279800	90	69.7	84.1	78.9	82.6	87.3	70.5	85.7	86.8	93.9	90.9	78.9	95.8	67.3	NA	NA	0.0263	-10.6	NA	NA	NA	NA
chr1	1286801	1286900	25	13.3	19.6	25.3	21.7	24.1	25.6	10.3	7.41	24.4	29.5	41.1	18.6	45.3	NA	NA	0.041	12.1	NA	NA	NA	NA
chr1	1287501	1287600	15	42.9	39	50	44.7	26.1	59.5	54.5	33.3	48	24	21.7	23.5	34.3	NA	NA	0.0222	15.7	NA	NA	NA	NA
chr1	1289001	1289100	56.9	14.8	18.4	26.3	9.84	46.5	37.7	27.1	68.4	24.4	27.3	27.8	35.5	21.4	NA	NA	0.0235	-12.3	NA	NA	0.00776	-17.4
chr1	1290301	1290400	57.1	45.8	75.7	61.7	63	71.4	72	48.2	46.9	71.7	66.4	59.7	55.9	81.2	NA	NA	NA	NA	0.0412	12.2	NA	NA
chr1	1299601	1299700	63.5	74.5	56.9	52.6	70.8	67.1	63.1	64.6	68.1	57.6	66.2	65.3	63.4	47.1	NA	NA	NA	NA	0.0227	-13	NA	NA
chr1	1322701	1322800	100	83.3	100	94.1	88.9	100	100	100	100	100	96.9	93.5	100	80.4	NA	NA	0.0185	-10.9	NA	NA	NA	NA
chr1	1344001	1344100	96.4	91.3	85.7	100	93.1	91.1	94.6	100	84.6	97.5	88.9	90.6	84	97.6	NA	NA	0.0215	10.4	NA	NA	NA	NA
chr1	1353501	1353600	2.44	12.5	0	21.6	13	5.26	15.7	11.9	4.92	10.6	2.59	29.3	0	28.9	NA	NA	3.15e-09	17.9	NA	NA	1.12e-05	14.3
chr1	1353601	1353700	7.23	13.4	0	13.6	26.2	20.8	21.6	7.32	0	32.7	3.66	20.5	10.5	23.1	NA	NA	0.00863	13.1	NA	NA	0.00328	13
chr1	1354901	1355000	1.45	20.4	10.7	16	0	14.7	20	7.41	22.2	4.55	15.7	45.5	2.5	19.2	NA	NA	NA	NA	NA	NA	0.0046	20.3
chr1	1355201	1355300	0	8.7	0	6.85	3.16	0	17	8.33	3.33	34.6	4.8	19.4	5.5	14.4	NA	NA	2.81e-05	12.4	NA	NA	NA	NA
chr1	1357801	1357900	91.7	60	42.9	37.5	89.7	95.2	81.2	60	73.9	52.4	90	77.3	100	52.2	NA	NA	0.0458	-19.1	0.0351	-20.5	NA	NA
chr1	1359201	1359300	0	8.33	0	10	7.69	0	9.09	0	0	7.5	0	27.6	0	14.8	NA	NA	NA	NA	NA	NA	0.0489	15.4
chr1	1361701	1361800	44.6	38.6	39.8	53.9	20.8	30.5	51.9	28.4	41.2	36.1	43.9	68.7	32.6	46.2	NA	NA	0.0305	10.4	NA	NA	NA	NA
chr1	1372401	1372500	34.6	41	15.8	13.1	40.2	24.5	17.2	40.5	17.5	17.5	21.9	9.32	16.3	16.4	0.01	-12.3	NA	NA	1.97e-06	-15.4	NA	NA
chr1	1372501	1372600	61.9	68.8	42.9	24.1	65.5	50	34.3	64.3	50	24	55.6	33.3	36.4	8.33	NA	NA	NA	NA	3.6e-05	-31.4	NA	NA
chr1	1389601	1389700	55.6	55	33.3	44.4	12	36.7	68.8	37.5	36.4	50	70	40.9	30	80	NA	NA	0.0248	27.5	NA	NA	NA	NA
chr1	1398001	1398100	5.36	5.83	0.763	9.41	1.96	0	20.3	2.91	1.08	4.27	4.38	10.7	1.5	19.5	NA	NA	1.18e-11	12.3	NA	NA	NA	NA
chr1	1398101	1398200	27.8	18.9	16.5	20.7	24.8	18.5	27	9.57	18.2	42	29.5	42.5	24.2	40.5	NA	NA	0.0138	12.4	NA	NA	NA	NA
chr1	1408701	1408800	100	100	83.3	82.1	93.5	88.2	97.8	96	95.5	92.3	86.4	100	95.2	68.2	NA	NA	NA	NA	0.04	-10.2	NA	NA
chr1	1418501	1418600	100	83.3	87.5	92.9	75	100	92.9	100	100	83.3	100	83.3	85.7	100	NA	NA	NA	NA	NA	NA	0.031	-19
chr1	1419601	1419700	88.2	90	100	100	84.2	100	100	100	80	100	92.6	90.6	0	87.5	NA	NA	0.00557	12.4	NA	NA	NA	NA
chr1	1421401	1421500	65.5	81.1	49.7	73.1	55.6	63.5	59.5	54.5	49.3	50.7	63.3	69.4	55.9	83.9	NA	NA	0.00294	13.3	NA	NA	NA	NA
chr1	1421501	1421600	26.1	48.9	33.3	54.8	40.3	37.1	40.2	52.3	15.4	50	28.9	53.3	35.8	52.4	NA	NA	0.005	16.6	NA	NA	NA	NA
chr1	1450601	1450700	95.2	100	90.9	100	92.3	66.7	100	88.9	85.7	100	100	100	88.9	100	NA	NA	0.0143	16.7	NA	NA	NA	NA
chr1	1477501	1477600	44.1	31.7	36.5	46.6	44.2	8.96	34.8	33.9	34.4	33.8	23.5	32.7	25.5	38.7	NA	NA	0.0255	13.6	NA	NA	NA	NA
chr1	1477601	1477700	75.5	51.9	75.9	78.6	56.2	28.6	64.6	78.7	71.9	64.7	44.6	60.5	41.2	62.5	NA	NA	0.0271	13.5	NA	NA	NA	NA
chr1	1487701	1487800	67.9	80	33.3	80.6	50	84	54.5	78.6	85	84.6	50	8.33	68.4	71.4	NA	NA	NA	NA	0.0138	27	NA	NA
chr1	1490401	1490500	15.9	14.8	16.4	48.6	20	48.2	40.9	28.8	26.5	27.3	33.3	29.1	30.6	35.9	NA	NA	NA	NA	0.0282	18.3	NA	NA
chr1	1522001	1522100	44.3	52.4	20.5	38.9	68.3	44.9	58.7	53.1	43.1	34.2	47.6	49.1	54.9	42.7	NA	NA	NA	NA	0.00471	-12.5	NA	NA
chr1	1536201	1536300	18.3	21.4	18.6	31.9	21	15.2	28	21.7	35.3	25	20.8	27.3	6.67	49	NA	NA	0.027	15.3	NA	NA	NA	NA
chr1	1539301	1539400	50	60	66.7	63.6	60	77.8	33.3	14.3	91.7	50	37.5	66.7	75	14.3	NA	NA	0.0191	-40.2	NA	NA	NA	NA
chr1	1562901	1563000	22.4	12.5	17.7	20.5	22.4	50.6	42.6	45.3	32.8	21.7	27.8	64.1	28.3	19.8	NA	NA	NA	NA	0.00275	-15.4	NA	NA
chr1	1565601	1565700	37.5	9.09	22.9	6.38	11.1	21.7	40.2	17.7	56.2	37.5	31.5	30.3	33.7	33.3	NA	NA	NA	NA	NA	NA	0.0169	-13.3
chr1	1565801	1565900	9.09	9.43	13.3	27	0.885	10.8	17.5	1.23	30.3	24.2	23.6	21.2	23.5	27.8	NA	NA	NA	NA	0.000161	12.8	NA	NA
chr1	1565901	1566000	2.94	5	8.82	32.1	0	11.5	11.1	3.57	16.7	21.7	7.69	15	18.8	25	NA	NA	NA	NA	0.0165	14.7	NA	NA
chr1	1566001	1566100	14.3	8.93	7.89	16.5	0	0	16.9	13.8	66.7	38.9	21.7	11.8	19.6	30.3	NA	NA	NA	NA	0.00047	16.2	NA	NA
chr1	1566101	1566200	24.7	6.08	24.1	19.4	12.3	11.8	24.2	13.1	7.95	22.8	24.5	16.8	14.2	33.1	NA	NA	0.000231	10.4	4.99e-06	13	NA	NA
chr1	1569101	1569200	53.6	77.2	60.2	40.4	75.1	52.3	43.8	75.5	63	56	59.4	55	53.8	64.7	NA	NA	NA	NA	2.32e-08	-18.9	NA	NA
chr1	1569201	1569300	45.6	70.8	59.2	50.7	64.3	43.3	52.9	78.4	59	43.3	63.4	62.1	56.9	64.3	NA	NA	NA	NA	8.16e-05	-12.8	NA	NA
chr1	1569301	1569400	94.4	82.7	75	61.8	70.5	46.5	71.4	95.2	51.9	66.7	57.4	78.9	66.3	61.7	NA	NA	NA	NA	0.00996	-13	NA	NA
chr1	1569401	1569500	73	84	66.5	77.9	85.4	69.9	59	91.7	63.6	69.1	80.4	81.4	76.9	66.4	NA	NA	NA	NA	0.00288	-16.2	NA	NA
chr1	1569701	1569800	68.4	90.7	100	77.6	91.9	80	80.8	91.2	75	90.9	72	74.4	62.5	48.7	NA	NA	NA	NA	0.0466	-13.3	NA	NA
chr1	1574001	1574100	95.6	87.7	94.4	86.4	51.6	75.4	31.8	68	64.8	58.5	98.6	96.3	95.3	93	NA	NA	1.35e-09	-23.7	NA	NA	NA	NA
chr1	1599501	1599600	84	85.3	83	81.2	75	88.6	60	95.7	77.5	79.4	78.9	21.6	85.2	64.4	NA	NA	NA	NA	NA	NA	0.0135	-27.4
chr1	1603101	1603200	100	100	93.8	87	100	93.1	90.3	83.3	75	69.2	100	100	84.6	90	NA	NA	NA	NA	0.0469	-13	NA	NA
chr1	1606801	1606900	66.7	20	52.6	65.2	40	100	96.8	73.9	100	58.8	40	15	53.3	33.3	NA	NA	NA	NA	NA	NA	0.0356	-40
chr1	1610401	1610500	5.88	5.41	8.11	0	25.8	40.7	10.3	62.1	42.9	42.4	16.7	15.4	13.3	11.1	NA	NA	0.00603	-11.7	NA	NA	NA	NA
chr1	1632301	1632400	48.8	63	45.5	45.5	74.2	54	36.5	72.4	72.7	48.1	64.7	56.3	53.7	69.9	NA	NA	NA	NA	0.0389	-14.2	NA	NA
chr1	1632401	1632500	65.5	80.4	51.8	52.9	73.4	58.5	57.4	76	61.4	49.2	63.6	65.7	60.3	69	0.0136	-10.3	NA	NA	5.71e-07	-14.5	NA	NA
chr1	1632501	1632600	46.7	71	57.6	32.3	64.3	44.8	64.5	50	22.2	20.9	55.9	73.8	55.3	48.9	NA	NA	NA	NA	4.83e-08	-26.3	0.0186	18.2
chr1	1632601	1632700	85.5	76.6	84.3	76.2	85.5	63.6	75	96.6	56.7	71.7	81.2	78.8	66.1	73	0.00126	-16.4	NA	NA	NA	NA	NA	NA
chr1	1632701	1632800	80	85.8	77.4	69.4	87.9	75.3	71.5	87.5	86.4	83.7	82.1	82.9	73.4	69.3	NA	NA	NA	NA	0.00363	-12.6	NA	NA
chr1	1665901	1666000	88.7	94.9	85.2	83.3	90.6	76.9	57.1	96.3	81.5	82.4	85.2	23.5	90.5	66.7	NA	NA	NA	NA	NA	NA	0.031	-19.2
chr1	1666101	1666200	90	88.1	94.5	78.6	83.3	86.9	70.8	100	84.6	66.7	94.1	25	95.2	78.8	NA	NA	0.0167	-14.4	NA	NA	0.0429	-14.4
chr1	1667501	1667600	100	91.4	100	85.5	100	100	84.1	85.7	93.8	92.3	100	97.6	100	89.3	NA	NA	0.0233	-11.3	NA	NA	NA	NA
chr1	1690601	1690700	33.3	36.8	40.9	17.6	7.35	29.2	26.5	56	9.52	21.1	47.2	35.9	59	10.1	NA	NA	1.74e-05	-21.8	0.0318	-10.2	NA	NA
chr1	1691201	1691300	77.4	30	74.1	54.8	53.1	76.9	55	64	67.3	62.5	59.4	70.8	91.7	42.5	NA	NA	0.000671	-23.8	NA	NA	NA	NA
chr1	1691401	1691500	89.8	74.2	92.9	52.9	65.5	85.4	73.9	88.9	93.5	78.1	84.9	75.9	85.7	59.5	NA	NA	2.06e-06	-21.7	NA	NA	0.0187	-15.4
chr1	1694601	1694700	30.2	11.1	29.4	25	38.9	62.2	26.3	31.6	61.5	39.1	59.3	12.5	32.3	12.5	NA	NA	0.0178	-17.9	NA	NA	NA	NA
chr1	1694701	1694800	93.8	58.8	69.6	70	63.6	94.4	79.2	93.3	94.4	90	90.5	79.2	83.3	80	NA	NA	NA	NA	NA	NA	0.0456	-23.3
chr1	1719701	1719800	66.7	81.8	75	83.3	84.6	75	70.6	50	10	84.6	75	94.7	56.2	100	NA	NA	0.00481	29.7	NA	NA	NA	NA
chr1	1852601	1852700	94.7	100	84.2	94.3	93	87.8	94.3	75.4	75	81	63	90.5	71.8	93.3	NA	NA	NA	NA	NA	NA	0.00723	18.1
chr1	1857601	1857700	92.9	91.7	84.6	100	100	60	93.3	100	60	100	100	100	100	100	NA	NA	0.0472	20.6	NA	NA	NA	NA
chr1	1859201	1859300	100	86.4	96.3	100	85.7	98.5	98.3	100	100	97.6	100	93.5	90	100	NA	NA	NA	NA	0.0181	10.4	0.0226	-11.5
chr1	1874501	1874600	23.4	34.9	21	25.9	27.4	53.3	34	6.12	28.6	33.9	42.4	63.1	34.5	54.7	NA	NA	NA	NA	NA	NA	0.00237	15
chr1	1874701	1874800	3.61	6.1	3.61	20.5	8.51	10.1	10.7	5.97	16.2	20.7	3.33	32.3	10.2	20.8	NA	NA	NA	NA	NA	NA	6.86e-06	14
chr1	1874801	1874900	21.7	23.1	24.3	27.8	15.3	20	17.1	17.8	27.5	22.9	21.4	59.3	30.3	58	NA	NA	NA	NA	NA	NA	9.6e-05	13.3
chr1	1879201	1879300	27	30.9	24.7	32.3	23.5	21.1	41.6	21.8	30.8	26	18	36.1	18.8	39.6	NA	NA	0.0051	11.3	NA	NA	NA	NA
chr1	1887501	1887600	66.7	100	55.6	90	75	46.7	87.5	58.8	70	81	60	81.8	62.5	100	NA	NA	0.036	30.8	NA	NA	NA	NA
chr1	1935701	1935800	68.4	61.4	69.3	66.4	60	76.5	57.4	58.5	83.9	68.3	71.1	75.8	77.8	60.6	NA	NA	0.0288	-12.3	NA	NA	NA	NA
chr1	1972901	1973000	87.5	84.2	66.7	95.5	91.3	72.7	100	92.3	86.7	100	76.2	86.7	70.6	88.9	NA	NA	0.0406	19.8	NA	NA	NA	NA
chr1	1984701	1984800	86.1	74.1	83.3	94.7	95	93.3	83.7	84.4	95.2	72.2	61.4	90.1	66.7	60.6	NA	NA	NA	NA	0.00564	-11.9	0.0297	15.1
chr1	2003501	2003600	40.5	71.1	56.5	75	67.4	29.7	74.4	52.4	50	72.2	48.4	40	65.8	64.7	NA	NA	0.0147	19.8	NA	NA	NA	NA
chr1	2003801	2003900	68.3	69	69.5	80.4	71.7	61.2	79.2	69.5	84.7	77.3	76	66.9	67.4	76.7	NA	NA	0.0094	11.1	NA	NA	NA	NA
chr1	2013701	2013800	60	12.5	50	14.3	0	25	30	66.7	33.3	33.3	60	11.1	40	80	NA	NA	NA	NA	0.0129	32.8	0.00267	-53.1
chr1	2013901	2014000	88.7	72.9	93.3	77.4	85	77.9	49.2	91.7	82.7	76.1	95.7	26.4	95.8	63.4	NA	NA	1.83e-11	-23.6	0.00109	12	6.95e-30	-39.7
chr1	2014601	2014700	85.2	89.7	100	88.9	92.9	95.2	91.7	80.6	92.9	88.5	86.2	79.7	94.4	63	NA	NA	0.00279	-15.7	NA	NA	NA	NA
chr1	2040701	2040800	77.3	81.2	100	81	100	66.7	73.8	57.8	100	100	60.9	70	90	100	0.0434	10.8	NA	NA	NA	NA	NA	NA
chr1	2058301	2058400	68.9	87.5	68.4	86	76.1	80.3	71.9	61.3	84.6	61.8	66.7	81.2	73.1	85.7	NA	NA	NA	NA	NA	NA	0.048	14.9
chr1	2058401	2058500	27	58.6	18.4	43.3	51.9	35.7	71.4	23.8	18.8	15	56.1	72.7	66.3	50.4	NA	NA	NA	NA	2.7e-07	-20.6	6.19e-08	27
chr1	2062601	2062700	38.2	49.5	47.8	56.6	59.5	44.4	46.2	26.3	56.7	52.5	32.8	60	36.2	69.2	NA	NA	NA	NA	NA	NA	0.000276	22
chr1	2066701	2066800	15.4	27	34	40.4	24.1	23.5	29	10.7	57.7	26.5	20	50	7.41	17	NA	NA	NA	NA	NA	NA	0.0267	16.4
chr1	2069801	2069900	62.5	100	75	90.9	93.8	73.7	62.5	50	70	100	85.7	85.7	100	100	NA	NA	NA	NA	NA	NA	0.0322	30.4
chr1	2085801	2085900	100	100	94.9	100	100	80	88.9	98	94.4	92.3	97.8	97.7	91.1	71.8	NA	NA	NA	NA	0.00853	-12.5	NA	NA
chr1	2125201	2125300	32.6	46.5	31.4	49.1	20.9	42.9	45.8	40.4	27.3	44	27.5	31.1	17.6	52.1	NA	NA	0.00264	19.5	NA	NA	NA	NA
chr1	2132801	2132900	96	87.5	89.3	95.5	100	76.5	100	85.7	95	100	87	93.5	93.1	100	NA	NA	0.0185	11.5	NA	NA	NA	NA
chr1	2137201	2137300	51.6	63.4	49.7	66.7	55.9	58.9	55.5	60.8	48.3	65.2	44.1	67	49.7	51.3	NA	NA	NA	NA	NA	NA	0.00648	11.3
chr1	2137301	2137400	41.2	71.4	34.8	70	81	57.1	66.7	54.5	75	77.8	34.6	58.3	51.5	61.1	NA	NA	NA	NA	NA	NA	0.0477	25.1
chr1	2138901	2139000	19.1	15.9	13.5	39	22.2	12.4	34.3	17.5	31.2	38.3	21.7	48.8	37	32.9	NA	NA	0.000637	17.8	NA	NA	NA	NA
chr1	2140301	2140400	8.16	18.4	2.5	14.3	11.9	4.65	25.7	5	38.1	21.2	2.56	28.6	18.4	30.8	NA	NA	NA	NA	NA	NA	0.0191	15.1
chr1	2141701	2141800	9.43	19.4	10.3	41.9	9.09	4.69	54.4	1.14	9.52	20	2.94	48.3	4.55	37.3	NA	NA	1.56e-15	32.4	NA	NA	6.71e-13	23.5
chr1	2145301	2145400	1.89	11.3	2.48	6.25	12	12.4	25.6	0	4.55	3.57	1.25	19.5	0.87	21.3	NA	NA	NA	NA	NA	NA	8.17e-10	14.1
chr1	2169001	2169100	42.9	88.9	54.5	66.7	76.7	53.3	62.5	58.3	72.7	55.6	33.3	75	44.4	28.6	NA	NA	NA	NA	NA	NA	0.0338	30.8
chr1	2179401	2179500	2	21.1	5.88	14.6	5.71	6.06	22.5	2.94	5.26	12.2	0	17.4	0	13	NA	NA	NA	NA	NA	NA	0.0335	12.6
chr1	2179501	2179600	23.4	51.9	38	43.1	57.7	18.8	53.8	34.8	26.9	22.9	18.2	43.3	22.7	50	NA	NA	NA	NA	NA	NA	0.00195	25.7
chr1	2183901	2184000	37	52.1	21.2	52.9	35.1	36	49	47.3	32.7	57.9	39.3	34.9	36.5	53.1	NA	NA	0.000158	22.7	NA	NA	NA	NA
chr1	2230401	2230500	19.8	31.2	22.9	45.5	20	15.6	29.9	13.9	17.1	20.4	21.4	31.9	18.6	28.6	NA	NA	0.0149	13.4	NA	NA	NA	NA
chr1	2230501	2230600	32.4	47.6	26.3	66.7	57.9	36.6	62.2	22.2	58.8	83.3	44	70	47.1	47.6	NA	NA	0.00602	27.1	NA	NA	NA	NA
chr1	2230601	2230700	6.52	22.6	5.84	18.6	8.45	11.8	36.7	8.42	21.3	26.4	7.38	18.9	12.2	17.6	NA	NA	1.71e-05	15.2	NA	NA	NA	NA
chr1	2230701	2230800	0	14.3	0	52.9	21.4	8.33	60	5.56	0	20	11.1	36.8	9.09	14.3	NA	NA	0.000207	40.2	NA	NA	NA	NA
chr1	2234501	2234600	53	68.1	53.6	70.6	74.1	52.2	67.9	62.8	64	73.7	64.2	65.4	53.8	75.6	NA	NA	0.00561	17.3	NA	NA	NA	NA
chr1	2234601	2234700	1.67	24.6	2.5	23.1	24.3	14.3	31	2.7	4.17	11.1	3.51	9.2	5	14	NA	NA	0.00857	14.3	NA	NA	9.04e-05	15.9
chr1	2234701	2234800	5.93	15.7	4.65	19.6	30.3	0	12.3	16.1	26.7	31.9	8.46	16.4	11.8	30.8	NA	NA	4.24e-05	10.8	NA	NA	NA	NA
chr1	2237001	2237100	91.4	97.7	88.9	87.8	96.6	92.3	88.9	69.6	100	82.5	83.3	94.7	91.4	93	NA	NA	NA	NA	NA	NA	0.0328	13
chr1	2244401	2244500	57.7	72	52.2	66.7	78.6	39.3	67.6	35.7	68.4	65.4	25	57.7	50	50	NA	NA	NA	NA	NA	NA	0.0288	29
chr1	2244501	2244600	63	78.2	59.5	67.9	62.5	69.4	43.2	69	61	41.2	63	23	79.7	53.1	NA	NA	0.0288	-16.1	NA	NA	NA	NA
chr1	2257501	2257600	74.1	89.8	51.5	79	86.7	56.2	75	73.5	100	81	66	83.9	62.9	73.7	NA	NA	NA	NA	NA	NA	0.0342	15.2
chr1	2258101	2258200	20	47.1	8.82	25	40	3.85	19.4	25	25	32.4	30.6	38.8	20.8	50	NA	NA	0.0116	16.6	NA	NA	NA	NA
chr1	2258201	2258300	17.1	61.1	13	31.2	18.3	2.94	18.2	19	8.33	31	17.8	28.3	5	54.2	NA	NA	8.82e-05	21.5	NA	NA	NA	NA
chr1	2266001	2266100	0	2.22	5.77	35.7	0	42.9	39.6	2.38	23.3	13.5	12.5	29.4	7.69	48.8	NA	NA	0.0371	13.6	0.000792	25.1	NA	NA
chr1	2266101	2266200	0	6.98	11.4	31.2	3.33	30.8	31.8	9.52	17.2	18.8	14.7	28.6	18.9	44.1	NA	NA	NA	NA	0.0284	18.7	NA	NA
chr1	2266901	2267000	42.1	50	42.9	53.8	69.6	26.7	50	27.8	66.7	62.1	38.5	67.7	52	33.3	NA	NA	NA	NA	NA	NA	0.0368	27.3
chr1	2269701	2269800	100	100	76.5	100	91.7	100	100	83.3	100	100	87.5	100	66.7	100	NA	NA	0.0351	13	NA	NA	NA	NA
chr1	2273401	2273500	89.6	82.9	93	93.1	86	89.7	93.9	92.7	100	95.1	86.7	48	83.3	88.9	NA	NA	NA	NA	0.00587	16.6	NA	NA
chr1	2275201	2275300	30.2	54.5	27	52.1	58.3	36.1	60.3	50	39.1	65.9	35.7	59.6	44.2	57.7	NA	NA	4.36e-06	22.4	NA	NA	0.000251	21.2
chr1	2275801	2275900	5.88	4.17	0	15.8	4.17	1.47	20	0	0	15	2.5	39.3	0	27.8	NA	NA	8.43e-10	18.7	NA	NA	NA	NA
chr1	2275901	2276000	21.6	23.1	27	46.3	33.3	21.1	41.7	27.8	22.2	33.3	28.6	28.6	27	61.9	NA	NA	0.0195	21.9	NA	NA	NA	NA
chr1	2276001	2276100	19.8	30.1	21.9	29	26.8	16.4	37.9	13.2	14.3	21.6	19.6	58	25.8	37.5	NA	NA	NA	NA	NA	NA	5.77e-05	21.1
chr1	2282301	2282400	60.8	36.7	52.2	78.8	47.5	53.5	58.1	35.6	24.4	50	54	72.2	37.8	75	NA	NA	0.000648	21.6	NA	NA	NA	NA
chr1	2284901	2285000	19.6	33.8	16.9	22.8	31.6	28.3	42.7	39.8	17.4	22.7	24.6	45.5	25.4	44.1	NA	NA	0.0103	12.6	NA	NA	NA	NA
chr1	2286501	2286600	33.9	45.5	24.5	25	56.5	26.5	50.8	40.4	40.8	46.5	33.9	56.4	31.4	31.7	NA	NA	NA	NA	0.00804	-10.5	0.000814	18
chr1	2287101	2287200	63.3	64.3	65.5	45.9	72.7	85	55.9	66.7	88.5	68	83.3	75.4	82.1	78.6	NA	NA	0.00823	-21.7	NA	NA	NA	NA
chr1	2307301	2307400	43.1	51.4	57.8	47.4	60.2	75.7	58.5	45.2	56.4	74	50.8	68.8	62	66.4	NA	NA	NA	NA	NA	NA	0.00977	14.4
chr1	2308801	2308900	41.9	45.2	20	36.4	33.8	28.2	27.1	29	33.3	38.6	47.9	51.2	14	39.2	0.0437	-20.1	NA	NA	NA	NA	NA	NA
chr1	2341101	2341200	97.5	94.4	100	90.6	97.2	100	68.4	90	100	95.7	97.8	86.3	94.5	82.1	NA	NA	0.0108	-12.8	NA	NA	NA	NA
chr1	2342001	2342100	32.1	66.7	46.8	30.9	61	51.5	45.2	42.9	53.4	39.2	57.7	32.1	51.9	42.4	NA	NA	0.0424	-10.9	NA	NA	NA	NA
chr1	2346901	2347000	73.7	35	50	47.6	64	57.1	29.2	65.4	43.2	40.8	78.2	13.7	73.8	20.6	NA	NA	0.0102	-21.2	NA	NA	1.85e-10	-44.9
chr1	2347001	2347100	47	23.3	42.3	48	34.3	49.1	36.4	50	48.5	38.3	63.1	45.9	46.3	50	NA	NA	NA	NA	NA	NA	0.000505	-16.8
chr1	2359101	2359200	10.4	20.2	13.9	40.2	14.6	7.95	33.6	6.86	10.5	32.1	13.4	56	16.1	32.1	NA	NA	2.2e-12	21.3	NA	NA	1.18e-15	20.7
chr1	2359501	2359600	0	4.65	5.26	9.38	1.3	7.46	13.3	4.08	1.67	4.04	3.74	29.2	3.08	15	NA	NA	NA	NA	NA	NA	5.88e-06	12.2
chr1	2360201	2360300	0.971	5.26	2.11	10.4	2.54	0	7.87	0	6.38	13.7	0.84	28.1	1.41	21.6	NA	NA	2.78e-07	11.4	NA	NA	1.41e-09	12.1
chr1	2360401	2360500	0	0	0	22.2	0	0	22.2	12.5	0	60	0	9.09	0	8.33	NA	NA	0.00853	22.7	NA	NA	NA	NA
chr1	2364101	2364200	46.2	65	40.4	65.3	61	36.1	58	50	40.5	55.2	51.7	68.6	53.8	71.4	NA	NA	0.00139	17.6	NA	NA	0.0338	15.8
chr1	2364201	2364300	38.4	47.5	26.1	57.1	40.5	28	44.3	33	29.3	38.1	25.6	59.5	40.6	61	NA	NA	1.18e-06	17.6	NA	NA	6.63e-06	19.2
chr1	2364301	2364400	34.8	60.3	37.8	53.2	48	38.9	69.6	41.3	29.6	42.9	41	76.5	46.9	65	NA	NA	0.0121	19	NA	NA	0.000997	22.6
chr1	2366401	2366500	27.2	49.1	27.7	54.3	28.2	44.1	65.8	18.9	20.3	29.7	43.8	69.9	49.2	53.3	NA	NA	0.000261	16	NA	NA	0.000301	14.8
chr1	2369701	2369800	0	15.2	0	0	6.25	3.57	0	0	0	0	4.44	12.1	0	0	NA	NA	NA	NA	0.0311	-12.2	NA	NA
chr1	2372301	2372400	83.2	85.7	90.5	79.8	87.9	71.6	52.1	85.7	93.2	82.3	89.9	88	89.6	76.5	NA	NA	0.00444	-11.9	NA	NA	NA	NA
chr1	2375501	2375600	30.8	56.6	35.7	45.1	49	44.9	31.9	35.9	68.3	42.3	33.5	65.5	41	46.4	NA	NA	NA	NA	NA	NA	2.44e-08	21.6
chr1	2386701	2386800	100	77.8	100	90.9	50	100	66.7	0	36.4	0	88.9	91.7	100	100	NA	NA	0.0496	-11.8	NA	NA	NA	NA
chr1	2392901	2393000	73.1	75	63.2	83.3	75	52.4	91.3	73.3	60	87	100	83.3	60	75	NA	NA	0.0277	28.8	NA	NA	NA	NA
chr1	2403701	2403800	87.1	87.5	82.6	39.1	77.8	81.5	72.5	58.8	71.4	79.3	76.2	89.5	70	80	NA	NA	NA	NA	0.0452	-17	NA	NA
chr1	2405201	2405300	13.2	33.3	11.4	46.2	33.3	22.8	59.1	26.7	21.4	42.2	30	53.8	22.6	46.4	NA	NA	1.65e-06	28.5	NA	NA	NA	NA
chr1	2405501	2405600	20	31.5	24.1	54.8	22.7	30.7	58.6	29.7	27.8	44.4	23.6	56.9	27.2	50	NA	NA	2.75e-08	25.6	NA	NA	0.00348	16.3
chr1	2405601	2405700	37	37.3	39.1	50.8	52.8	35.6	60	47.6	45.5	43.4	30.5	66.7	37.8	43.8	NA	NA	NA	NA	NA	NA	0.0401	15
chr1	2405701	2405800	68.2	73.9	66.4	80.2	75.7	70	76.5	52.6	75	69.5	67.9	81.5	69.1	75.5	NA	NA	NA	NA	NA	NA	0.0184	13.4
chr1	2409401	2409500	92.3	48	75	71.4	70.3	45.8	90.9	54.8	52.6	93.3	75	73.3	72.7	78.9	NA	NA	0.0224	22.9	NA	NA	NA	NA
chr1	2411701	2411800	17.2	38.3	29.2	38.9	55.6	30.4	30.2	23.4	24	29.1	25	25	7.69	33.3	NA	NA	NA	NA	NA	NA	0.0174	20.4
chr1	2412101	2412200	30	52.4	12	17.1	41.5	15.8	37	31	20.6	46.9	28.9	6.25	10	34.5	NA	NA	0.0192	17.9	NA	NA	NA	NA
chr1	2412201	2412300	19.4	50	0	28.6	66.7	21.4	31	31.2	33.3	51.6	8.33	15.8	25	17.4	NA	NA	NA	NA	NA	NA	0.0252	30.1
chr1	2455201	2455300	40	31	29.6	41.1	31.1	17.6	41.4	26.4	38.4	40.1	43.6	59.7	36.9	50.6	NA	NA	1.9e-06	12.7	NA	NA	NA	NA
chr1	2455301	2455400	60	43.6	25	65.4	33.3	9.68	38.1	40	41.2	58.3	42.9	83.9	75	73.3	NA	NA	0.0198	17.8	NA	NA	NA	NA
chr1	2459801	2459900	60.9	58.3	63.2	42.9	56.2	79.8	43.1	58.3	71.9	57.6	68.9	50	55.6	37	NA	NA	7.08e-05	-21.9	NA	NA	NA	NA
chr1	2460401	2460500	0	14.5	2	6.9	8.51	7.02	4.08	2.5	5.56	11.7	12.7	27.3	5.56	28.8	NA	NA	NA	NA	NA	NA	0.0445	12.6
chr1	2464201	2464300	100	100	70	92.3	100	83.3	75	33.3	80	88.9	60	90	80	87.5	NA	NA	NA	NA	NA	NA	0.045	34.6
chr1	2474601	2474700	51.1	57.4	37	62	50	50	73.3	35.5	53.5	56.2	49.1	88.9	45	75	NA	NA	0.0496	17.7	NA	NA	NA	NA
chr1	2481601	2481700	90.4	77.8	81.8	67.1	79.3	84.6	75.7	82.4	90.5	81.8	93	52	79.6	72	NA	NA	NA	NA	NA	NA	3.19e-10	-20.4
chr1	2497901	2498000	59.5	78.2	58.6	57.3	59.3	60	52.1	62.7	43.9	43.2	57.1	68.7	56.7	65.2	NA	NA	NA	NA	0.0167	-12.9	NA	NA
chr1	2502601	2502700	81	100	100	60	100	85	70.4	88	100	78.9	100	100	100	81.8	NA	NA	0.0198	-22.1	0.00736	-28	NA	NA
chr1	2507401	2507500	6.67	5.88	25.9	2.88	0	30.6	4.55	8	7.69	5.17	12.2	4.26	19.4	3.92	NA	NA	8.22e-06	-17.4	NA	NA	NA	NA
chr1	2507601	2507700	57.8	14.4	61.2	29.1	35.5	77.6	28.2	75.4	66.7	41.5	70.9	72.3	68.8	35.3	NA	NA	1.06e-13	-34.4	NA	NA	6.28e-08	-26.4
chr1	2507701	2507800	48.8	16.2	39.3	51.9	53.7	86.7	45.5	51.7	60	45.7	68.3	60.4	59.5	16.7	NA	NA	0.0189	-19.2	NA	NA	NA	NA
chr1	2508301	2508400	55.1	45.1	70.5	46.8	54.1	57.7	31.6	61	66.7	48.9	80	54.3	53.8	26.7	NA	NA	0.0123	-21.5	NA	NA	NA	NA
chr1	2508401	2508500	68.9	52.9	69.6	40.9	68.9	97.1	47.5	75	88.9	81.5	96.4	43.8	82.4	26.1	NA	NA	2.8e-09	-29.7	NA	NA	0.00801	-22
chr1	2508501	2508600	81.8	70.9	74.5	63.6	82.3	76.1	61	82	87.8	68.5	88.5	60.5	90.7	72.8	NA	NA	1.69e-05	-16.5	NA	NA	6.36e-05	-13.7
chr1	2511201	2511300	89.1	82.3	87.5	100	82.9	83.3	93.2	76.8	93	95.5	85.5	81.4	82.4	91.5	NA	NA	NA	NA	0.0407	12.3	NA	NA
chr1	2543201	2543300	63.6	95.2	66.7	84	88.9	44.4	84.6	72.2	83.3	88.2	80.8	100	76.2	81.8	NA	NA	NA	NA	NA	NA	0.0388	20.6
chr1	2565201	2565300	43.3	71.2	46.6	54.2	76	63.3	78.2	59	45.8	55.1	51.7	68.8	50	65.3	NA	NA	NA	NA	NA	NA	0.00662	20.8
chr1	2573001	2573100	92	92	78.9	100	95	89.3	100	66.7	64.3	88	66.7	93.3	83.3	87.5	NA	NA	0.0361	14.5	NA	NA	NA	NA
chr1	2597101	2597200	90.2	61.8	85.7	70.7	81.4	80	76.5	94	87.2	74.1	86.6	87.9	84.3	78.3	NA	NA	NA	NA	NA	NA	0.0203	-13.7
chr1	2600401	2600500	72.7	91.7	100	92.3	89.2	100	100	88.5	92	81.9	88.6	64.9	95.5	44.4	NA	NA	0.0047	-16.8	NA	NA	NA	NA
chr1	2601701	2601800	71.5	76.9	68.4	50.5	69.1	81.7	63.4	72.9	72.1	62	66.2	63.7	65.6	53.7	NA	NA	7.08e-05	-14.8	0.0139	-10.1	NA	NA
chr1	2626001	2626100	42.9	61.9	47.2	36.4	40	41.3	33	38.5	28.1	34.2	61.4	33.7	40	15.9	NA	NA	NA	NA	0.0131	-14.4	NA	NA
chr1	2706901	2707000	34	40.5	40	36.4	38	51.3	35.5	33.3	41.9	10.9	25.8	49.5	44.8	29.9	NA	NA	0.015	-14.8	0.0255	-13.7	NA	NA
chr1	2723801	2723900	100	60	85.7	33.3	77.8	66.7	42.9	100	100	75	100	33.3	100	50	NA	NA	NA	NA	NA	NA	0.0315	-35.3
chr1	2739901	2740000	100	100	90.9	100	100	88.9	76.9	100	33.3	100	100	100	100	87.5	0.0466	-17.9	NA	NA	NA	NA	NA	NA
chr1	2751701	2751800	52.5	45.7	81.6	74.5	90	51.4	69.4	55.6	100	70	70.8	65.6	81.8	33.3	0.0255	17.5	NA	NA	NA	NA	NA	NA
chr1	2753201	2753300	87	96	96.2	90.9	100	91.3	87.9	93.9	78.6	83.9	87	95.5	100	57.1	NA	NA	NA	NA	0.029	-14.5	NA	NA
chr1	2773701	2773800	100	81.2	96.2	89.7	83.9	100	87.1	100	100	89.5	100	81.5	89.2	74.1	NA	NA	NA	NA	NA	NA	0.00106	-17.6
chr1	2780701	2780800	75.4	79.6	60	61.6	70.5	59.8	41.1	65.3	60.6	61.5	53.8	75	78.3	49.1	NA	NA	NA	NA	0.0492	-21.2	NA	NA
chr1	2780901	2781000	72.9	62.5	42.4	58.8	54.1	40.3	45.3	58.6	22.2	45.6	51.7	50.6	37.5	38.5	0.0354	-19.6	NA	NA	NA	NA	NA	NA
chr1	2783201	2783300	11.5	3.12	21.1	3.12	0	6.25	0	0	0	0	10.3	2.7	22.2	0	NA	NA	0.0101	-13	NA	NA	NA	NA
chr1	2783301	2783400	36.5	10.9	18.1	12.7	11.3	17.1	2.94	13.3	0	0	29.2	14.1	14	9.43	0.0394	-14.3	NA	NA	NA	NA	0.0233	-14.9
chr1	2784901	2785000	53.1	80.6	48.2	71.4	58.1	57.4	56.9	48.8	46.7	56.4	63.6	81.9	63.5	57.4	NA	NA	NA	NA	NA	NA	0.00953	17.8
chr1	2785101	2785200	72.7	88.2	76.5	74.2	77.3	80.7	60.3	73.1	61.3	59.7	82.1	75	100	51	NA	NA	0.0081	-15	0.00471	-17.9	NA	NA
chr1	2792501	2792600	56.5	57.6	37.5	51.6	57.5	53.2	49.2	34.7	47.2	28.8	38.6	53.7	39	31.1	NA	NA	NA	NA	0.0449	-14.7	NA	NA
chr1	2792701	2792800	52.1	58.5	58.3	59.6	55.8	40.4	26.8	30.3	48.1	29.9	30.4	41.7	42.5	27.4	NA	NA	0.00296	-11.2	0.00827	-16.5	0.00403	13.2
chr1	2808001	2808100	79	80	93.1	83.3	72.6	78.6	67.8	89.5	74.4	80.6	86.7	89.5	85	59.6	NA	NA	0.0388	-11.5	NA	NA	NA	NA
chr1	2808101	2808200	96.3	87.7	92	82.1	82.4	91.8	81.9	84.1	97	90.5	92.2	82.5	89.3	70	NA	NA	0.00129	-10.6	NA	NA	NA	NA
chr1	2817801	2817900	88.9	75	100	60	100	100	36.4	100	100	66.7	88.9	83.3	100	100	NA	NA	0.0121	-40	NA	NA	NA	NA
chr1	2823701	2823800	90.9	100	97.1	91.7	90	100	61.9	77.6	91.7	44.4	86.8	96.3	92.1	87.2	NA	NA	0.0269	-14.3	0.0174	-16.3	NA	NA
chr1	2824401	2824500	96.6	90.3	85.7	82.6	96.4	94.7	77.8	97.9	95.2	82.1	93	92.6	90.3	57.1	NA	NA	0.0274	-16.8	0.0363	-18.5	NA	NA
chr1	2825501	2825600	90.9	100	100	76.9	90.3	76.2	82.9	100	53.8	55.6	60	95.8	90.9	60	NA	NA	NA	NA	0.0168	-19	NA	NA
chr1	2842601	2842700	63.2	39.4	50	24.6	19.1	25.7	18.6	48.4	5.56	33.3	61.1	25	57.7	26.9	NA	NA	NA	NA	NA	NA	0.00327	-30.8
chr1	2848201	2848300	90.5	88.1	83.7	70.7	89.2	93.3	73	82.1	88	90	90.3	93	84.3	69.4	NA	NA	0.0293	-13.2	NA	NA	NA	NA
chr1	2848701	2848800	100	94.1	100	94.6	98.2	93.9	90.5	96.7	96.2	92	97.7	91.8	94.4	64.8	NA	NA	8.24e-05	-14.8	0.00234	-13.3	NA	NA
chr1	2863101	2863200	56.6	63.5	57.1	61.9	59.5	43.8	56.8	29.1	37.5	42.3	64	77	49.5	54.5	NA	NA	NA	NA	NA	NA	0.0194	14.7
chr1	2865901	2866000	25	40	17.2	20	43.3	50	28.6	29.2	30.8	25	21.9	71.4	9.52	35.7	NA	NA	NA	NA	NA	NA	0.04	25
chr1	2866801	2866900	29.6	47.5	32.6	20.3	27	46.7	43.1	22.6	28.8	17.6	37.5	26.4	40	19.3	NA	NA	NA	NA	0.0261	-12.1	NA	NA
chr1	2890001	2890100	66.7	82.7	61.9	58.2	75.8	60.5	59.5	69.1	67.6	65.1	73.4	72	66.7	63	NA	NA	NA	NA	0.0289	-14	NA	NA
chr1	2899801	2899900	87.7	80.4	78.2	76.9	78.4	78.3	64.9	76.1	73.8	68.1	72.6	80.1	80.7	63.8	NA	NA	NA	NA	0.0388	-11.4	NA	NA
chr1	2915401	2915500	95.5	100	92.1	91.2	86.7	94.4	91.7	100	93.8	83.3	100	93.2	95.8	50	NA	NA	0.0227	-16.6	0.00496	-15.8	NA	NA
chr1	2928501	2928600	15	62.5	50	47.6	80	37.5	33.3	57.5	33.3	35.3	43.4	51	58.3	50	NA	NA	NA	NA	0.00375	-24.8	0.0235	22.2
chr1	2929501	2929600	96.6	96.3	95.5	80	92	69.2	86.5	82.8	77.8	77.3	88.9	96.8	86.7	66.7	NA	NA	NA	NA	0.0112	-17	NA	NA
chr1	2930901	2931000	93.8	96	89.2	95.2	94.7	96.3	62.1	90.5	100	90	87.9	84	100	87.5	NA	NA	0.0465	-14.1	NA	NA	NA	NA
chr1	2938301	2938400	87.5	79.4	68.9	81.6	78	77.1	68.6	69	72	61.9	65.6	82.1	84.2	49.2	NA	NA	NA	NA	0.032	-15.6	NA	NA
chr1	2938401	2938500	46.2	88.2	100	100	100	70	53.8	83.3	100	100	78.6	100	85.7	53.3	NA	NA	NA	NA	NA	NA	0.0224	23.8
chr1	2947901	2948000	73.5	72	75.6	53.6	82.1	77.3	61.5	63	88.9	55.6	66.7	81.1	93.3	75.9	NA	NA	0.0244	-18.1	NA	NA	NA	NA
chr1	2948001	2948100	13.3	53	17.3	20.7	39.5	18.8	21.7	23.8	33.3	30.4	37	52.8	25.7	30	NA	NA	NA	NA	0.00367	-24.5	0.000574	25.6
chr1	2981001	2981100	54.5	100	44.4	41.4	72.7	73.3	57.9	54.5	62.5	56.2	59.4	80.8	72.7	50	NA	NA	NA	NA	0.0327	-30	NA	NA
chr1	2996701	2996800	91.7	91.7	100	93.8	100	100	88.2	100	100	87.5	100	100	94.7	66.7	NA	NA	0.0493	-12.1	NA	NA	NA	NA
chr1	2997301	2997400	100	80	93.3	91.7	84.3	83.9	96.7	100	100	100	100	93.2	100	100	NA	NA	NA	NA	NA	NA	0.0162	-12.4
chr1	3026101	3026200	17.9	36.7	23.3	25	32.3	36.5	36.8	28.3	15.1	12.7	17.8	34.7	25	18.1	NA	NA	NA	NA	0.0243	-13	NA	NA
chr1	3026201	3026300	26.5	52.1	35.5	30	32.8	17.4	46.2	19.6	26.9	23.1	25.7	44.2	32.5	26.7	NA	NA	NA	NA	NA	NA	0.00986	18.6
chr1	3028401	3028500	8.89	27.4	11	37	7.14	2.9	7.32	12.7	22.2	17.9	28.6	29.4	2.04	15.9	NA	NA	0.00617	11	NA	NA	NA	NA
chr1	3036801	3036900	25.6	30.8	32.6	14.8	8	14.1	27.3	22.5	17.6	16.9	38.1	64	41.1	20.9	NA	NA	NA	NA	0.00146	-19.3	NA	NA
chr1	3049301	3049400	26.5	3.45	25	8.7	0	16.7	2.08	22.7	50	14.8	19	16.1	28.1	2.56	NA	NA	0.00017	-20.6	NA	NA	NA	NA
chr1	3049401	3049500	42.3	3.7	27.8	13.3	12.5	28	0	42.9	6.67	7.14	50	22.2	31.6	11.1	NA	NA	NA	NA	NA	NA	0.00988	-32.9
chr1	3052201	3052300	44	77.8	33.3	74.3	54.6	30.2	56.7	45.2	47.1	49.1	37.8	62.7	45.5	62.5	NA	NA	0.00313	23.3	NA	NA	0.0179	18.6
chr1	3052301	3052400	46.3	73.1	38.6	67.9	48.2	36.2	56.5	42.3	63	45.7	40.3	70	55.6	48.8	NA	NA	NA	NA	NA	NA	0.0078	16.4
chr1	3055301	3055400	96.3	84.3	79.5	84.4	95.1	68.8	73.3	91.7	71.8	84.6	88	93.6	85.7	69.3	NA	NA	NA	NA	0.0265	-15.1	NA	NA
chr1	3056101	3056200	14.7	24.1	5.45	12.8	13.3	6.67	18.2	9.38	5.97	10	15.5	39.7	7.29	11.8	NA	NA	NA	NA	0.0113	-13.2	0.0187	11.9
chr1	3056601	3056700	20.7	34.5	8.33	23.6	12.7	4.17	5.71	4.62	7.69	13	3.03	35	9.52	56.2	NA	NA	0.0467	13.1	NA	NA	0.0183	16.4
chr1	3056701	3056800	25.9	21.6	15.3	21.2	20.6	15.3	16.8	4.79	6.9	8.8	16.3	33	24.2	45.5	NA	NA	NA	NA	NA	NA	0.0288	10.7
chr1	3070101	3070200	89.9	90.3	86.5	78.4	91.8	79.3	88.9	87.2	93.9	87.4	85.8	96.4	86.2	77.9	NA	NA	NA	NA	0.000468	-10.4	NA	NA
chr1	3089801	3089900	32.6	46	20.6	41.7	24.1	42.1	62.2	10.7	22.2	60	30.3	64.9	22.2	25	NA	NA	NA	NA	NA	NA	0.00496	18.3
chr1	3094601	3094700	66.2	74.1	49.2	68	75.3	58.6	66.3	58.8	71.1	73.3	61.2	74.6	43.7	61.2	NA	NA	0.0324	14.3	NA	NA	NA	NA
chr1	3109301	3109400	100	88.5	86.2	100	95	80	94.1	97.2	90.9	85.7	100	81.8	100	65.4	NA	NA	NA	NA	NA	NA	0.033	-11.7
chr1	3115201	3115300	40.8	42.2	24	44.8	31.6	42.5	24.8	16.8	19.6	15.5	17.6	44.1	22.2	22.6	NA	NA	NA	NA	NA	NA	0.0284	14.7
chr1	3115501	3115600	24.6	32.7	16	35	25.6	16.2	35.3	8	7.32	13.2	15.5	42.9	20.3	58.5	NA	NA	0.000135	18.1	NA	NA	0.0255	17
chr1	3123801	3123900	13.7	22	5.34	32.5	17.1	13.3	15.6	28.9	11.7	19.1	23.5	32.1	20	33.2	0.0484	-10.7	2.68e-05	13.6	NA	NA	NA	NA
chr1	3124701	3124800	96.3	97.9	91.4	96.6	82.1	92.1	83.3	85.7	75	50	91.7	100	92.7	69.4	NA	NA	NA	NA	0.00231	-15.9	NA	NA
chr1	3130301	3130400	40.6	18.3	28.9	28.6	19.1	41.7	24	32.8	43.8	21.2	49.3	40.5	43.3	50.5	NA	NA	NA	NA	NA	NA	0.00512	-15.9
chr1	3132401	3132500	29.3	30.2	38.6	52.4	17.4	1.43	34.9	12.8	33.3	37	18.1	62.3	28.3	28.2	NA	NA	NA	NA	NA	NA	0.00522	19
chr1	3134101	3134200	51.6	82.6	56.2	54.4	73	61.2	61.7	63.9	47.6	66	50.8	79.5	54.8	52.5	NA	NA	NA	NA	0.0137	-19.3	0.00274	23.4
chr1	3134201	3134300	15.4	48.5	11.2	15.6	28.7	19	17.9	11.9	10.7	30.7	11.9	27.9	14.3	16	NA	NA	NA	NA	0.0206	-14	3.53e-06	20.4
chr1	3138001	3138100	84.4	78.4	77.1	63.1	68.4	74.5	59.4	51.2	71.1	36.4	71.4	69.2	81.2	80	NA	NA	0.0288	-16.9	NA	NA	NA	NA
chr1	3144701	3144800	100	100	100	85.7	42.9	33.3	60	100	80	88.9	100	77.8	100	52.9	NA	NA	NA	NA	NA	NA	0.0363	-25
chr1	3149801	3149900	23.9	65.4	34	39.3	81.2	48.6	50	70	75	60	54.2	75	45.8	60.9	NA	NA	NA	NA	NA	NA	0.0226	29.4
chr1	3150701	3150800	67.9	73.5	58.8	83.5	60.9	47.2	69.8	74.6	55.2	78.5	77.8	80	63.6	51	NA	NA	0.000255	17.8	NA	NA	NA	NA
chr1	3157501	3157600	25.7	29.3	40.8	55.2	42.2	45.8	41.7	30.4	22	34	26.3	39.7	46	29.3	0.021	12.2	NA	NA	NA	NA	NA	NA
chr1	3162401	3162500	78	86.7	88.9	78.7	65	82	81.4	61.1	100	89.6	82.5	85	100	74.3	0.0312	16.7	NA	NA	NA	NA	NA	NA
chr1	3189101	3189200	76.9	75	75	80	81.8	64.3	65.5	78.8	89.2	66.7	80.9	90.9	92.3	69	NA	NA	0.0307	-17	0.0338	-17.4	NA	NA
chr1	3193001	3193100	84.4	93	100	97.8	88.6	92.2	86.2	89.3	88.2	81.8	92.8	95.7	87	69.6	NA	NA	NA	NA	0.028	-10.8	NA	NA
chr1	3200501	3200600	73.4	75.3	64.9	55.5	30.7	65	51.6	60.1	36.7	47.7	60.8	49	68.9	60.2	NA	NA	NA	NA	NA	NA	0.0231	-15.9
chr1	3204401	3204500	79.5	85.6	91.4	63.8	81.8	66.7	77.9	77.3	66.7	85	80	82.8	78.9	53.2	NA	NA	0.00203	-13.9	0.00366	-14.4	NA	NA
chr1	3208701	3208800	20.7	22.9	17.4	30.8	6.25	3.85	14.8	11.1	12.9	43.9	47.1	65.9	34.4	50	NA	NA	0.0198	19.6	NA	NA	NA	NA
chr1	3208901	3209000	58.9	56.2	44	62.2	39.2	39.7	53.5	39.1	41.4	54.4	68.4	84.6	53.4	62.5	NA	NA	0.00508	13.9	NA	NA	NA	NA
chr1	3210401	3210500	31	31.7	48	27	32.5	27.3	10.9	32.8	28.1	35.3	33.8	42.9	45.2	17.2	NA	NA	0.00606	-16.3	NA	NA	NA	NA
chr1	3212101	3212200	60	85.1	38.5	65.4	67.6	76.3	67.6	64.3	86.4	72	51.3	79.1	78.3	70.3	NA	NA	NA	NA	NA	NA	0.0394	19.4
chr1	3213001	3213100	12.5	34.9	13	14.3	33.3	16.9	28.6	13.2	29.4	28.1	33.3	39.6	22.1	26.7	NA	NA	NA	NA	NA	NA	0.0406	15.6
chr1	3222401	3222500	72.2	62.5	69.2	68.2	61.9	71.4	50	50	86.7	36.8	77.8	77.8	84.6	16.7	NA	NA	0.0448	-27.8	NA	NA	NA	NA
chr1	3222501	3222600	66.7	92.3	80	76.5	46.7	66.7	68	71.4	90.9	20.8	100	77.8	100	66.7	NA	NA	0.0343	-31.5	NA	NA	NA	NA
chr1	3229101	3229200	88.2	89.7	83.3	88.5	81.2	88.9	66.1	36	93.3	60	80	93.2	85.2	90	NA	NA	NA	NA	NA	NA	0.0186	20.3
chr1	3234101	3234200	69.4	73.7	70.4	93.8	79.5	72.2	76.6	77.4	72.4	82.9	72.4	74.6	60.8	81.5	NA	NA	0.0245	13.9	NA	NA	NA	NA
chr1	3255001	3255100	78.8	71.7	61.7	69.9	50.6	50	60.4	65.8	69	61.1	69	43.4	72.7	49.1	NA	NA	NA	NA	NA	NA	0.0203	-18
chr1	3257001	3257100	45.1	48.4	46.3	58.2	27.6	60.5	40.9	34	33.3	77.4	54.1	48.8	42.9	69.8	NA	NA	NA	NA	0.00481	17.6	NA	NA
chr1	3273601	3273700	84.9	85.7	84.2	94.6	71.4	91.9	82	86	87.5	94	83.8	70.8	70	90.6	NA	NA	NA	NA	0.0177	12.1	NA	NA
chr1	3277001	3277100	71.9	84.1	67.3	84.7	81.4	81.8	84.1	80.6	76.2	88.2	72.2	93.1	85.7	98.4	NA	NA	0.047	10.7	NA	NA	NA	NA
chr1	3284101	3284200	15.6	18.3	13.7	23.6	19.2	7.89	12.2	8.97	29.9	37.5	17.6	38.1	16.3	22.6	NA	NA	NA	NA	NA	NA	0.0391	10.3
chr1	3291101	3291200	100	100	100	66.7	100	87.5	96.4	94.1	75	95.7	96.8	95	95.5	60	NA	NA	NA	NA	0.0326	-10.7	NA	NA
chr1	3301501	3301600	61.1	88	56.2	60	87.5	33.3	76.9	54.5	70	64.7	84.2	95.7	84.4	66.7	NA	NA	NA	NA	0.0269	-24.4	NA	NA
chr1	3304101	3304200	67.3	79.9	79.7	86.8	69.1	61.7	67.3	61.9	78.8	78.6	64.4	79.8	77.4	69.4	NA	NA	NA	NA	NA	NA	0.000994	11.7
chr1	3308201	3308300	8.62	10.8	10	14.6	6.52	13.3	15.4	26.3	23.2	31.9	15.7	12.2	15.4	31.2	NA	NA	NA	NA	0.016	12.1	NA	NA
chr1	3311201	3311300	32.5	30	12.5	41.2	42.3	18.1	22.3	30.4	11.7	12.6	27.5	35.1	39.2	50	NA	NA	0.0127	11.1	NA	NA	NA	NA
chr1	3314001	3314100	40.7	51.4	43.5	53.7	32.2	54.5	57	19	46.4	57	52.3	68.4	65.2	49.4	NA	NA	NA	NA	NA	NA	0.0315	11.2
chr1	3320401	3320500	45.8	17.8	45.2	29.6	7.29	29.5	11.5	39	66.7	27.1	43.1	67.8	52.5	28.2	NA	NA	2.14e-05	-20.2	NA	NA	0.0321	-19.7
chr1	3321801	3321900	7.84	18.2	7.69	33.8	15.6	0	12.3	8	20.7	6.9	11.8	49	10.2	22.1	NA	NA	NA	NA	NA	NA	2.78e-05	20.1
chr1	3321901	3322000	2.44	14	2.13	23.2	5.1	7.06	11.2	8.99	30.3	22.8	4.5	20.2	5.19	14.9	NA	NA	0.0107	10.6	NA	NA	NA	NA
chr1	3322001	3322100	6.12	24.1	2.5	38.2	9.68	5.71	19.2	14.8	26.3	23.4	11.9	37.5	9.09	23.5	NA	NA	0.0074	18.3	NA	NA	NA	NA
chr1	3322201	3322300	38.6	55.5	37.4	61.9	34.9	38.4	40.9	30.1	59.2	63.8	57.1	68.9	43.5	61.3	NA	NA	0.0033	13.2	NA	NA	NA	NA
chr1	3323901	3324000	96.2	91.4	92.9	93.5	97.7	86.8	90.2	91.8	100	76.7	92.3	98	88	60.5	NA	NA	NA	NA	0.000465	-16.3	NA	NA
chr1	3328001	3328100	85.6	79.6	79.9	85.9	71.6	73.9	87	65.1	74.8	88.6	84.7	89.1	74.2	83.9	NA	NA	0.00236	10.3	NA	NA	NA	NA
chr1	3329301	3329400	72.1	89.7	77.5	73.3	70	77.4	69.8	70	83.3	55.6	79.2	75.5	66.7	38.6	NA	NA	NA	NA	0.00102	-16.7	NA	NA
chr1	3341101	3341200	39.4	35.7	21.1	13.2	37.5	17.6	23.1	10.5	23.1	11.4	18.1	15.9	12.5	12.5	NA	NA	NA	NA	0.00865	-14.3	NA	NA
chr1	3345701	3345800	100	78.6	100	96.2	89.7	100	90	97.4	87.9	96.9	96.7	86.2	95.2	87.5	NA	NA	NA	NA	NA	NA	0.0259	-11.7
chr1	3349901	3350000	90	66	77.5	78.6	39.6	43.9	62.5	29.4	72.5	38.8	64.3	95.5	90.2	82.9	0.0133	10.5	NA	NA	NA	NA	NA	NA
chr1	3352401	3352500	30	16.7	30	50	23.8	26.9	29.5	25	53.6	73.8	20.8	70	55.6	40	NA	NA	NA	NA	0.0105	14.9	NA	NA
chr1	3376301	3376400	10.7	14.9	23.7	47.5	21.4	33.3	55.2	25	11.1	52.4	26.5	66.7	30.6	15	NA	NA	0.00615	23.4	NA	NA	NA	NA
chr1	3378401	3378500	33.3	63	10.3	50.9	45.8	51.5	44.4	40	31.2	36.8	28.6	61	25.7	37.5	NA	NA	NA	NA	NA	NA	0.03	23
chr1	3382101	3382200	0	0	0	31.6	5.88	0	41.7	0	0	18.8	0	18.8	0	0	NA	NA	0.000237	24.6	NA	NA	NA	NA
chr1	3382201	3382300	0	7.14	0	41.5	1.82	4.35	10.8	2.13	0	28.6	0	47.6	0	15.6	NA	NA	4.19e-05	23.3	NA	NA	4.89e-05	11.9
chr1	3382401	3382500	8.33	23.8	5.26	46.9	18.3	13.6	38.6	22.6	0	16.9	19.1	65.7	18.2	42.1	NA	NA	1.78e-07	24.5	NA	NA	0.015	14.3
chr1	3384501	3384600	23.5	66.7	54.2	83.3	80	58.3	90	72.2	33.3	66.7	50	64.9	25	53.3	NA	NA	0.00182	27.7	NA	NA	NA	NA
chr1	3388201	3388300	25.6	56	25.8	59.5	33.3	3.7	40	18.8	14.3	50	32.3	78.7	24.3	27.5	NA	NA	0.000386	25.3	NA	NA	1.98e-05	31.2
chr1	3390001	3390100	2.56	33.7	35.5	50	32.9	1.96	46.4	6.25	7.14	16.1	3.28	35.2	6.42	40	NA	NA	3.07e-10	29.5	NA	NA	6.98e-15	30.1
chr1	3390101	3390200	0	31.6	5.41	29	40	15.4	46.3	0	9.52	11.4	1.96	37.7	0	30.8	NA	NA	0.000393	24.4	NA	NA	5.1e-12	35.5
chr1	3390201	3390300	0	34.5	0	35.3	25	13	43.8	0	7.69	58.3	0	58.6	0	50	NA	NA	1.1e-10	40.8	NA	NA	3.5e-11	38.9
chr1	3398901	3399000	3.53	12.2	1.49	12.6	11.3	10.4	13.9	1.02	8.33	11.9	1.98	27.1	3.23	19.2	NA	NA	NA	NA	NA	NA	4.87e-09	15.3
chr1	3433001	3433100	10	0	13	26.3	14.3	4.17	46.7	3.85	20	0	0	36.4	0	33.3	NA	NA	0.0462	18.6	NA	NA	NA	NA
chr1	3433101	3433200	31.6	50	14.3	62.5	29.4	16.9	61.8	22.6	0	25.7	21.2	57.7	9.76	44.4	NA	NA	3.5e-12	37.4	NA	NA	NA	NA
chr1	3433601	3433700	24.5	26.4	21.2	36.1	20.8	21	48.8	19.1	31.9	39	12.6	67.3	13.3	41.7	NA	NA	2.58e-05	21.7	NA	NA	2.81e-06	23.2
chr1	3439001	3439100	79.4	96.6	91.2	88.5	98.5	78.7	94.4	79.3	93.3	93.7	90	87	89.6	95.3	NA	NA	NA	NA	NA	NA	0.0233	10.9
chr1	3442401	3442500	70.5	81.8	71.2	54.7	81.2	62.5	50.8	66.2	75	60.6	69.8	59.6	61.8	51.2	NA	NA	NA	NA	0.00321	-21.9	NA	NA
chr1	3448801	3448900	35.5	51.5	35.1	44.4	54.3	50	55.9	20	25	54.5	26.1	52.8	30.3	50	NA	NA	NA	NA	NA	NA	0.00214	27.1
chr1	3450001	3450100	8.57	0	0	15	7.81	0	9.8	0	2.86	25	0	22.9	0	21.4	NA	NA	7.95e-05	16.5	NA	NA	NA	NA
chr1	3450101	3450200	10.7	66.7	5.56	31.2	26.5	13.6	19.5	15.6	12.5	52.3	8.82	46.2	12.5	27.3	NA	NA	0.00516	22.3	NA	NA	0.0011	26.2
chr1	3458901	3459000	16.7	73.9	71.4	54.2	72.7	69.2	71.4	73.7	61.5	60	56.5	88.9	80	47.6	NA	NA	NA	NA	NA	NA	0.0263	27.8
chr1	3460301	3460400	80	66.7	93.8	61.1	100	93.8	47.8	87.5	100	70.6	80	93.8	81.8	90.9	NA	NA	0.00462	-29.1	NA	NA	NA	NA
chr1	3464901	3465000	70.3	45	76.2	45.6	64.9	67.9	51.7	63.3	90.8	58.1	66	60.4	75.3	71.3	NA	NA	6.4e-08	-19.1	NA	NA	NA	NA
chr1	3467501	3467600	25.4	57.6	13	40.7	32.3	33.3	59.4	23.6	24.3	35.1	19	39.1	26.2	45.5	NA	NA	0.000559	22.1	NA	NA	0.00268	23.3
chr1	3468401	3468500	3.33	10.9	3.12	40.6	24.3	8.16	24.5	6.82	0	21.7	3.08	23.9	1.16	44.1	NA	NA	6.43e-13	27.8	NA	NA	0.00232	14.2
chr1	3470701	3470800	4.48	12.5	0	14	4.17	5	21.3	0	0	20.9	0	14	0	15.6	NA	NA	6.06e-06	17.2	NA	NA	NA	NA
chr1	3470901	3471000	20.5	28.2	20.7	46.9	17.1	15.7	35	7.37	15.7	27	12	42.1	1.72	28	NA	NA	1.06e-06	21	NA	NA	0.00301	15.1
chr1	3474201	3474300	37.7	26.9	24.4	19.1	10.7	27.8	26.6	34.1	12.5	9.76	27.5	10.9	37.5	20	NA	NA	NA	NA	NA	NA	0.0336	-17.3
chr1	3476301	3476400	80.4	68.8	69	84.7	73.1	72.9	71.2	64.7	100	92.5	82.6	68	71.4	91.9	NA	NA	NA	NA	0.00778	14.9	NA	NA
chr1	3533801	3533900	100	100	82.4	80	100	100	91.7	90.5	87.5	88.5	85.7	100	100	72.2	NA	NA	NA	NA	0.0292	-16.4	NA	NA
chr1	3569701	3569800	58.7	56.4	47.8	71.9	53.1	42.4	24.5	56.7	15.6	41.2	60.5	65.1	38.6	44.2	0.0101	-19.4	NA	NA	NA	NA	NA	NA
chr1	3582101	3582200	10	16.7	9.09	62.5	22.2	27.3	61.5	11.1	0	35.7	50	80	40	71.4	NA	NA	0.00878	35	NA	NA	NA	NA
chr1	3585801	3585900	0	26.7	13.3	30	46.2	25	26.7	10	10	0	0	15.4	0	0	NA	NA	NA	NA	NA	NA	0.031	26.8
chr1	3590401	3590500	22.2	5.26	30.3	21.2	8.11	31.4	14.3	35.6	27.3	10.6	26.5	9.21	27.5	44.3	NA	NA	NA	NA	4.6e-05	16.3	6.63e-06	-19.3
chr1	3590601	3590700	16.7	24	37.9	18.4	29.4	46.7	27.3	41.2	48.7	25	23.8	5.88	60.9	18.5	NA	NA	0.00365	-26.4	NA	NA	NA	NA
chr1	3597701	3597800	0	12.1	3.12	18.2	4.35	7.41	15	12	0	19.4	9.09	75	0	66.7	NA	NA	0.0186	15.7	NA	NA	NA	NA
chr1	3601801	3601900	1.75	7.63	0.893	15.2	4.49	5.26	12	0	1.15	3.92	0.8	19	0.676	14.2	NA	NA	2.11e-07	10.1	NA	NA	1.69e-07	11.8
chr1	3601901	3602000	0.901	11.4	2.7	17.9	8.04	12.9	27.9	4.82	7.53	29.3	3.76	34.3	2.19	24.4	NA	NA	7.43e-11	19.5	NA	NA	8.07e-11	16.6
chr1	3607101	3607200	0	0	1.92	13.8	2.56	10.5	15.1	7.41	0	7.5	0.735	31.2	0	8.33	NA	NA	NA	NA	NA	NA	1.45e-06	11.4
chr1	3607301	3607400	8.7	8.39	11.1	19	7.49	6.6	27.4	8.39	9.09	9.52	8.2	30.3	6.07	24.6	NA	NA	3.9e-14	12.3	NA	NA	NA	NA
chr1	3615301	3615400	13.2	15.4	6.9	25.9	8.33	4.44	28	15.6	10	16	9.09	40.8	8	11.4	NA	NA	0.00443	14.5	NA	NA	NA	NA
chr1	3619301	3619400	1.92	8.89	0	16.7	6.12	2.86	36	11.1	12.1	20.5	0	45.6	0	25.6	NA	NA	9.25e-05	20	NA	NA	7.69e-05	18.8
chr1	3620401	3620500	0	10.8	7.14	0	9.38	8.33	0	13	0	10.3	1.25	33.3	0	17.3	NA	NA	NA	NA	NA	NA	5.68e-05	16.5
chr1	3623701	3623800	25	19.4	9.68	19.8	26	11.3	34.9	4.35	21.6	29.7	20.7	37.9	11.1	33.3	NA	NA	0.0029	16.2	NA	NA	NA	NA
chr1	3623801	3623900	11.5	12.5	12.2	22.7	11.1	16.1	50	4.35	5	25	3.33	54.5	4.17	40	NA	NA	0.000344	26.3	NA	NA	0.0216	22.2
chr1	3623901	3624000	4.55	12.3	3.7	11.4	3.45	12.5	18.2	6.52	0	22	7.37	29.6	2.82	25.6	NA	NA	0.000464	14.9	NA	NA	0.0191	10.6
chr1	3630801	3630900	63.6	78.6	42.3	67.9	88.5	37.5	66.7	72.7	100	75	44.1	74.1	34.1	71	NA	NA	0.0274	23.6	NA	NA	NA	NA
chr1	3631101	3631200	14	26.7	7.14	16.7	27.5	10.8	27.5	0	6.25	8.11	2.86	42.9	10.7	22.9	NA	NA	NA	NA	NA	NA	0.000393	24.4
chr1	3631201	3631300	13.9	36.6	14.1	28.7	35	16.4	28.3	14.5	15.8	21.1	8.87	46.1	9.09	27	NA	NA	3.65e-06	12.5	0.000255	-13.3	2.33e-26	27.3
chr1	3631501	3631600	55.8	66.3	50.7	61.4	66.2	54.6	72.3	59.6	71.3	65	61.2	80.9	55	66.9	NA	NA	0.0212	10.6	NA	NA	0.00702	12.4
chr1	3635501	3635600	26.3	56.2	29.2	12.5	40	0	0	53.3	37.5	10.5	36.4	66.7	37.5	33.3	NA	NA	NA	NA	0.0285	-38.2	NA	NA
chr1	3648101	3648200	85.3	87.8	96.4	78.1	95.7	87.5	91.8	91.8	94.1	76.2	90.5	91.9	88.6	78.8	NA	NA	NA	NA	0.0449	-10.2	NA	NA
chr1	3679701	3679800	79.5	82.6	82.4	87.6	89.5	67.5	78.6	74.4	83.3	93.5	82.6	89.2	75	90.7	NA	NA	0.0445	10.7	NA	NA	NA	NA
chr1	3688101	3688200	31.4	40.3	25.6	39.8	54	20.2	32.6	44.8	26.1	52.6	34.4	47.2	21.8	37.6	NA	NA	0.00025	17.4	NA	NA	NA	NA
chr1	3688301	3688400	33	35.7	30.2	50.5	31.2	21.7	25	42.4	28	41.8	25.3	49.3	28.9	59.5	NA	NA	0.0041	16.7	NA	NA	NA	NA
chr1	3693401	3693500	37.9	34	22.2	23.9	42.2	29.3	27.9	29.7	27.7	22.4	29.1	42.5	21.2	27.5	NA	NA	NA	NA	0.0208	-14.5	NA	NA
chr1	3695101	3695200	92.6	75	92.3	88.2	87.5	95.8	77.8	100	100	100	94.1	28.6	33.3	91.7	NA	NA	NA	NA	NA	NA	0.0202	-27.1
chr1	3697601	3697700	73.4	83.6	71.6	68.7	80.8	84.1	55.1	73.8	70.3	57.8	83.2	37.3	73.9	60.6	NA	NA	0.00629	-14.1	NA	NA	NA	NA
chr1	3718001	3718100	18.9	22.2	28.3	7.14	22.2	10.3	6.9	5	31.2	0	36.7	20	25	12.5	NA	NA	0.0026	-19	NA	NA	NA	NA
chr1	3728001	3728100	31.8	36.7	28.1	31.7	49.2	25	31.8	19.3	36.5	35.9	43.4	56.8	76.7	48.1	NA	NA	NA	NA	NA	NA	0.000398	16
chr1	3748501	3748600	89.5	87.5	85.7	88.9	100	100	50	85.7	80	66.7	100	85.7	94.4	73.3	NA	NA	0.0226	-22.4	NA	NA	NA	NA
chr1	3775201	3775300	45.7	59.3	45.7	52.5	67.2	45.3	63.2	59	55.1	73	45	60	31	33.9	NA	NA	0.0166	10	NA	NA	0.024	11.1
chr1	3787301	3787400	41.2	61.5	53.8	85.7	60.9	73.3	100	70	66.7	80	26.3	42.9	47.1	94.1	NA	NA	0.00709	32.2	0.0193	38.4	NA	NA
chr1	3808601	3808700	97.2	91.5	92.7	92.9	88.9	89.7	72.8	71.4	72.7	37.5	93.2	87.5	92.1	83.6	NA	NA	0.047	-10.1	NA	NA	NA	NA
chr1	3820501	3820600	1.72	26.4	11.2	11.6	18.3	7.27	27	1.61	2.86	5.13	3.45	13.2	6.67	20	NA	NA	0.0159	10.5	NA	NA	9.79e-06	15.9
chr1	4058801	4058900	38.5	53.8	72.7	66.7	52.9	100	66.7	40.9	69.2	14.3	42.1	71.4	100	29.4	NA	NA	0.0249	-33.5	NA	NA	NA	NA
chr1	4081201	4081300	61.1	93.3	57.1	76.9	54.5	72.2	59.4	25	85.7	77.8	72.2	93.3	90	50	NA	NA	NA	NA	NA	NA	0.0334	29.5
chr1	4118001	4118100	91.5	94.7	86.6	88.5	86.6	89.4	85	84	90.6	85	89.1	95.5	83.7	76.8	NA	NA	NA	NA	0.0125	-10.5	NA	NA
chr1	4120301	4120400	35.6	41.9	21.2	27.9	33.8	46.4	18.4	39.6	26	23.1	45.6	53.5	40.7	22.7	NA	NA	NA	NA	0.0144	-20.6	NA	NA
chr1	4121601	4121700	73.4	90.1	91.6	92.2	97.3	41.1	50	86.9	95.9	95.6	80.4	91	91.2	74.1	NA	NA	NA	NA	NA	NA	0.00194	11.8
chr1	4146401	4146500	69.2	50	100	100	100	100	100	71.4	100	91.7	100	100	92.3	42.9	NA	NA	0.00691	-20.2	NA	NA	NA	NA
chr1	4167401	4167500	93.1	83.6	98.6	89.1	88.6	87.5	68.6	91.2	80	65	91.8	89.3	100	62.5	NA	NA	1.86e-05	-21.6	0.0172	-16.6	NA	NA
chr1	4168301	4168400	76.9	60.9	80.5	80	55.3	73.2	78.7	88.4	52.2	61.1	94.1	83.7	71.4	84.8	NA	NA	NA	NA	NA	NA	0.0174	-19.1
chr1	4178301	4178400	57.1	92.3	93.3	71.4	81.8	90	31.2	100	100	87.5	87.5	80	78.9	64.3	NA	NA	0.0426	-30.2	NA	NA	NA	NA
chr1	4181901	4182000	92.3	90.5	87.5	90.5	85	100	75	91.7	100	74.3	89.5	78.8	94.9	65.2	NA	NA	0.045	-18.7	NA	NA	NA	NA
chr1	4182101	4182200	100	87.5	83.3	78.3	88	95	44.4	85.7	94.7	77.8	96.3	85.7	91.7	58.6	NA	NA	0.00141	-28.7	NA	NA	NA	NA
chr1	4221601	4221700	20	8.33	33.3	66.7	83.3	0	6.25	33.3	11.1	9.52	29.4	80	83.3	28.6	NA	NA	NA	NA	0.0463	-30.9	NA	NA
chr1	4279201	4279300	100	95.5	100	94.4	100	100	95.5	92.3	100	90.9	95.9	100	95.8	75.9	NA	NA	0.031	-10.1	NA	NA	NA	NA
chr1	4290401	4290500	100	87.5	100	80.8	86.7	86.7	85	80	100	66.7	96.7	94.9	94.4	69	NA	NA	0.0258	-19.1	NA	NA	NA	NA
chr1	4413801	4413900	100	85.3	92.3	87	69.6	95.5	100	100	91.7	100	96.7	93.2	100	100	NA	NA	NA	NA	NA	NA	0.0206	-13.5
chr1	4432101	4432200	31.8	55.2	34	43.3	54.4	42.1	39.1	45.2	41.7	59.7	32	62.9	40	38	NA	NA	NA	NA	NA	NA	0.000293	23.6
chr1	4437601	4437700	84.6	69.4	90.2	76.2	83	64.3	63.5	72.2	80.6	63.9	80.4	90.5	79.2	52.2	NA	NA	0.0293	-16.8	0.0465	-18.2	NA	NA
chr1	4437801	4437900	100	94.1	93.3	94.1	87.5	100	74.2	100	92.3	52.2	82.8	91.7	52.4	56.5	NA	NA	NA	NA	0.012	-22.3	NA	NA
chr1	4458101	4458200	43.8	63	34.4	52.6	58.3	22.2	36.1	50	9.76	19.4	41.7	26.3	13	18.8	0.0291	-26.3	NA	NA	NA	NA	NA	NA
chr1	4529601	4529700	83.3	77.8	86.7	58.3	76.7	85.7	59.3	78.6	83.3	70.6	80	90	95.5	69.7	NA	NA	0.0223	-23.2	NA	NA	NA	NA
chr1	4673901	4674000	87.1	80.4	95.8	92.7	84.8	86.1	95.1	93.9	66.7	90.1	97.3	95	77.8	85.7	NA	NA	0.0201	10.4	NA	NA	NA	NA
chr1	4674101	4674200	73.4	78.7	80.5	73.5	61.7	92.9	69.7	76.3	100	73.3	72.9	93.2	81.5	78.2	NA	NA	0.0326	-14	NA	NA	NA	NA
chr1	4724601	4724700	12.5	61.9	62.5	46.2	87.5	100	100	100	100	71.4	91.7	100	82.4	43.8	NA	NA	NA	NA	0.0208	-20.3	NA	NA
chr1	4748501	4748600	95	100	100	100	86.7	100	76.9	90.9	100	71.4	80	100	100	66.7	NA	NA	0.0173	-22	NA	NA	NA	NA
chr1	4755601	4755700	100	100	100	87.5	100	100	75	88.9	50	60	100	100	100	72.7	NA	NA	NA	NA	0.0396	-25	NA	NA
chr1	4756401	4756500	14.7	22.7	44.4	17.9	21.6	38.9	70.6	15	0	36.1	48.5	63.9	29.4	80.8	NA	NA	0.0141	18.9	NA	NA	NA	NA
chr1	4760101	4760200	64.4	76.3	69.6	41.2	50	42.9	31.8	70	69	28.6	83.7	67.5	64.1	43.8	NA	NA	0.000903	-26.6	0.0105	-30.1	NA	NA
chr1	4820601	4820700	95.5	100	97.1	91.3	100	100	100	100	100	66.7	84.2	100	100	71.4	NA	NA	NA	NA	0.0191	-15.2	NA	NA
chr1	4844801	4844900	11.1	15.8	9.64	27.4	20	8.33	22.5	17.6	11.1	39.7	12.5	39.4	7.41	24.2	NA	NA	0.000285	19.6	NA	NA	NA	NA
chr1	4844901	4845000	6.45	23.8	3.12	15.5	28.8	3.03	13.7	36.7	9.09	18.5	22.5	18.4	12.8	21.3	NA	NA	0.0138	10.7	NA	NA	NA	NA
chr1	5002101	5002200	85.7	100	100	100	95.5	96.2	94	100	71.4	42.3	100	100	92.9	70	NA	NA	NA	NA	3.89e-06	-16.9	NA	NA
chr1	5005201	5005300	76.7	95.7	77.8	85	80	82.9	74.4	100	85.7	71.7	85.4	97.7	87.9	62.3	NA	NA	NA	NA	0.00425	-20.5	NA	NA
chr1	5109701	5109800	73.3	90	100	85.7	93.8	100	80.8	86.7	100	85	100	87.5	100	33.3	NA	NA	0.00345	-29.6	NA	NA	NA	NA
chr1	5133501	5133600	72.7	82.8	42.9	68.8	71.9	66.7	85.7	75	10	40.6	73.7	70.6	71.4	90	NA	NA	0.0253	14.7	NA	NA	NA	NA
chr1	5195001	5195100	100	90.9	100	85.7	90.9	100	81.8	93.3	75	50	84.6	94.1	100	36.4	NA	NA	0.0156	-31.4	0.0254	-29.5	NA	NA
chr1	5314801	5314900	100	100	100	100	66.7	100	62.2	60.9	100	100	78.9	76.5	83.3	60	NA	NA	0.0438	-19.3	NA	NA	NA	NA
chr1	5328401	5328500	71.4	77.8	100	81.8	89.5	90.9	89.3	100	100	44.4	80.8	90.5	92	71.4	NA	NA	0.0323	-17.6	NA	NA	NA	NA
chr1	5335501	5335600	71.4	68.2	92.1	68.2	85.7	80	77.3	67.9	85.7	67.7	74.4	83.8	88	64.9	NA	NA	0.032	-18	NA	NA	NA	NA
chr1	5501701	5501800	73.2	80	84	88.6	88.1	84	72	62.9	78.3	46	70.7	82.4	85	67.9	NA	NA	NA	NA	0.0288	-13.1	NA	NA
chr1	5540701	5540800	93.3	93.8	90.5	100	100	100	81.2	72.7	100	77.8	94.1	88	100	63.3	NA	NA	0.019	-21.4	NA	NA	NA	NA
chr1	5551001	5551100	10.8	13.5	9.52	14.3	5.08	4.27	16.8	14	14.6	23.2	2.22	20.7	2.78	20.4	NA	NA	0.00377	11.5	NA	NA	NA	NA
chr1	5586201	5586300	6.03	26.3	9	18	26.6	20	44.4	9.62	18.7	16	12.8	23.4	6.38	10.6	NA	NA	NA	NA	NA	NA	1.72e-05	15.1
chr1	5711401	5711500	42.3	55	38.9	68.3	77.1	77.3	91.3	52.8	40.9	71.4	48.3	78.9	35	36.7	NA	NA	NA	NA	NA	NA	0.0329	25.2
chr1	5721601	5721700	88.1	80	75.5	65.8	61.3	68.3	53.5	60.4	81.2	77.4	86.8	82.7	89.5	50.8	NA	NA	0.0414	-15.7	NA	NA	NA	NA
chr1	5820101	5820200	95.6	77.3	93.8	84.1	92.1	96.4	96.4	95.8	77.8	91.5	100	70	100	74.3	NA	NA	NA	NA	NA	NA	0.0104	-15.8
chr1	5840001	5840100	69.2	44.4	100	55.9	90	91.7	82.6	85.7	84.6	96.2	84.6	75.6	84.8	66.7	NA	NA	0.0459	-16.8	NA	NA	NA	NA
chr1	5874601	5874700	32.1	72.7	31.2	46.5	42.2	25.6	40.8	36.6	39.4	14.3	24.1	43.2	40	33.3	NA	NA	NA	NA	0.0184	-11.1	0.0445	18.5
chr1	5880601	5880700	87.5	46.2	88	69.6	64	58.8	50	77.3	100	66.7	80	34.6	100	69.2	NA	NA	NA	NA	NA	NA	0.0247	-32.7
chr1	5882901	5883000	72.7	87.9	73.1	73.5	81	84	60	90.9	60	51.2	80	77.4	75	50	NA	NA	NA	NA	0.0153	-22.9	NA	NA
chr1	5902101	5902200	59.3	42.9	31.1	64.8	51.2	36.1	61.1	46.3	56.2	65.6	47.1	54.4	43.9	42.1	NA	NA	0.042	17.6	NA	NA	NA	NA
chr1	5911001	5911100	52.1	50.8	25.4	51.5	61	31.7	47.8	50	53.3	57.4	39.6	54.5	41.2	60.3	NA	NA	0.00309	17.1	NA	NA	NA	NA
chr1	5946801	5946900	96.4	78.3	94.1	96	76.5	87.5	92	96.3	91.7	100	92.3	96.3	100	100	NA	NA	NA	NA	0.0444	12	NA	NA
chr1	6032101	6032200	90.8	94	89.1	84.1	96.2	88.8	89.5	98.5	83.8	67.1	89.3	14.3	86.7	68.9	NA	NA	NA	NA	NA	NA	0.027	-12.1
chr1	6103101	6103200	100	50	42.9	100	85.7	100	100	100	57.1	100	100	60	50	62.5	0.0376	-40.9	NA	NA	NA	NA	NA	NA
chr1	6106501	6106600	57.1	45.4	36.5	67.3	41.4	44.2	71.8	48.8	61.3	67.7	38.5	79.7	59.8	78.9	NA	NA	1.05e-06	21.9	0.00354	16.7	NA	NA
chr1	6143001	6143100	68.3	78.8	38.7	71.4	69.3	64	78.3	48.2	74.5	60.4	55.6	90	52.3	80.5	NA	NA	0.0104	16.9	NA	NA	0.000902	19.8
chr1	6143101	6143200	100	96	77.3	81.8	92	85.7	73.3	88.2	94.1	68.2	100	100	86.2	82.4	NA	NA	NA	NA	0.044	-19.7	NA	NA
chr1	6149501	6149600	6.67	3.57	37.5	31.6	18.4	44.1	34	3.85	38.5	17.6	9.09	26.7	34	9.09	0.0104	31.7	NA	NA	NA	NA	NA	NA
chr1	6158101	6158200	83.7	75.7	72.1	61.5	65.2	64.9	71.1	87.5	35.7	60.7	78.4	68.3	64.1	65.4	0.044	-20.5	NA	NA	NA	NA	NA	NA
chr1	6169301	6169400	10	11.1	26.7	7.14	33.3	37.5	4.35	0	10	0	0	6.67	16.7	5.88	NA	NA	0.0437	-18.1	NA	NA	NA	NA
chr1	6170001	6170100	36.2	43.6	36.8	39.4	44.3	58.1	39.1	40.8	30.6	24.7	32.7	44.8	35.5	24.8	NA	NA	NA	NA	0.00629	-11.4	NA	NA
chr1	6170101	6170200	32	30	66.7	12.5	43.2	68	53.1	26.1	26.7	9.52	30.2	42.6	25	23.3	NA	NA	NA	NA	0.0343	-11.7	NA	NA
chr1	6230701	6230800	0	27.3	37.5	36.4	13.3	9.09	9.09	0	0	23.8	0	30	0	25	NA	NA	NA	NA	NA	NA	0.0482	22.2
chr1	6237701	6237800	28.6	30.4	20	38.1	36.8	35.3	34.2	50	57.9	86.2	32.7	33.3	60	66.7	NA	NA	NA	NA	0.00205	17.2	NA	NA
chr1	6268801	6268900	76.7	63.6	54.3	66.7	80.3	54.5	78.6	66	57.1	80	50	71.8	71.4	78.9	NA	NA	0.046	18.4	NA	NA	NA	NA
chr1	6271701	6271800	60.7	81.2	54.5	76.5	77.3	38.9	63.6	74.1	71.4	95	62.5	60	51.7	76.5	NA	NA	0.0322	23.2	NA	NA	NA	NA
chr1	6283101	6283200	79.9	58.3	82.2	62	53.2	61.1	62.1	63.7	75.4	66.7	82.3	75	66.1	53.9	NA	NA	NA	NA	NA	NA	0.00273	-12.3
chr1	6296701	6296800	55	72.2	60.6	75	95.7	53.3	93.2	100	78.6	92	84.4	82.3	92.1	87.5	NA	NA	0.00324	16.6	NA	NA	NA	NA
chr1	6328001	6328100	66.7	40	75	100	71.4	42.9	75	81.8	100	100	85.7	0	100	60	NA	NA	NA	NA	0.0124	38.8	NA	NA
chr1	6390501	6390600	5.13	19.6	10.3	47.8	52.8	5.13	38.9	3.7	58.7	47.5	1.82	58.6	10.2	23.1	0.000547	18.7	0.0194	21	NA	NA	9.01e-14	40.1
chr1	6391601	6391700	8.51	0	20.6	10.5	0	12.3	2.13	21.4	13.8	8.89	10.5	12.5	20	8.11	NA	NA	NA	NA	NA	NA	0.0386	-11.2
chr1	6391801	6391900	24	0	7.14	3.23	0	2.56	4	22.7	10	5.88	0	4.55	12.5	0	NA	NA	NA	NA	NA	NA	0.0393	-16.6
chr1	6392101	6392200	76	51.9	63.6	46.7	64.5	100	26.7	64.7	82.6	76.9	28.6	73.1	56.2	46.7	NA	NA	0.0367	-19.7	NA	NA	NA	NA
chr1	6410301	6410400	25	40	18.5	41.7	17.9	20	47.6	20	33.3	40.9	18.2	33.3	10	38.7	NA	NA	0.0326	21.4	NA	NA	NA	NA
chr1	6410401	6410500	6.67	6.15	0	10.9	1.52	1.82	19.1	0	6	18.6	8.22	31.6	10	28.1	NA	NA	6.21e-05	15.3	NA	NA	NA	NA
chr1	6416201	6416300	50	81.8	50	73.3	72.7	58.8	88.2	62.5	61.9	100	59.3	100	30.8	83.3	NA	NA	0.00283	33	NA	NA	0.0121	28.7
chr1	6419001	6419100	5.26	6.25	7.41	17	4.35	9.76	10	2	2.78	2.44	1.15	34	1.41	20	NA	NA	NA	NA	NA	NA	0.000329	15.2
chr1	6423301	6423400	19.3	0	2.78	8.7	5.62	19.6	18.8	7.02	0	10.5	23	4.88	4.76	0	NA	NA	NA	NA	NA	NA	0.00414	-12.4
chr1	6447101	6447200	100	100	90.9	100	77.8	89.5	80	100	89.5	87	100	84.4	100	93.8	NA	NA	NA	NA	NA	NA	0.0273	-15.3
chr1	6454501	6454600	54.5	88.9	80	60	91.7	100	61.5	71.4	100	66.7	61.1	100	46.2	20	NA	NA	NA	NA	0.0155	-36.8	0.026	30.3
chr1	6480501	6480600	17.9	12.4	20	25.8	18.2	7.45	23.4	17.5	37.5	36.7	28.8	48.5	16.4	37.6	NA	NA	0.00444	14.1	NA	NA	NA	NA
chr1	6480701	6480800	7.77	10.4	9.09	42.4	19.1	20.2	38.6	37.8	10	18	24.5	57.1	27.3	43.5	NA	NA	5.44e-06	18.5	NA	NA	NA	NA
chr1	6480801	6480900	5.36	2.53	2.3	25.7	4.83	8.82	26.2	12.1	3.03	12.6	12.7	35.1	6.54	19.1	NA	NA	1.63e-08	14.9	NA	NA	NA	NA
chr1	6480901	6481000	12.3	0	5.19	28.9	0	1.49	12.3	23.7	33.3	36	7.93	44.9	7.07	23.1	NA	NA	1.68e-05	14.3	NA	NA	0.00528	16.1
chr1	6482401	6482500	87.5	42.9	100	50	70	61.5	33.3	83.3	88.9	75	90.9	45.5	71.4	54.5	NA	NA	NA	NA	NA	NA	0.0351	-35.8
chr1	6485601	6485700	0.73	2.99	3.73	11	9.41	0	14.7	8.41	17.9	12.2	1.32	25	5.98	14.4	NA	NA	NA	NA	NA	NA	8.15e-06	10.7
chr1	6487601	6487700	21.7	5.56	26.3	21.2	12.1	38.5	14	16.7	24.1	6.94	18.6	21	25.6	18.2	NA	NA	0.0209	-14.2	NA	NA	NA	NA
chr1	6490701	6490800	90.9	95	94.6	90.6	96.6	100	88.9	94.1	100	100	90	96.8	97.6	66.7	NA	NA	0.0305	-10.4	NA	NA	NA	NA
chr1	6504001	6504100	44	42.9	29	47.4	10.7	28	55	22.2	28.6	48.3	31.4	66.7	20	62.5	NA	NA	0.00358	27.4	NA	NA	NA	NA
chr1	6514201	6514300	36.7	60.2	37.2	37.1	76.7	33.3	64.6	58.6	48.3	67.9	55.7	47.7	45.3	63.5	NA	NA	0.0143	14.9	NA	NA	NA	NA
chr1	6514301	6514400	21.9	47.3	15.5	25.8	50.6	25	38.1	50.7	48.8	52.9	22.4	25.1	23.2	41.7	NA	NA	0.00863	10.3	NA	NA	NA	NA
chr1	6514401	6514500	16.1	35.3	18	36.6	52.8	36	32.7	39.6	26.8	38	10.3	30.8	12.3	46.3	NA	NA	0.00394	13	NA	NA	2.93e-07	16.9
chr1	6514501	6514600	21.7	41.7	26.2	35.7	56.8	47.3	35.4	45.8	17.4	47.5	14.3	28.6	22.9	44.8	NA	NA	NA	NA	NA	NA	0.0032	13.4
chr1	6514601	6514700	15	62.4	20	20.3	37.7	27.9	49.6	27.8	7.69	43.4	25.3	27.6	27.4	42.6	NA	NA	0.00293	15.1	NA	NA	0.000222	16.8
chr1	6514701	6514800	17.8	39.2	18.9	31.8	55.7	25.2	33.3	29.4	31.2	41	26.6	22.7	24.4	45.6	NA	NA	5.16e-11	14.1	NA	NA	5.33e-08	10.7
chr1	6514801	6514900	14	38.3	18.2	27.6	47.8	22.6	29	29.8	19	37.8	17.2	14.1	19.3	26.5	NA	NA	5.08e-05	10.1	NA	NA	NA	NA
chr1	6514901	6515000	12.6	35.2	19.9	25	50.8	27.2	30	35.2	14.6	42.1	9.43	21.9	17.6	40.7	NA	NA	1.21e-16	14.3	NA	NA	1.72e-21	15.7
chr1	6515001	6515100	9.46	44.3	17.9	43.7	40	34.7	29.4	39.1	23.8	32.6	11.5	17.9	23.4	38.8	NA	NA	1.48e-05	12.2	NA	NA	2.34e-11	16.9
chr1	6515201	6515300	8.55	23.4	20.3	12.4	25.8	8.53	26.7	15.8	19.7	34.5	14.2	13	12.1	43.6	NA	NA	9.45e-11	13.9	NA	NA	NA	NA
chr1	6515401	6515500	7.24	21.1	18.6	25.4	30.5	15.7	30.1	18.5	33.6	32.7	14.2	20	8.49	50	NA	NA	8.58e-08	16.2	0.00343	10.9	0.00153	10.6
chr1	6515501	6515600	4.51	23.5	5.07	15.1	44.2	11.5	15.6	43.3	4.9	51.4	10.3	27	13.7	25.9	NA	NA	2.02e-08	13.1	NA	NA	6.79e-06	17.3
chr1	6515601	6515700	18.6	31.9	19.3	26.1	46.9	23.5	40.5	15.2	23.9	45.6	12.5	31	17.8	43.9	NA	NA	6.72e-15	18.3	NA	NA	1.91e-17	17.9
chr1	6515701	6515800	28.9	50	37.8	63.8	60.6	36.7	53.7	26.4	46.3	46.7	32.7	52.2	50.5	60.8	0.0477	14.2	0.00995	12.8	NA	NA	3.22e-06	25.3
chr1	6515801	6515900	5.26	16.3	11.3	23.8	25.9	3.33	1.59	12.3	26.7	17.9	17.7	33.3	39.6	43.7	NA	NA	NA	NA	NA	NA	0.0455	14.7
chr1	6516201	6516300	55.7	77.5	62.8	74.3	76.8	72.7	60.8	70.8	89.2	84.5	66.7	78.3	67	88.8	NA	NA	NA	NA	NA	NA	0.00897	13.3
chr1	6516301	6516400	53.2	69.2	46.5	54.7	80.3	59	45.3	36.5	51.9	78.2	48.3	71.8	61.8	69.4	NA	NA	NA	NA	NA	NA	2.74e-07	27.2
chr1	6522601	6522700	83.3	92.2	87	82.4	98.6	85.7	64.1	92.2	83.3	65.8	84.4	91.9	79.1	85.3	NA	NA	NA	NA	0.00192	-18.1	NA	NA
chr1	6535401	6535500	47.6	42	61.5	49.3	43.6	46.2	46.4	42	51.6	19	42.7	45.5	54.5	30.6	NA	NA	0.0362	-13.1	NA	NA	NA	NA
chr1	6537601	6537700	37.3	20.8	23.9	35.6	12.2	10.7	36.5	26.2	11.9	15.5	29.2	43.5	22.8	38.3	0.0481	-12.1	0.000106	14.1	NA	NA	NA	NA
chr1	6548901	6549000	6.06	31.1	8.25	43.4	16.4	9.46	40.3	0	9.52	17.5	8.54	42.2	12.4	41	NA	NA	1.4e-11	25	NA	NA	1.93e-08	25.5
chr1	6549601	6549700	3.23	0	0	17.5	13.6	4.17	25	6.25	33.3	6.67	0	3.7	5	18.5	NA	NA	0.0229	14.1	NA	NA	NA	NA
chr1	6590301	6590400	85.7	57.1	85.7	100	50	30.8	62.5	75	88.9	100	100	47.6	85.7	100	NA	NA	NA	NA	0.0208	35	NA	NA
chr1	6612901	6613000	84.2	100	100	100	100	89.7	91.9	73.9	100	93.3	95.8	100	100	75	NA	NA	NA	NA	NA	NA	0.0024	15.2
chr1	6648301	6648400	0	20.9	0	15.6	9.52	0	23.5	0	0	6	2.44	24.4	1.75	18.4	NA	NA	1.07e-05	14.3	NA	NA	4.16e-05	17.5
chr1	6648401	6648500	0	23	2.13	22.6	17	0	27.5	0	6.74	19	0	32	1.69	19.5	NA	NA	1.65e-12	19.2	NA	NA	1.47e-23	24.5
chr1	6649401	6649500	7.84	28.2	8	37	37.5	7.94	50	8.51	20.7	32.3	16.7	21.6	2.7	33.3	NA	NA	2.94e-08	29.2	NA	NA	NA	NA
chr1	6658601	6658700	11.1	57.7	25	60	30	16.7	68.2	16.7	37.5	45.5	50	69.6	16.7	25	NA	NA	0.0322	27.3	NA	NA	NA	NA
chr1	6659201	6659300	26.2	58.7	25.8	51.5	63.6	32.6	53.9	35.2	21.8	22.7	47.1	58.7	39.7	62	NA	NA	0.000288	17.3	NA	NA	9.83e-05	22.5
chr1	6659401	6659500	0	24.2	0	13.2	24.2	11.1	9.76	2.5	9.26	9.52	1.75	25	0	0	NA	NA	NA	NA	NA	NA	1.32e-07	23.1
chr1	6676101	6676200	75	83.1	94.4	76.5	92.9	67.9	79.5	79.5	88.9	53.4	83.9	90	80	68.4	NA	NA	NA	NA	9.83e-05	-20.8	NA	NA
chr1	6690401	6690500	43.8	76.9	84.2	57.9	79.2	57.9	70	77.8	21.4	29.2	59.5	68.6	65.4	55.6	NA	NA	NA	NA	0.0496	-19.6	NA	NA
chr1	6734501	6734600	100	97.7	100	100	95.7	95.8	98.2	100	100	100	70	81.5	50	86	NA	NA	0.00428	13.8	NA	NA	NA	NA
chr1	6795601	6795700	18.1	31.9	14.4	30.7	39.7	19.4	25.8	36.1	40.2	42.6	20.9	25.9	16.1	22.9	NA	NA	0.0147	10.1	NA	NA	NA	NA
chr1	6831601	6831700	52.9	81.2	67.3	68.1	68.6	51.6	57.1	61	77.8	53.7	50	75.8	50	57.9	NA	NA	NA	NA	NA	NA	0.0475	19
chr1	6870501	6870600	92.3	97.6	97.7	93.3	92.3	87.8	58.8	92.3	100	86.7	94.3	94.9	100	91.5	NA	NA	0.00189	-15.7	NA	NA	NA	NA
chr1	6976301	6976400	44.7	68.2	39.5	59.4	59.1	59.7	61.1	44.3	37.1	40.5	50.9	66.7	60.2	58.1	NA	NA	NA	NA	NA	NA	0.00322	17.6
chr1	6976401	6976500	22.2	45.2	2.7	37.5	25	31.2	43.5	7.41	12.9	17.6	20.5	42.4	39.3	29.6	NA	NA	NA	NA	NA	NA	0.0463	19.8
chr1	6994101	6994200	81.8	82.6	95.2	100	83.5	92.9	98.3	89.3	83.9	97.4	93.9	87.5	100	96.6	NA	NA	NA	NA	0.0141	13.6	NA	NA
chr1	7028201	7028300	67.3	57.3	84	81.4	65.7	78	63.7	57.8	72.8	46.9	83.6	80	94.4	89.8	0.00314	10.7	0.000329	-11.5	NA	NA	NA	NA
chr1	7150201	7150300	70	60	65	46.2	66.7	85.7	100	90.9	100	57.1	90	83.3	100	25	NA	NA	0.0227	-28.7	NA	NA	NA	NA
chr1	7160701	7160800	53.3	53.8	76.5	72	63.3	70	76.5	42.1	83.3	75	37.5	68	100	48	0.0117	36	NA	NA	NA	NA	NA	NA
chr1	7448301	7448400	81.2	61.8	100	58.3	65	76.9	42.1	76	90	69.6	92.3	80.6	75.9	81	NA	NA	0.0415	-19.8	NA	NA	NA	NA
chr1	7449001	7449100	34.6	12.5	25.5	47.6	16.1	19.4	75	11.1	36	20	22	64.8	83.3	29.2	NA	NA	NA	NA	NA	NA	0.0189	21.8
chr1	7515801	7515900	0	0	0	0	4.11	0	0	0	6.67	32.6	0	0	0	17.6	NA	NA	NA	NA	0.000434	10	NA	NA
chr1	7517901	7518000	91.7	60.8	60	77.8	39	66.7	75	46.7	36.8	75	70.3	88.6	78.3	83.3	NA	NA	0.0497	20.6	NA	NA	NA	NA
chr1	7532101	7532200	25	72.7	59.1	0	100	50	83.7	0	66.7	50	81.2	74.2	67.4	63.6	NA	NA	NA	NA	NA	NA	0.0278	27.8
chr1	7582101	7582200	48.6	61.3	40	67.9	71.4	53.1	54.6	58.3	62.5	51.6	48.8	71.2	53.8	50.6	NA	NA	NA	NA	NA	NA	0.0217	17.2
chr1	7618101	7618200	52.3	74.5	62.5	54.5	80.4	68.4	77.1	52.4	66.1	69.4	75	72.3	76.9	47.4	NA	NA	NA	NA	0.0484	-14.7	NA	NA
chr1	7634701	7634800	23.3	6.67	13.3	8.49	11.1	34.6	6.17	18.6	0	14.3	31.6	7.94	30.6	15.2	NA	NA	0.0209	-12.8	NA	NA	0.00295	-17.9
chr1	7688001	7688100	73.7	98.3	90.2	80.7	96.3	93.9	91.7	81.9	100	91.3	88	93.9	95.6	85.9	NA	NA	NA	NA	NA	NA	0.0105	13.3
chr1	7689901	7690000	76	52.5	54.8	59.3	77.1	76.1	78.8	86.5	73.7	76.9	94.4	89.5	63	85.2	0.0453	-18.4	NA	NA	NA	NA	NA	NA
chr1	7699201	7699300	94.4	96.2	100	92.9	92.9	100	93.8	89.7	100	100	88.1	83.6	100	94.1	0.0464	10.1	NA	NA	NA	NA	NA	NA
chr1	7702001	7702100	80.9	89.9	83.8	73.4	94.7	82.3	92.1	77.4	88.9	90.8	73.4	75.6	85.7	76.3	NA	NA	NA	NA	NA	NA	0.0341	11.8
chr1	7763501	7763600	30.2	19.5	25.8	3.57	29.1	19.1	16.2	25	11.8	9.3	19.7	34.1	25.7	19.2	NA	NA	NA	NA	0.0101	-16.9	NA	NA
chr1	7845301	7845400	81.8	100	50	100	90	25	100	60	80	100	71.4	60	92.3	100	NA	NA	2.58e-05	34.9	NA	NA	NA	NA
chr1	7887301	7887400	68.1	92.7	84.8	76.9	73.7	66.7	69.6	64.3	69.4	90.4	63.9	75.4	60.7	73.4	NA	NA	NA	NA	NA	NA	0.0324	13.7
chr1	7924001	7924100	36.8	59.4	68.2	58.1	75	78.4	69.6	61.1	87.5	82.1	43.7	67.7	53.3	62.9	NA	NA	NA	NA	NA	NA	0.00316	20.2
chr1	8030901	8031000	47.8	24.2	44.4	28.6	14.3	42.9	11.5	44.4	23.1	18.8	47.8	12.5	47.4	17.4	NA	NA	NA	NA	NA	NA	0.0227	-29.3
chr1	8031001	8031100	49.4	22.9	64.8	21.6	18.5	49.3	34.2	58.5	52	31.7	49.5	9.68	55.7	33	NA	NA	3.45e-08	-25.5	0.016	14.4	2.57e-16	-35
chr1	8051101	8051200	70.8	58.1	73.7	75.8	52.2	66.7	64.8	66.7	59.7	85.7	77.6	65.1	78.6	81.1	NA	NA	NA	NA	0.0416	15.8	NA	NA
chr1	8137501	8137600	38.5	0	17.1	4.35	12.1	12.5	3.08	33.3	24.1	12.8	32.3	0	18.5	9.38	NA	NA	NA	NA	NA	NA	1.45e-05	-28.7
chr1	8181701	8181800	32	39.4	27.3	48.9	38.5	50	61.5	14.3	41	36.7	25.9	55.3	25	47.4	NA	NA	NA	NA	NA	NA	0.0441	21.2
chr1	8266501	8266600	92.9	90.5	96.7	66.7	87.5	95	85	88	100	83.9	100	90.9	100	90	NA	NA	0.0122	-16.3	NA	NA	NA	NA
chr1	8277101	8277200	31.3	53.9	52.2	49.4	47.3	33.3	35.8	48.7	39.4	43.1	37.6	64.8	39.6	54.8	NA	NA	NA	NA	NA	NA	0.0133	16.7
chr1	8298501	8298600	40.2	79.1	54.9	57.6	83.1	42.1	48.4	68.3	51	70.4	58.1	57.9	64.6	65.8	NA	NA	NA	NA	NA	NA	0.0177	18.1
chr1	8301001	8301100	77.8	78.6	83.3	93.3	66.7	83.3	93.3	85.7	81.2	94.7	66.7	86.7	50	93.3	NA	NA	0.0106	17	NA	NA	NA	NA
chr1	8392901	8393000	100	100	81.2	77.8	100	75	100	100	75	50	54.5	100	90.9	100	NA	NA	NA	NA	0.0141	-18.6	NA	NA
chr1	8400101	8400200	22.6	31.2	9.3	25	14	7.41	45	14.7	11.1	10	17.5	33.3	11.8	33.3	NA	NA	0.00379	23.2	NA	NA	NA	NA
chr1	8404001	8404100	33	11.1	30.2	11	10.3	13.3	11.4	8.6	19	8.33	37.5	24.7	21.8	23.3	NA	NA	NA	NA	NA	NA	0.0239	-11.5
chr1	8424801	8424900	33.7	58.1	41.7	23.9	55.4	47.5	29.6	46.9	39.1	36.6	58.6	2.86	28.6	8.2	NA	NA	0.019	-14.9	0.00184	-13	NA	NA
chr1	8431101	8431200	55.3	66.7	52.2	75.8	74.3	39.4	76.6	63	68.8	71.4	61.1	85	44.4	70	NA	NA	0.0135	24.8	NA	NA	NA	NA
chr1	8866101	8866200	100	84.6	95.7	95.2	80	94.7	100	100	100	100	100	60	100	85.7	NA	NA	NA	NA	NA	NA	0.0145	-23.7
chr1	8955601	8955700	94.9	88	82	87.8	89.8	77.1	86.5	94.6	86.1	89.4	95.2	89.1	79.2	78.9	0.0345	-14.2	NA	NA	NA	NA	NA	NA
chr1	8965701	8965800	18.7	31.4	13.6	27.6	31.8	19.6	38.8	8.26	14.9	25.9	20	58.9	12.5	21.5	NA	NA	0.00168	13	0.0255	-11.1	4.03e-07	24.2
chr1	9015501	9015600	2.13	16.1	2.5	50	23.1	8.11	43.5	4.65	2.33	22.6	3.03	43.4	5.26	21.2	NA	NA	2.81e-11	32	NA	NA	5.64e-08	26.2
chr1	9015801	9015900	5	40	10	35	26.7	25	47.1	38.9	33.3	58.3	0	26.7	9.09	48.6	NA	NA	0.00664	28.7	NA	NA	NA	NA
chr1	9071301	9071400	75.9	65.4	62.8	48	52.2	93.5	48.1	79.2	83.3	55.9	80.8	68.2	68.8	37.5	NA	NA	1.84e-05	-29.2	NA	NA	NA	NA
chr1	9131601	9131700	37.9	46.8	33.8	41.8	37.6	33.3	32.8	47.4	44.8	8.33	59.4	73.5	60.6	36.8	NA	NA	NA	NA	0.000448	-16.9	NA	NA
chr1	9131701	9131800	57.9	73.2	53.2	66.7	83	40	61.6	78.1	69.7	55	73.1	82.6	57	46.9	NA	NA	NA	NA	4.33e-05	-23.4	NA	NA
chr1	9131801	9131900	68.6	89.2	57.5	87	83.8	39.7	73.7	88.9	83.8	66.1	60.3	86.7	61.4	37.4	NA	NA	NA	NA	7.06e-11	-22.4	0.00938	14.7
chr1	9131901	9132000	52.6	95.2	76.5	91.3	77.8	75	76.9	81.2	100	80	72	92.3	61	35.7	NA	NA	NA	NA	0.00692	-22.7	NA	NA
chr1	9178201	9178300	52.8	62.5	44.8	80	50	51.6	83.3	72.7	58.3	78.6	75	94.7	62.5	80	NA	NA	0.00509	29.4	NA	NA	NA	NA
chr1	9206401	9206500	46.9	27.9	8.7	36.4	23.5	18.9	46.2	12.5	14.8	20	12.8	37.5	24.4	45.5	NA	NA	0.0113	17.1	NA	NA	NA	NA
chr1	9225501	9225600	55.8	33.3	57.7	14.5	54.8	68.8	6.82	61.1	53.1	38.7	68.8	16	79	26.8	NA	NA	3.39e-14	-44.2	NA	NA	4.22e-05	-30.6
chr1	9225601	9225700	56.7	36.4	45.5	14.3	40	57.6	26.7	60	65	26.7	55	5.56	67.7	14.3	NA	NA	1.62e-06	-39.1	NA	NA	0.0087	-34.6
chr1	9296301	9296400	78.9	90	100	80	80	100	60	100	75	53.8	72.7	100	100	80	NA	NA	0.0356	-30	NA	NA	NA	NA
chr1	9302201	9302300	37.5	0	23.8	0	19.2	33.3	6.25	51.7	57.1	39.1	48.1	0	41.7	11.1	NA	NA	NA	NA	NA	NA	3.24e-05	-39.4
chr1	9324301	9324400	80.4	94.9	89.5	97.5	100	94.3	90.5	90.2	97.2	84.5	91.2	100	89.3	91.9	NA	NA	NA	NA	NA	NA	0.00307	10.7
chr1	9378101	9378200	14.8	59.4	31.2	33.3	50	11.1	30.6	13.3	30.3	71.4	34.2	37.9	38.7	33.3	NA	NA	NA	NA	NA	NA	0.0119	28.5
chr1	9378301	9378400	34.1	50.6	25	60.8	59.4	26.5	45.9	36.1	41.9	49.2	48.7	50	41.9	59.5	NA	NA	1.09e-07	21.6	NA	NA	NA	NA
chr1	9384701	9384800	31.5	67.8	31.2	41.4	56.1	20.9	41.7	35.8	55.6	30.6	25.7	33.3	27.8	44.4	NA	NA	NA	NA	NA	NA	0.00254	22.5
chr1	9384801	9384900	15.6	54.5	7.69	60	23.1	6.67	30	13	0	18.2	26.1	36.8	7.14	21.4	NA	NA	0.000342	27.4	NA	NA	NA	NA
chr1	9384901	9385000	10.2	42.1	8	44.2	22.6	4.76	39.1	20.4	11.8	25.6	22	43.2	20	40.7	NA	NA	1.06e-05	26.9	NA	NA	0.0251	20.4
chr1	9385001	9385100	15.5	19.1	11.1	35.7	16.3	1.56	15	4.76	6.94	28.6	19.3	29	9.26	37.5	NA	NA	7.42e-09	22.3	NA	NA	NA	NA
chr1	9385101	9385200	46.4	64	35.1	50	65.9	12.2	50	25.5	24.4	46.4	34.9	63.2	33.3	61.9	NA	NA	0.000304	25.7	NA	NA	7.46e-05	28.3
chr1	9391701	9391800	28.6	16.9	10.8	11.9	17.7	16	15.3	40.4	29.2	16.9	16.4	2.48	22.1	1.47	NA	NA	NA	NA	NA	NA	0.00268	-17.3
chr1	9393801	9393900	81.8	81.5	92.5	96.9	89.7	81.8	86.8	66.7	100	88.1	81.4	94.4	97.6	92.9	0.0162	15.3	NA	NA	NA	NA	NA	NA
chr1	9399001	9399100	11.1	10.3	2.13	2.94	8.51	20	3.57	27	26.7	4.08	24.7	3.57	18.2	6.35	NA	NA	0.00664	-10.8	NA	NA	0.00811	-14.4
chr1	9400201	9400300	80.6	60.7	65.6	84.4	100	74.4	87.9	78.9	53.3	86.7	81	91.7	54.5	84.6	NA	NA	0.0168	20.1	NA	NA	NA	NA
chr1	9400301	9400400	6.67	40	0	40	45.5	7.14	46.2	14.3	0	35.3	0	15.4	0	33.3	NA	NA	0.000362	36.8	NA	NA	NA	NA
chr1	9403201	9403300	94.4	78.9	100	100	100	100	100	100	95.7	76.9	68.2	96.4	100	72.4	NA	NA	0.0237	-15.1	NA	NA	NA	NA
chr1	9436201	9436300	17.1	24.4	8.57	19.5	22.9	5.77	35.1	5	5.56	31	8.16	51.7	5.66	35.5	NA	NA	3.15e-06	23.5	NA	NA	0.000128	25.8
chr1	9436301	9436400	17.7	17	7.41	34.8	15.7	7.29	33.3	4.17	7.58	13.6	6.33	45.6	10.5	30.6	NA	NA	1.04e-08	20.4	NA	NA	6.51e-05	18.9
chr1	9442601	9442700	86.4	96.2	86.4	95.3	100	85.7	88.9	93.8	84.6	88	78.6	97.6	100	92.3	NA	NA	NA	NA	NA	NA	0.0322	12.7
chr1	9445501	9445600	0	40	0	50	25	75	20	0	0	25	15.4	75	9.09	40	NA	NA	NA	NA	NA	NA	0.0374	39.5
chr1	9446401	9446500	81.8	93.8	83.3	90	92.9	68.8	80	60.9	90.9	70.6	75	100	100	73.3	NA	NA	NA	NA	NA	NA	0.037	26.1
chr1	9501701	9501800	6.38	4.65	0	12.5	6.12	0	19.6	11.1	13.3	0	3.39	40.3	1.15	20	NA	NA	0.0055	10.9	NA	NA	0.0132	14.1
chr1	9514501	9514600	81.8	80	61	81.4	66.7	55.2	89.7	70.4	71.4	77.8	79.7	78.9	80	92.4	NA	NA	0.0105	21.9	NA	NA	NA	NA
chr1	9527401	9527500	7.23	23.1	11.8	7.23	41.8	13	21.9	20.6	17	8	14.3	16	24	26.5	NA	NA	NA	NA	0.0285	-12	NA	NA
chr1	9535201	9535300	20.2	41.9	10.9	11.1	39	30.7	26.2	35	23.6	14.1	10.4	12.7	13.8	14.5	NA	NA	NA	NA	0.00043	-10.6	NA	NA
chr1	9535301	9535400	8.33	22.7	6.25	13.2	17.6	6.45	30.2	3.33	0	9.09	0	14.3	19	15.2	NA	NA	NA	NA	NA	NA	0.0407	14.3
chr1	9535501	9535600	16.4	47.4	11.1	16.8	37.5	23.1	39.8	17	17.9	16.4	7.87	9.4	9.09	16.8	NA	NA	NA	NA	NA	NA	7.38e-06	17
chr1	9565501	9565600	56.8	42.4	42	42.3	53.5	61.7	49.2	77.1	52.1	36.8	58.5	36.6	45.2	28.4	NA	NA	NA	NA	NA	NA	0.0251	-18.3
chr1	9601101	9601200	100	100	54.3	90.6	91.4	80	79.2	100	77.8	85.7	86.7	85.7	83.3	72.2	0.013	-24.6	NA	NA	NA	NA	NA	NA
chr1	9613501	9613600	100	100	100	91.8	91.8	94.5	95.4	92.9	93.9	85.4	96.2	69.8	100	57.5	NA	NA	0.0387	-11.5	NA	NA	NA	NA
chr1	9613701	9613800	92	90.6	79.4	65.9	86.4	81.6	82.6	98.1	79.5	66.7	93.6	31.2	90.9	41.4	NA	NA	NA	NA	NA	NA	4.65e-08	-26.9
chr1	9651801	9651900	86	80.4	71.1	85.9	90.9	81.2	89	81.1	75	83.5	81.2	91.7	71.9	91	NA	NA	0.00671	11.4	NA	NA	NA	NA
chr1	9653801	9653900	10	20	7.14	26.7	11.1	9.09	33.3	0	0	6.67	0	66.7	9.09	33.3	NA	NA	NA	NA	NA	NA	0.0141	32.4
chr1	9653901	9654000	0	10.5	0	13.6	3.85	0	13.3	0	0	0	0	28.6	3.85	17.6	NA	NA	NA	NA	NA	NA	0.00262	15.1
chr1	9654001	9654100	1.18	8.88	1.54	27	10.3	2.43	12.6	0	1.6	6.67	0.395	22.6	1.68	24.7	NA	NA	7.64e-26	17.3	NA	NA	7.37e-21	13.9
chr1	9665101	9665200	17.4	25	25.8	46.5	34.1	16.7	65.4	6.25	33.3	47.2	16.7	59.1	25	42.9	NA	NA	0.0312	24.3	NA	NA	0.0232	25.7
chr1	9665201	9665300	69.2	58.3	35.3	57.1	45.5	25	85.7	25	0	60.9	40	71.4	37.5	80	NA	NA	0.00585	36.7	NA	NA	NA	NA
chr1	9665301	9665400	81.8	83.3	79.3	80.6	86.8	25	91.7	50	50	71.8	80.8	95.7	75	100	NA	NA	0.0276	15.6	NA	NA	NA	NA
chr1	9666601	9666700	50.4	84.4	55.4	68.8	72.5	62.8	79.1	57.3	58	70.2	48.1	82	63.6	59.7	NA	NA	NA	NA	NA	NA	1.36e-11	28
chr1	9666701	9666800	59.1	67.7	33.3	34.3	56.8	56.4	51.9	34	37.8	23.8	23.9	54.5	31.4	65.3	NA	NA	NA	NA	NA	NA	0.0217	23.8
chr1	9666801	9666900	0	57.1	28.6	16	44.4	42.9	50	14.3	28.6	20	14.3	43.3	7.14	38.1	NA	NA	NA	NA	NA	NA	0.00957	34.7
chr1	9667101	9667200	0	22.2	0	10.6	8.33	0	5	0	0	18.2	0	4.17	0	5.88	NA	NA	0.0253	10.4	NA	NA	NA	NA
chr1	9667401	9667500	17.5	38.5	8.51	22.8	38.5	12.2	34.4	15.8	7.89	35.7	10.7	3.45	14.3	31.4	NA	NA	0.00163	19.6	NA	NA	NA	NA
chr1	9667601	9667700	24.4	46.2	29.6	41.2	68.3	31.4	31.7	22.7	22	38.1	23.7	38.5	25.9	31.4	NA	NA	NA	NA	NA	NA	0.000712	27.2
chr1	9667701	9667800	48.7	60	48	52.3	87.2	61.5	37.8	34.4	48.5	42.4	34.6	55.9	42.6	42.9	NA	NA	NA	NA	0.0357	-23.4	0.000543	29.4
chr1	9777801	9777900	22	22.1	17	37.3	13	10.5	29.8	10.9	12	15.6	14.9	35.7	17.5	23.4	NA	NA	0.0161	13.1	NA	NA	NA	NA
chr1	9777901	9778000	20.9	21.2	15.2	48.3	10.5	10.5	40	20.7	11.8	25	19.6	57.4	16.7	11.5	NA	NA	0.0176	17.9	NA	NA	NA	NA
chr1	9790301	9790400	67.4	71.6	51.2	71.2	61.6	61.4	74.5	61.5	52.9	78.9	72.2	74	67	72.7	NA	NA	0.0057	14.9	NA	NA	NA	NA
chr1	9875501	9875600	75	30	33.3	0	50	100	10	71.4	62.5	33.3	33.3	11.8	35.7	0	NA	NA	5.12e-05	-44.2	NA	NA	NA	NA
chr1	9875701	9875800	100	100	100	100	100	100	50	91.7	100	66.7	100	57.9	100	50	NA	NA	0.0266	-33.3	NA	NA	NA	NA
chr1	9887701	9887800	7.89	6.67	8.51	13.8	11.7	10.5	25.4	0	16.2	11.4	3.61	33.9	9.28	43.8	NA	NA	0.00199	13.2	NA	NA	0.000443	14.1
chr1	9887801	9887900	0	0	0	22.2	8.33	9.52	45	23.5	0	38.5	0	50	5	15.8	NA	NA	0.00127	26.9	NA	NA	NA	NA
chr1	9895901	9896000	0	11.8	3.23	20	3.03	11.5	10	0	3.7	8	2.08	16.7	0	0	NA	NA	NA	NA	NA	NA	0.0353	10.1
chr1	9896901	9897000	3.77	14	2.17	25.6	4.88	8.93	50	3.45	0	20.3	0	32.1	0	28.3	NA	NA	1.43e-12	28.3	NA	NA	0.0389	12.3
chr1	9897101	9897200	2.5	38.2	0	33.3	6.25	8	46.3	5.36	0	26.6	4.88	37.7	8.51	45.6	NA	NA	3.12e-14	33.2	NA	NA	3.43e-07	26.2
chr1	9897201	9897300	0	33.3	0	66.7	40	10	38.5	44.4	0	28.6	0	38.5	0	25	NA	NA	0.0158	32	NA	NA	NA	NA
chr1	9897401	9897500	54.3	69.6	47.6	74.1	76.2	67.3	84.8	72.3	77.8	81.4	60	90	53.5	83.7	NA	NA	0.00359	18.7	NA	NA	0.0458	16
chr1	9908401	9908500	5.56	37.5	36.4	66.7	0	14.8	57.1	10	14.3	44.4	0	55.6	0	33.3	NA	NA	0.00669	34	NA	NA	0.0211	32.1
chr1	9925301	9925400	87.5	70.8	90.5	85.7	92	98.3	85.1	83.3	100	93.8	82.9	53.2	77.1	82.1	NA	NA	NA	NA	0.0323	15.8	NA	NA
chr1	9935501	9935600	58.5	61.7	56.4	67.6	60	60.5	65.2	71.4	65.6	70.9	66.7	39.7	58.7	58.6	NA	NA	NA	NA	0.0455	14.5	0.0112	-15
chr1	10036201	10036300	100	100	100	100	61.9	100	95.5	100	81.8	100	95.5	97.1	95.7	100	NA	NA	NA	NA	0.0464	10.8	NA	NA
chr1	10092201	10092300	54.8	27.3	63	44.7	22.7	35.3	25.9	58.3	45	22.7	58.1	37.9	50	38.1	NA	NA	NA	NA	NA	NA	0.00844	-27.3
chr1	10124201	10124300	0	8.45	3.37	14	2.94	7.84	16.9	3.3	2.7	9.38	1.28	1.3	0	14.6	NA	NA	0.00225	10.8	NA	NA	NA	NA
chr1	10166301	10166400	49.2	83	58.6	77.8	90	54.9	79.6	77.5	86.4	93.3	59.1	64.5	59.4	50	NA	NA	NA	NA	NA	NA	0.0294	18.7
chr1	10183201	10183300	48.1	43.5	64.2	55.6	40.5	40.8	37.1	42.3	42.9	82.9	72	50	53.5	57.1	NA	NA	NA	NA	0.0366	12.6	NA	NA
chr1	10261101	10261200	80.5	89.1	82	83.3	87.3	75.7	85.7	96.5	85.7	68.2	88.1	95.2	65.1	56.5	NA	NA	NA	NA	3.89e-05	-17.4	NA	NA
chr1	10543001	10543100	7.32	6	27.3	10.3	1.1	27.3	3.85	20.3	26.7	7.58	18.9	2.2	21.7	4.08	NA	NA	7.41e-06	-18.8	NA	NA	0.000672	-11.5
chr1	10556401	10556500	1.82	22.2	7.32	40.6	15.4	10.2	38.6	5.26	15.4	14.5	4	22	17.2	27.5	NA	NA	0.00356	16.4	NA	NA	0.002	16.1
chr1	10560201	10560300	27.3	53.8	4.35	44.4	47.1	20.8	52.9	4.35	7.69	36	10.5	38.9	9.52	39.1	NA	NA	0.000244	31.1	NA	NA	0.00991	34.5
chr1	10592501	10592600	29.2	82.8	47.8	62.5	84.2	65	60.7	77.8	69.6	73.9	70.6	80	50	68.8	NA	NA	NA	NA	NA	NA	0.0353	30.1
chr1	10592601	10592700	25	69.2	41.9	83.3	62.5	69.2	88.9	65.4	57.9	86.4	56.2	64	0	69.2	NA	NA	7.09e-05	35.1	NA	NA	NA	NA
chr1	10592801	10592900	82.8	93.3	73.3	95.2	100	78.9	93.3	91.7	94.7	100	90.9	100	87.5	100	NA	NA	0.0483	13.7	NA	NA	NA	NA
chr1	10595901	10596000	70.5	90.5	67.1	88.5	92.4	86	91.9	91.1	97.6	93.8	76.2	92	44.4	61.2	NA	NA	NA	NA	NA	NA	0.0298	11.5
chr1	10615801	10615900	0	8.33	0	5.56	0	0	20	10.5	0	9.09	6.25	21.4	0	5	NA	NA	0.0441	11.1	NA	NA	NA	NA
chr1	10679401	10679500	6.25	50	36.4	90.3	75	58.3	89.7	75	68.8	75	75	78.8	45.5	83.3	NA	NA	0.000824	36	NA	NA	NA	NA
chr1	10681401	10681500	85.7	75	57.1	100	94.1	100	100	93.3	100	100	100	100	81.2	100	NA	NA	0.0368	13.3	NA	NA	NA	NA
chr1	10685801	10685900	73.5	96.1	93.6	95.8	93.5	87.3	85.1	88.9	95.6	100	83.3	95.7	90.5	93.1	NA	NA	NA	NA	NA	NA	0.015	12.1
chr1	10698101	10698200	34.7	73.7	34.6	55.9	58.3	30.6	63.9	41.7	51.4	50.8	29.6	30.3	41.7	47.5	NA	NA	0.0142	17.8	NA	NA	0.0303	16.1
chr1	10698301	10698400	40.4	47.1	37.2	41.4	49	35.5	60.9	43.6	41.4	47.6	46.8	57.2	29.9	52	NA	NA	0.000857	14.1	NA	NA	NA	NA
chr1	10700301	10700400	25.3	37.7	9.09	46.4	39.4	16.2	42.2	19.5	36.4	36.4	11.5	41.3	10	15	NA	NA	0.00662	22.8	NA	NA	0.00392	19.9
chr1	10701201	10701300	86.1	48.9	65.9	61.9	57.7	54.5	67.3	77.4	93.5	64.9	57.4	58.3	75	56.5	NA	NA	NA	NA	NA	NA	0.0435	-17.4
chr1	10702301	10702400	74.4	47.3	31.9	44.2	53.3	50	46.2	48.9	73.3	55.6	51.1	48.6	81.1	42.1	NA	NA	0.0233	-17.2	NA	NA	NA	NA
chr1	10703801	10703900	2.63	37.9	0	24.3	26.7	0	35.9	4.55	0	16.7	0	25	11.1	29.7	NA	NA	0.00111	24.5	NA	NA	1.35e-06	28
chr1	10720301	10720400	94.1	91.9	96.1	87.2	97.8	96.6	82	90.3	100	85.1	97.2	87.5	94.2	87.8	NA	NA	0.0361	-10.7	NA	NA	NA	NA
chr1	10724501	10724600	64.6	68.1	53.9	49.3	67.5	54.5	50.7	60.9	62.5	59.6	61.5	10.3	59.6	36.1	NA	NA	NA	NA	NA	NA	0.0186	-18.4
chr1	10728301	10728400	57.7	50	65	44.4	19.2	21.9	18.8	50	45.8	16.7	75	30	56.2	58.3	NA	NA	NA	NA	NA	NA	0.0439	-25.6
chr1	10728401	10728500	69.6	42.6	62.5	31.9	35.4	27.3	39.1	62.5	33.3	27.1	68	12.5	70.8	20	NA	NA	NA	NA	NA	NA	5.75e-07	-36.9
chr1	10732301	10732400	21.7	12.3	16.7	21.1	8.33	30.2	11	12.7	29	31.7	30.1	4.55	34.8	33.3	NA	NA	NA	NA	0.00383	12.2	0.00119	-15
chr1	10732501	10732600	82.5	74.4	75	67.5	62	57.9	50.8	64.3	66.2	57	70.2	30.7	78.7	66.7	NA	NA	NA	NA	NA	NA	0.00021	-19.9
chr1	10745701	10745800	16	24.1	32	38.1	20.5	32	12.5	12.3	53.1	20.3	17.3	34.7	29.4	34.8	0.00241	23.2	NA	NA	NA	NA	NA	NA
chr1	10745901	10746000	62.5	27.6	35.1	34.7	35.6	35.9	36.8	35.5	60.6	21.4	69.2	62.7	58.5	16.7	NA	NA	0.0407	-16.7	NA	NA	NA	NA
chr1	10747501	10747600	17.6	0	17.9	8.16	5	22.2	9.52	33.3	46.7	37.5	40.9	5.97	12.1	4.65	NA	NA	NA	NA	NA	NA	1.71e-05	-24.3
chr1	10749901	10750000	20.4	7.02	13.5	4.44	17.5	27.5	0	43	28.6	30.3	16.3	8.96	20.5	9.68	NA	NA	0.038	-11.5	NA	NA	0.00714	-18.6
chr1	10750101	10750200	53.3	0	40	10	21.7	29.2	29.4	36.8	25	14.3	64.3	32.3	24.3	32	NA	NA	NA	NA	NA	NA	0.0446	-28.2
chr1	10752701	10752800	11.5	0	21.4	14.8	0	10	8.7	16.7	2.94	6.67	25.6	2.08	5.26	7.69	NA	NA	NA	NA	NA	NA	0.00178	-18.4
chr1	10764501	10764600	8.41	18.1	5.08	24.1	6	7.32	26.8	4.79	15.5	10.5	12.3	41.1	12.3	13.2	NA	NA	NA	NA	NA	NA	1.33e-08	16.4
chr1	10777801	10777900	59	34.9	49	61.2	30.4	56	52.4	38.7	47.8	39	47.1	58	49	60.7	NA	NA	NA	NA	0.0137	13.6	NA	NA
chr1	10783001	10783100	4.9	18.9	14.3	44.2	25	36	33.3	24.1	43.8	45.5	18.9	31.1	19.3	31.9	NA	NA	NA	NA	0.00415	13.7	NA	NA
chr1	10785101	10785200	63	48.8	67.4	53.7	34.7	42.9	23.1	69.6	63.3	53.5	62.6	38.2	66.7	70.3	NA	NA	0.0333	-10.8	NA	NA	0.000121	-23.1
chr1	10785201	10785300	70.2	40	56.3	20	36.1	58.3	26.9	54.7	43.8	43.6	55.1	15.2	46.7	24.2	NA	NA	2.52e-05	-26.1	NA	NA	2.2e-05	-28.2
chr1	10788501	10788600	100	71.4	93.8	70.3	88.5	100	71.9	92.3	100	84.4	67.9	68	87.5	88	NA	NA	0.0104	-19	NA	NA	NA	NA
chr1	10788801	10788900	26.7	18.6	44.7	59.3	36.8	36.6	45.5	8	43.1	39.5	41.2	58.7	50.9	68.8	NA	NA	NA	NA	0.035	14.1	NA	NA
chr1	10788901	10789000	58.8	70.7	53.6	80.6	80	45.8	68.3	83.3	64.5	84.6	45	77.4	66	83.6	NA	NA	0.000478	22.6	NA	NA	NA	NA
chr1	10795301	10795400	13.3	28.6	8.82	35.1	19	11.1	44	22.4	33.3	27.8	14.7	54.7	9.46	29.2	NA	NA	0.000204	19.1	NA	NA	0.000128	19.4
chr1	10795401	10795500	3.26	25.5	3.45	30.2	15.8	1.9	44.6	9.76	13.2	29.9	4.3	35.3	3.42	27.6	NA	NA	3.74e-28	28.3	NA	NA	2.57e-18	21.2
chr1	10804901	10805000	42.2	73.8	24.1	64.3	73.5	27.5	23.4	9.86	79.3	71.8	33.1	57.2	31.1	65.8	NA	NA	0.00032	18.9	NA	NA	6.06e-18	35.9
chr1	10805001	10805100	63.6	74.3	58.1	65.5	87.8	55.6	73.1	36	87.5	88	74	84.5	64.3	80.9	NA	NA	NA	NA	NA	NA	0.0139	20.7
chr1	10806001	10806100	81.2	42.1	83.3	30.8	100	100	45.5	70	80	54.5	50	29.4	66.7	27.3	NA	NA	0.00666	-44.7	NA	NA	NA	NA
chr1	10806101	10806200	44.4	38.6	56.7	29.5	51.5	71.4	41.7	50	47.1	55.3	51.8	9.43	58.3	23.1	NA	NA	0.0108	-21.7	NA	NA	NA	NA
chr1	10806301	10806400	16.7	66.7	18.8	44.4	90	40.9	47.6	33.3	66.7	71.4	10	23.1	25	28.6	NA	NA	NA	NA	NA	NA	0.0142	35.8
chr1	10819801	10819900	81	39.5	82.8	55	60	62.5	69.6	80.8	91.7	64.3	95.7	73.7	78.3	60.9	NA	NA	NA	NA	NA	NA	0.00711	-32.1
chr1	10834201	10834300	43.6	65.2	60	75	68	33.3	70.3	45.8	30.4	44.4	50	46.7	50	58.1	NA	NA	0.0476	22.9	NA	NA	NA	NA
chr1	10835501	10835600	17.2	17.4	12.8	34.8	14.3	3.57	24.3	17.4	8.33	26.9	4	28.1	0	31.4	NA	NA	0.000511	21.7	NA	NA	NA	NA
chr1	10843101	10843200	75	63	57.9	81.2	63.3	78.9	70	83.3	80	84.2	71.4	52.4	81.8	85.7	NA	NA	NA	NA	0.0489	20.5	NA	NA
chr1	10860201	10860300	77.8	100	81.8	84.6	100	82.4	100	85	83.3	68.8	81.8	87.5	71.4	36.4	NA	NA	NA	NA	0.0271	-20.7	NA	NA
chr1	10879101	10879200	25.7	51.7	18.4	81.2	42.1	62.5	80	24	75	57.9	38.5	84.6	41.2	31.8	NA	NA	NA	NA	NA	NA	0.0462	28.3
chr1	10883301	10883400	7.45	8.28	7.63	30.3	15.7	9.35	29.3	13.6	23.6	22.3	16	61.5	7.05	42.7	NA	NA	1.48e-12	20.4	NA	NA	4.92e-08	16.6
chr1	10895501	10895600	69.4	87.5	72.2	62.5	81.6	72.5	79.3	66.7	100	66.7	73.3	89.3	70.9	75	NA	NA	NA	NA	NA	NA	0.0174	16.1
chr1	10917401	10917500	28.5	51.8	27.3	68.4	38.6	46.1	68.6	30.5	49.7	48	50.5	79.4	54.1	53.7	NA	NA	6.22e-07	17.2	NA	NA	6e-14	22.3
chr1	10949001	10949100	11.6	7.53	2.52	11.3	9.79	4.08	12.5	11.9	0	28.6	11	25.1	10.3	25.5	NA	NA	2.39e-06	10.4	NA	NA	NA	NA
chr1	10967401	10967500	2.11	9.84	8.06	42.6	8.89	5.21	27.6	2.5	2.94	27.3	10.9	51.3	4	31.5	NA	NA	9.95e-12	26.9	NA	NA	0.000181	16
chr1	10977001	10977100	94.4	90.9	100	94.4	75	93.8	86.5	100	91.7	88.2	100	78.6	90.9	82.4	NA	NA	NA	NA	NA	NA	0.0429	-17.4
chr1	10990901	10991000	88.9	86.2	100	69.2	63.2	95.7	80.6	95.5	69.2	90.9	100	74.4	80	81	NA	NA	NA	NA	NA	NA	0.0311	-19.9
chr1	11072001	11072100	24.2	18.9	12.2	12.8	32.1	4.03	10.9	35.1	1.54	8.55	13.2	11.4	21.8	14.3	0.0286	-15.2	NA	NA	NA	NA	NA	NA
chr1	11105701	11105800	71.2	67.6	66.7	82.4	90.8	60.5	82.4	76.2	72.5	84.1	82.8	83.7	68	82.1	NA	NA	0.00198	16.7	NA	NA	NA	NA
chr1	11105801	11105900	80	71.4	20	50	40	14.3	42.9	54.5	27.3	53.8	40	40	33.3	100	NA	NA	0.0442	30.7	NA	NA	NA	NA
chr1	11131001	11131100	80	83.3	72.5	91.9	71.4	51.6	89.7	72.3	60	81.5	60	70.7	69.2	91.7	NA	NA	2.32e-07	26.5	NA	NA	NA	NA
chr1	11137401	11137500	96.6	90.6	85	100	96.7	91.2	97.9	95.2	93.3	96	92.9	96.9	82.2	100	NA	NA	0.00524	10.5	NA	NA	NA	NA
chr1	11199801	11199900	19	35.2	11.1	29.2	26.7	17.5	38.8	20.3	16.7	46.3	14.3	41.2	14	37.7	NA	NA	0.000126	24	NA	NA	0.0441	16.8
chr1	11200001	11200100	36.7	60.3	28.6	51.2	49.1	10.3	59.7	29	17.4	78.2	13.3	78.3	32	66.1	NA	NA	1.29e-12	42.6	NA	NA	2.93e-06	35.7
chr1	11323201	11323300	27.1	11.9	60.8	50.9	31.9	32.4	34.4	36.1	47.4	54.4	38.1	36.4	52.4	41	0.000191	14.4	NA	NA	3.18e-05	17	NA	NA
chr1	11382601	11382700	50	77.8	72.2	80	100	66.7	80	77.8	70	66.7	82.4	100	100	75	NA	NA	NA	NA	NA	NA	0.0435	21.8
chr1	11384701	11384800	8.33	58.3	28.6	60	75	50	14.3	46.2	0	12.5	0	76.9	5.88	10	NA	NA	NA	NA	0.0314	-49.7	0.000666	49.7
chr1	11384801	11384900	16.7	45.7	41.7	58.3	58.3	62.5	52.4	44.4	47.1	59	10	64.2	12.6	57.9	NA	NA	0.00452	20.6	NA	NA	3.88e-09	32.7
chr1	11384901	11385000	12.5	46.7	33.3	85.7	75	50	50	20	45.5	20	10	71.4	25	44.4	NA	NA	NA	NA	NA	NA	0.00617	49.1
chr1	11399501	11399600	0	11.1	7.89	32.6	48.6	20.5	47.2	27.8	25	40.6	13.6	57.7	7.69	61.5	NA	NA	1.83e-05	30.5	NA	NA	0.00625	24.4
chr1	11402701	11402800	21.3	52.8	15.6	30	57.1	35.3	59.1	42.2	42.3	37.5	23.6	44.6	15.1	26.9	NA	NA	NA	NA	NA	NA	0.00957	23
chr1	11427201	11427300	28.6	39.4	29.4	43.8	51.6	15.4	51.6	18.5	19	24.1	31.6	35.5	5.26	50	NA	NA	0.00712	23	NA	NA	NA	NA
chr1	11432401	11432500	100	95.2	87.9	86.7	83.9	75	73.3	84.6	94.4	78.8	98.1	33.3	89.5	80.6	NA	NA	NA	NA	NA	NA	1.48e-05	-21
chr1	11457701	11457800	57.6	38.6	38.8	66.1	43.2	36.6	61	46.9	33.3	80	50	67.9	55.6	51.7	NA	NA	0.0181	23.8	NA	NA	NA	NA
chr1	11482901	11483000	18.2	28.6	36.8	50	12.5	33.3	50	11.1	0	29.4	22.2	42.9	15	69.2	NA	NA	0.0165	27.1	NA	NA	NA	NA
chr1	11515501	11515600	62.2	24.1	37.8	13.3	40	41.9	39.4	63.6	72.2	16.7	51.9	5.88	35.7	45.9	NA	NA	NA	NA	NA	NA	8.24e-05	-39.3
chr1	11543101	11543200	92.3	85.2	83.3	78.6	100	25	88.9	81.2	33.3	83.3	100	100	85.7	100	NA	NA	0.024	27.8	NA	NA	NA	NA
chr1	11561501	11561600	16.5	38.8	28	47.1	48.2	32.9	57.5	40	30.6	48.3	52.3	54.5	60	73.3	NA	NA	0.00133	20	NA	NA	NA	NA
chr1	11561601	11561700	20.4	17.5	20	46.4	15.8	19.4	66.7	20	0	17.4	30	33.3	60	66.7	NA	NA	0.0203	14.7	NA	NA	NA	NA
chr1	11710701	11710800	26.1	34.7	14.2	17.2	17	9.29	5.32	17	23.1	1.94	28.6	16.7	21.6	23.9	NA	NA	NA	NA	0.0104	-12.7	NA	NA
chr1	11713201	11713300	7.94	8.97	5.36	26.6	18.8	3.92	15.6	3.57	17.9	8.7	2.47	45.3	3.12	23	NA	NA	0.000969	12.6	NA	NA	2.78e-08	19.3
chr1	11714301	11714400	0	4.69	10.3	8.45	1.47	0	17.5	0	0	20.4	6.17	2.13	1.33	16.7	NA	NA	0.0151	11.4	0.0011	12.8	NA	NA
chr1	11768201	11768300	19.7	6.25	27.5	25.9	31.2	43.9	30.4	30	26.7	25	50	70.9	26.9	21.1	NA	NA	NA	NA	0.00794	-23	NA	NA
chr1	11798901	11799000	62.5	52.6	64.3	16.7	40	66.7	22.2	57.1	40	57.9	60	12.5	75	22.2	NA	NA	0.0343	-30	NA	NA	NA	NA
chr1	11799001	11799100	100	94.7	100	33.3	100	79.2	38.5	92.9	100	54.2	100	35	100	26.7	NA	NA	6.14e-08	-51.3	0.000896	-32.9	0.00999	-26.1
chr1	11845801	11845900	61.1	87.5	80	53.3	76.9	61.9	18.2	25	62.5	57.1	37.5	71.4	50	27.3	NA	NA	NA	NA	NA	NA	0.0302	34.3
chr1	11855001	11855100	92.9	92.3	100	66.7	79.2	100	82.6	88.9	100	66.7	100	83.3	100	82.6	NA	NA	0.00667	-23.3	NA	NA	NA	NA
chr1	11863001	11863100	45.2	45.8	72.9	68.2	69.1	39.1	49.3	44.2	68.6	56.8	64	67.1	78	59.2	0.0168	12.9	NA	NA	NA	NA	NA	NA
chr1	11863201	11863300	6.73	8.51	10.8	20.3	9.09	5.56	27.8	13.1	10	21	9.68	13.4	8.06	21.8	NA	NA	3.38e-05	14.7	0.047	12.6	NA	NA
chr1	11900501	11900600	93.6	95	80	82.8	91.4	96.8	84.6	97.5	83.3	89.5	96.2	86	73.3	85.7	0.0237	-12.4	NA	NA	NA	NA	NA	NA
chr1	11918801	11918900	29.3	30.1	14	26.6	3.68	14.1	24.5	6.25	25	34.7	25.4	23.2	14.1	38.4	NA	NA	0.000237	15.3	0.00524	11.7	NA	NA
chr1	11932701	11932800	64.1	65.4	44.4	77.1	53.8	37.3	76.7	61.5	42.9	65.1	40.9	70	68.4	66.7	NA	NA	0.00198	26.8	NA	NA	NA	NA
chr1	11958301	11958400	15.1	29.4	13.1	17.9	25.6	21.7	39.2	35.6	28.4	39.5	15.7	31.9	17.2	36.9	NA	NA	1.93e-08	13.8	NA	NA	NA	NA
chr1	11958701	11958800	28.4	29	8.65	15.9	16.7	28.6	10.6	22.6	20.3	15.3	43	26.3	19.2	15.1	0.011	-14.4	NA	NA	NA	NA	NA	NA
chr1	11965601	11965700	100	96.3	100	100	100	77.8	100	97	80	100	95.1	100	88.9	96.3	NA	NA	0.0352	11.7	NA	NA	NA	NA
chr1	12113401	12113500	27.3	25	0	11.1	20	8.33	37.5	60	0	53.3	8.7	22.7	6.67	54.5	NA	NA	0.00125	30.8	NA	NA	NA	NA
chr1	12113601	12113700	14.1	28.1	4.82	19.4	36.5	10	34.3	7.32	26.7	37.5	1.35	10.3	1.67	18.4	NA	NA	4.22e-05	15.9	NA	NA	0.00213	17.5
chr1	12139601	12139700	0	0	13.9	17.9	0	23.3	7.41	10	6.67	12.5	7.69	0	10	29.4	NA	NA	NA	NA	0.00152	15.9	NA	NA
chr1	12193801	12193900	100	55.6	88.9	100	100	75	87.5	100	100	90	100	87.5	100	100	NA	NA	NA	NA	NA	NA	0.0463	-15.4
chr1	12201501	12201600	37.7	42.1	29.7	38.2	51	26.6	41.6	38.8	38.8	52.7	48.6	38	35.6	47.3	NA	NA	0.0144	11.7	NA	NA	NA	NA
chr1	12227701	12227800	21.7	15.4	47.6	48.3	14.3	48.3	37	33.3	55.6	47.9	40.8	48.6	53.3	33.3	NA	NA	NA	NA	0.0202	17.9	NA	NA
chr1	12239201	12239300	23.8	35	10.5	43.1	14	2.9	37.7	10.8	31.5	19.4	29.9	46.9	29.2	28.9	NA	NA	0.037	12.3	NA	NA	NA	NA
chr1	12251801	12251900	30.9	41.7	29.6	55.5	26.4	35.3	41.8	22.3	21.7	47.9	36.7	45.7	35	61.5	NA	NA	0.000275	20	0.0215	14.8	NA	NA
chr1	12510701	12510800	0	0	0	25	0	0	0	15.4	0	11.1	0	7.69	0	9.52	NA	NA	0.0295	11.8	NA	NA	NA	NA
chr1	12581301	12581400	0	0	0	0	0	0	9.09	7.14	0	33.3	10	10	0	7.14	NA	NA	0.0312	12.3	NA	NA	NA	NA
chr1	12581501	12581600	0	12	0	25.8	0	3.92	11.8	3.12	3.45	19.4	6.67	54.5	0	25	NA	NA	0.00016	18.2	NA	NA	0.00486	17
chr1	12600201	12600300	6.25	1.64	6.82	11.5	0	0	11.1	3.23	12.5	9.59	13.1	47.8	3.75	16.7	NA	NA	NA	NA	NA	NA	0.0217	13.8
chr1	12600301	12600400	4.04	6.45	15.2	12.1	0.763	9.57	18.8	7.38	16.5	10.4	7.14	50	7.87	12.4	NA	NA	NA	NA	NA	NA	8.94e-09	14.5
chr1	12600401	12600500	3.59	2.61	5.61	6.82	0.725	8.5	13.3	4.68	18.8	4.19	10.6	49.4	6.62	15.7	NA	NA	NA	NA	NA	NA	1.11e-15	12
chr1	12671701	12671800	0	0	9.09	18.2	14.3	9.52	38.9	31.2	0	28	16.7	38.1	0	34.6	NA	NA	0.0306	24.4	NA	NA	NA	NA
chr1	12693601	12693700	84.6	90	86.4	89.5	81.1	81.2	77.8	62.5	75	63.3	70	88.9	76.5	55.3	NA	NA	NA	NA	0.0381	-19.4	NA	NA
chr1	12848601	12848700	100	100	100	100	100	95.8	92.5	100	71.4	84.8	100	100	100	68.8	NA	NA	NA	NA	0.011	-12.4	NA	NA
chr1	12904101	12904200	96.8	100	61.1	81.1	94.6	91.9	77.4	89.4	92.3	89.1	90.9	92.3	92.9	68	NA	NA	NA	NA	0.0337	-16.5	NA	NA
chr1	13217301	13217400	85.7	100	93.1	95.7	84.2	100	90.5	92.3	92.9	66.7	100	94.6	100	65.6	NA	NA	0.0107	-16.4	0.0356	-11.6	NA	NA
chr1	13354801	13354900	83.3	100	50	100	85.7	100	87.5	84	33.3	85.7	80	75	50	100	NA	NA	0.0121	34.2	NA	NA	NA	NA
chr1	13700901	13701000	88.9	77.8	100	92.9	60	75	36.8	38.9	62.5	47.4	88.9	100	100	57.1	NA	NA	0.0364	-27.4	NA	NA	NA	NA
chr1	13749401	13749500	100	64.3	75	80	12.5	75	68.8	75	64.3	62.5	83.3	73.7	95.8	58.8	NA	NA	NA	NA	NA	NA	0.0193	-25.4
chr1	13853901	13854000	62.5	75	52.8	100	75	55.2	80.4	82.6	53.3	63	75	75	71.4	88.9	NA	NA	0.0328	19	NA	NA	NA	NA
chr1	13909601	13909700	61	63.7	67.7	51.6	67.4	59	54.7	65.2	0	61.5	50.5	66.7	56.8	41.7	NA	NA	NA	NA	0.00823	-14.6	NA	NA
chr1	13958301	13958400	100	95.5	100	85.7	50	100	100	100	62.5	100	100	92.3	100	95.2	NA	NA	NA	NA	NA	NA	0.0331	-12.2
chr1	14157301	14157400	73.5	62.2	83.7	46.2	80	91.3	61.8	89.5	65.2	75	78.9	66.7	92	72.7	NA	NA	0.0123	-20.6	NA	NA	NA	NA
chr1	14261401	14261500	0	64.3	77.8	85.7	92.9	87.5	81	63.6	66.7	77.8	68.2	92.9	66.7	63.2	NA	NA	NA	NA	NA	NA	0.0468	22.2
chr1	14392101	14392200	0	9.52	0	9.3	13.5	3.85	1.82	0	3.85	10.3	2.17	14.6	0	10.7	NA	NA	NA	NA	NA	NA	0.0278	12.1
chr1	14509601	14509700	45	70.4	48	77.8	66.7	11.1	44.4	37.1	61.5	59.3	38.5	78.9	69	67.5	NA	NA	NA	NA	NA	NA	0.00057	34
chr1	14695401	14695500	8.7	18.8	15.4	33.3	29.4	13.3	53.3	33.3	11.8	52.2	10	38.9	20	19.4	NA	NA	0.016	23.7	NA	NA	NA	NA
chr1	14982201	14982300	53.8	70.3	64.1	72.2	80.6	53.6	85.2	74.6	64.6	73.4	58.3	79.7	58	67.1	NA	NA	0.0262	14.4	NA	NA	0.0454	14.4
chr1	15056801	15056900	86.8	92.6	83.1	74.4	75.9	98.5	78.1	72.3	84.6	84.6	81.3	80.9	90.9	79.4	NA	NA	0.0112	-10.1	NA	NA	NA	NA
chr1	15060401	15060500	71	92.9	72.7	79.3	93	78	86.7	87.9	80	78	80	95.7	84.6	80	NA	NA	NA	NA	0.0418	-13.3	NA	NA
chr1	15060701	15060800	50	65.8	33.3	67.3	75	72.2	96.9	77.1	88.9	80	68.6	90.9	64.4	73.1	NA	NA	0.0281	15.3	NA	NA	NA	NA
chr1	15072201	15072300	12.5	25	12.3	23.1	16.7	2.78	23.9	10.9	6.25	29	12.3	30.8	0	31.6	NA	NA	2.23e-05	20.5	NA	NA	NA	NA
chr1	15072401	15072500	37	57.6	43.3	59	46.2	32.1	45.5	41.7	25	56.8	40.2	57.5	21.2	46.9	NA	NA	0.000355	18	NA	NA	NA	NA
chr1	15082901	15083000	12.5	53.3	10	33.3	54.5	33.3	63.6	43.8	30	25	31.2	78.6	62.5	44.4	NA	NA	NA	NA	NA	NA	0.0481	33.3
chr1	15117701	15117800	78.6	50	14.3	83.3	66.7	72.7	71.4	72.7	50	91.7	71.4	81.8	58.3	90	NA	NA	0.0148	33	NA	NA	NA	NA
chr1	15118201	15118300	41.4	69	55.1	30.9	78.8	60.9	65.3	29.3	50	44.3	20.8	31.6	42.1	36.6	NA	NA	NA	NA	0.00698	-10.2	0.00011	22.3
chr1	15238001	15238100	0	2	0	0	6.67	3.12	44	1.92	4.76	5.41	0	25.9	8.33	17	NA	NA	0.0328	11.9	NA	NA	0.000773	11.4
chr1	15253201	15253300	75.9	71	76.2	61	27.9	44.2	79.5	41.2	27	55.9	51.6	88.9	65	94.1	NA	NA	0.0213	21.5	NA	NA	NA	NA
chr1	15256701	15256800	2.33	8.86	0.901	21.6	6	0.704	18.3	1.47	7.07	7.3	12.6	41.2	16	54.2	NA	NA	2.11e-13	17.5	NA	NA	2.73e-05	14
chr1	15257201	15257300	28.2	71.8	61.4	72.7	71.9	22.9	78.7	75	80	58.5	47.8	91.3	64	80	NA	NA	NA	NA	NA	NA	0.00527	27.7
chr1	15273401	15273500	20	0	0	6.25	0	13.3	15.4	16.7	29.4	7.14	23.5	0	17.6	0	NA	NA	NA	NA	NA	NA	0.00119	-20
chr1	15273601	15273700	11.1	0	16.1	2.27	15.9	29.7	8.33	15	19.6	3.85	17	2.44	12.9	22.2	NA	NA	0.00346	-12.4	NA	NA	NA	NA
chr1	15285401	15285500	72.7	100	100	83.3	95.2	100	84.8	86.7	100	100	90.3	84.8	100	86.1	NA	NA	0.0102	-12.1	NA	NA	NA	NA
chr1	15298201	15298300	43.8	57.5	42.3	66.7	56.5	33.3	60	48.6	53.6	44.4	47.2	72.7	25.5	61	NA	NA	0.0289	22.8	NA	NA	NA	NA
chr1	15314901	15315000	37.8	35.7	37	58.6	31.7	37.8	57.6	43.4	43.8	46.4	44.4	58.8	38.2	57.9	NA	NA	0.0441	16.3	NA	NA	NA	NA
chr1	15342501	15342600	47.4	65.2	36.4	56	85.7	55.6	52.2	50	50	52.9	48.1	93.1	70	90	NA	NA	NA	NA	NA	NA	0.00705	32.7
chr1	15438901	15439000	6.25	21.8	5.04	15	21.5	10.4	15	5.44	12.3	35	8.82	31.1	7.8	25.4	NA	NA	4.73e-06	12.7	NA	NA	1.04e-10	18.6
chr1	15444001	15444100	52.6	80.4	70.4	78.8	83	62.5	78	64.7	66.7	80.7	71	95.7	73.3	82.6	NA	NA	NA	NA	NA	NA	0.00179	23
chr1	15523901	15524000	78.3	22.2	48	40.6	39.1	60	39.3	92.9	31.8	57.7	73.5	44.4	64.3	31.8	NA	NA	NA	NA	NA	NA	1.87e-06	-44
chr1	15541001	15541100	100	100	72.7	96.7	100	85.3	100	97.1	100	100	100	95.7	88.9	100	NA	NA	0.00458	14	NA	NA	NA	NA
chr1	15572301	15572400	2.04	5	0	20.9	14.7	8.89	20	4.76	0	17	0	28.6	0	6.45	NA	NA	0.00301	13.9	NA	NA	0.0062	16.5
chr1	15638001	15638100	90.9	80	87.5	68.2	78.9	78.8	61.9	81.8	100	77.8	86.7	70	78.6	50	NA	NA	0.0376	-18.4	NA	NA	NA	NA
chr1	15654901	15655000	18.2	26.6	13.8	12.7	28.6	24.6	7.94	3.75	15.6	22	5.13	14.6	18.4	25.6	NA	NA	NA	NA	NA	NA	0.0349	14.5
chr1	15656001	15656100	8.33	30	33.3	36.4	57.1	0	16.7	8.33	0	0	0	33.3	0	12.5	NA	NA	NA	NA	NA	NA	0.0199	31.7
chr1	15669701	15669800	23.5	12.7	25	38.5	20	38.5	25	15	49.2	41.2	30.8	54.5	29.2	70	NA	NA	NA	NA	0.00556	15.2	NA	NA
chr1	15698901	15699000	81	84.4	62.9	70.7	85.3	71.1	60	72.9	82.6	68.1	68.5	76.4	62.7	52.9	NA	NA	NA	NA	0.0162	-18.2	NA	NA
chr1	15751001	15751100	19.4	9.52	9.09	6.45	4.44	32.5	0	17.1	28	18.8	34.6	5.26	13.8	21.4	NA	NA	NA	NA	NA	NA	0.0222	-16
chr1	15753601	15753700	1.5	1.82	0.758	11.5	8.42	0	20.9	2.92	1.32	6.94	3.25	5.05	2.13	8.93	NA	NA	1.29e-07	10.9	NA	NA	NA	NA
chr1	15773201	15773300	60	68.4	80	78.6	78.6	66.7	81.2	64.3	14.3	84.6	74.1	78.9	50	83.3	NA	NA	0.0433	27.3	NA	NA	NA	NA
chr1	15789801	15789900	16.1	18.4	12	25	9.09	11.9	42	3.28	8.57	6.06	8.43	55.4	21.3	44.4	NA	NA	0.00389	16.3	NA	NA	0.000107	19.4
chr1	15789901	15790000	9	7.76	4.65	16.1	0	2.9	21.3	2.41	0	1.92	8.73	31.6	8.33	40	NA	NA	3.56e-09	16.8	NA	NA	NA	NA
chr1	15844701	15844800	7.29	26.9	7.55	17.1	14.3	5.36	26.2	4.84	7.94	19.1	5.77	22.8	1.3	22.4	NA	NA	1.97e-05	16.7	NA	NA	8.53e-05	15.4
chr1	15932401	15932500	58.1	55.1	71.8	36.8	67.6	55.6	29.3	83.7	56	32	63.8	14.8	57.1	52.9	NA	NA	0.00739	-22.4	NA	NA	0.00146	-22.4
chr1	15950201	15950300	41.7	30	78.3	23.8	63	60.5	41	71.4	71.4	55.6	44.4	12.8	20	22.7	NA	NA	0.0473	-29.5	NA	NA	NA	NA
chr1	15952301	15952400	48.9	50	53.2	29	60	51.6	26.3	70.2	58.3	31.6	47.4	32.5	51.6	54.1	NA	NA	0.0173	-19.4	NA	NA	NA	NA
chr1	16030101	16030200	0	11.8	10.5	16.7	5.88	0	46.7	4.76	0	12.5	0	33.3	0	0	NA	NA	0.0332	20.6	NA	NA	NA	NA
chr1	16061601	16061700	55.9	66.1	54.4	58	50.8	29.3	68.2	29.3	14.3	43.2	43.2	60	48.6	53.5	NA	NA	0.000885	16.6	NA	NA	0.0214	19.6
chr1	16087501	16087600	54.5	72.9	62.2	72.7	76.2	55	71.1	55.1	58.3	65.3	48.1	67.8	52.9	73.7	NA	NA	NA	NA	NA	NA	0.0089	20.8
chr1	16092201	16092300	37.5	66.7	30.1	61	43.2	37	69.6	33.3	39	56.5	42.4	46.9	38.3	43.9	NA	NA	0.00102	19.9	NA	NA	NA	NA
chr1	16092301	16092400	38.6	44.6	39	60.6	40.4	46.7	53.3	47.8	48.3	54	48.1	57.3	38.1	67.6	NA	NA	0.0152	17.4	NA	NA	NA	NA
chr1	16092401	16092500	4.76	24.3	7.84	25.5	7.69	7.84	28.1	2.13	8.93	25.7	1.27	23	10	2.78	NA	NA	NA	NA	NA	NA	2.86e-06	17
chr1	16092501	16092600	0	18.4	6.25	11.8	3.33	7.14	44	5	0	12.5	0	24.6	0	14.3	NA	NA	0.000565	16.2	NA	NA	4.77e-05	17.2
chr1	16124701	16124800	32.4	11.3	39.5	12.1	5.8	48.7	23.1	31.7	46.9	18.2	22.2	24.1	38.2	25.8	NA	NA	2.79e-05	-23.9	NA	NA	0.00215	-18
chr1	16126401	16126500	25	0	40	6.25	0	0	0	10	33.3	15.4	18.8	0	26.7	5.56	NA	NA	0.049	-22.5	NA	NA	NA	NA
chr1	16143301	16143400	0	7.69	0	46.7	28.6	0	47.1	0	0	23.1	0	22.2	0	38.9	NA	NA	6.86e-07	39.7	NA	NA	0.0324	17.2
chr1	16143501	16143600	59.4	68.2	36.7	78.3	63.6	52.2	88.9	42.9	100	42.9	48.4	66.7	45.5	68	NA	NA	0.0176	25.3	NA	NA	NA	NA
chr1	16159701	16159800	26.2	23.5	18.5	6.67	10.8	21.1	18.2	11.5	20.8	6.56	14.3	25.3	40	10.3	NA	NA	0.00259	-13.3	NA	NA	NA	NA
chr1	16268401	16268500	26.3	38.1	13	34.3	45.5	27.8	25.8	5.71	8.33	31.9	18.5	31.8	29.4	16.7	NA	NA	NA	NA	NA	NA	0.027	22.9
chr1	16268501	16268600	4.64	13.3	7.32	25	22.8	10.3	25.4	8.27	1.85	21.6	9.63	12.2	4.35	15.1	NA	NA	7.64e-09	15.4	NA	NA	NA	NA
chr1	16268601	16268700	7.84	26.7	11.5	21	21.4	3.51	42.3	30	0	21.4	21.2	0	8.82	23.2	NA	NA	2.66e-05	19.6	NA	NA	NA	NA
chr1	16276101	16276200	9.09	34.8	14.1	20.6	24.7	13.4	30.8	18.8	31.2	22	14.5	31.9	14.9	28.2	NA	NA	NA	NA	NA	NA	0.00396	16
chr1	16316501	16316600	18	7.14	16.3	48.4	12.9	19.4	32.3	8.33	13.5	29.6	25	51.6	26.1	34.4	NA	NA	0.0277	16.9	NA	NA	NA	NA
chr1	16335401	16335500	14.9	20.6	19	24.6	41.4	29.3	25	14.5	27.5	22.2	23.6	36.9	14	40	NA	NA	NA	NA	NA	NA	0.023	16.1
chr1	16344101	16344200	16.8	27.9	15.3	19	22.2	22.4	18.5	7.35	45.5	25.7	25.7	58.1	45.3	66.7	0.0306	14.2	NA	NA	NA	NA	8.19e-06	25.5
chr1	16344301	16344400	4.12	0.813	10.2	8.62	14.4	28.4	8.96	11.3	17.9	4.12	16.8	51.3	13.2	29.3	NA	NA	NA	NA	NA	NA	0.000221	10.9
chr1	16413201	16413300	91.7	65.4	66.7	55.7	62.7	73.8	50.6	76.3	79.2	44.8	87.7	54.6	88.5	43.8	NA	NA	7.51e-09	-30.6	NA	NA	1.42e-05	-25.8
chr1	16415201	16415300	42.9	3.23	60	65.5	16.7	30.8	41.2	69.2	83.3	52	37.5	75	61.5	27.3	NA	NA	NA	NA	0.0312	25.8	NA	NA
chr1	16419101	16419200	2.7	30.3	4	42.4	16.7	16.7	51.3	5.26	11.8	30	4.69	51.8	0	39.1	NA	NA	9.88e-09	30.8	NA	NA	2.63e-09	27.8
chr1	16439601	16439700	3.45	16.7	3.45	15.9	0	8.57	14.7	0	0	12.9	11.5	34.2	2.17	20	NA	NA	0.0153	12.4	NA	NA	NA	NA
chr1	16450501	16450600	2.63	23.3	5.33	36	13.2	10.9	41.3	4.26	2.33	10	0	65.6	2.9	40	NA	NA	1.92e-11	28.5	NA	NA	2.61e-12	28.6
chr1	16473101	16473200	5.26	14.5	6.67	15.2	5.56	0	16.7	15.8	4.65	12.5	1.61	22.7	15.4	35.3	NA	NA	0.0173	11	NA	NA	NA	NA
chr1	16477701	16477800	0	8.33	0	4.35	5.13	0	0	0	3.45	8.11	0	20.8	0	18.8	NA	NA	NA	NA	NA	NA	0.0163	10.7
chr1	16478801	16478900	37.7	49	42	57.4	38.3	31.9	62.5	22.6	46.2	46.9	41.5	74.4	40	51.3	NA	NA	0.0448	16.8	NA	NA	0.0389	17.6
chr1	16489101	16489200	15.1	19.5	5.63	7.27	7.32	3.23	20.5	11.4	0	16.3	9.73	32.7	10.8	20	NA	NA	0.00505	11.1	NA	NA	NA	NA
chr1	16498601	16498700	84.8	63	60	66.2	40.2	30.2	72.7	52.5	61.5	62.1	54.5	87.5	50	55.6	NA	NA	0.0235	19.7	NA	NA	NA	NA
chr1	16501401	16501500	8	18.8	10.5	57.1	28.6	13.3	52.6	15	0	39.1	14.3	65	3.85	43.8	NA	NA	7.26e-07	40.1	NA	NA	0.0213	25.2
chr1	16501501	16501600	13.8	34.8	6.67	30.3	17.9	13	45.2	4.55	0	31	12.3	71.4	17.4	27.3	NA	NA	0.00982	20.3	NA	NA	1.81e-07	32.2
chr1	16505701	16505800	3.64	0	8.89	0	2.13	12.5	0	20.9	0	4.08	20.8	2.13	8.82	2.04	NA	NA	NA	NA	NA	NA	0.000465	-14
chr1	16505801	16505900	8.82	0	7.14	2.38	0	17.5	0	29.3	0	3.33	26.9	3.57	27.8	0	NA	NA	0.00829	-13.1	NA	NA	0.000273	-20.7
chr1	16511101	16511200	2.78	10.7	7.32	29.3	9.52	4.76	30	3.7	0	0	0	39.5	9.52	15.4	NA	NA	0.00838	15	NA	NA	0.00243	20.8
chr1	16534601	16534700	60.5	77.4	75	72.7	91.7	81.2	78.8	60	78.1	97.7	73.3	95.6	82.5	76.7	NA	NA	NA	NA	NA	NA	0.00914	19.9
chr1	16558501	16558600	66.7	100	100	75	72.2	70	86.4	52.4	90.9	76.2	60	80.8	91.7	91.7	0.00742	26.9	NA	NA	NA	NA	NA	NA
chr1	16625201	16625300	85.1	88.2	89.1	74.3	88.3	83.1	66.7	64.7	95.9	82.7	100	83.3	97.2	85	NA	NA	0.0149	-13.6	NA	NA	NA	NA
chr1	16720201	16720300	35.7	63.4	28.8	49	46.2	20.7	30.8	33.9	4.76	23.1	31.8	63.6	27.5	50	NA	NA	0.0067	15.9	NA	NA	0.0155	23.7
chr1	16847101	16847200	90.3	55.1	89.7	83.3	90.5	57.1	60.6	83.3	76.1	66.7	75	60.9	66.7	77.3	NA	NA	NA	NA	NA	NA	0.00575	-12.8
chr1	16863001	16863100	53.1	47.8	52.3	62.2	41.1	49.2	51.5	42.7	48.8	58.8	44.7	53.5	43.6	55	NA	NA	NA	NA	6.91e-05	10.5	NA	NA
chr1	16874401	16874500	51.9	52.9	64.7	65.4	57.3	57.1	64.9	56.8	61.3	79.5	61.7	63.3	63.6	69.9	NA	NA	NA	NA	0.0165	10.5	NA	NA
chr1	16938601	16938700	87.7	93.5	79.5	86.7	93.2	83.8	95.3	86.7	85.2	92.7	72.9	78.4	68.6	86.7	NA	NA	0.00178	10.3	NA	NA	NA	NA
chr1	16938701	16938800	58	88.5	54.1	79.4	72	64.4	81.2	74.2	66.4	78.2	49	70.5	39.4	75.6	NA	NA	3.05e-12	19.6	NA	NA	0.000784	12
chr1	16971501	16971600	13.3	29.5	24.4	31.4	29	27.3	27.2	22	32.7	29.8	9	31	13.3	17.9	NA	NA	NA	NA	NA	NA	0.000728	14.2
chr1	16971601	16971700	29.9	41.2	30.8	56	50	40.9	43.2	40	45.2	53.1	26.9	50	17.6	38.5	NA	NA	0.00564	12.6	NA	NA	0.0346	14.9
chr1	17008601	17008700	90	100	89.4	89.8	97.4	96.7	100	80.3	100	90	86.7	100	95.8	100	NA	NA	NA	NA	NA	NA	0.00256	14.7
chr1	17012501	17012600	52.4	65.4	47	61.9	39.6	38.1	45.7	46.1	29.9	42.7	42.4	49.3	29.4	48.9	NA	NA	7.3e-08	10.3	NA	NA	NA	NA
chr1	17031101	17031200	73.8	96.8	75.4	91.7	95.9	96.6	90.2	96.3	93.4	94.9	80	96.4	73	97.1	NA	NA	0.0483	10.7	NA	NA	0.00495	12.4
chr1	17031201	17031300	22	37.8	15.2	44.8	34.8	42.6	49.1	24	40	51.3	36.2	61	27.4	56.5	NA	NA	0.0196	19.8	NA	NA	0.0261	17.5
chr1	17042001	17042100	52.6	42	50	40.2	29.5	47.5	35.4	39	58.3	33	57.5	51.2	60.1	51.8	NA	NA	0.0166	-14.4	NA	NA	NA	NA
chr1	17044501	17044600	75.3	43.9	60.4	68.4	63.5	58.7	67.6	78.3	90.3	69.4	78.7	81.1	40.9	43.3	NA	NA	NA	NA	NA	NA	0.049	-14.6
chr1	17046401	17046500	96.9	100	96.6	94.1	100	94.3	96.4	100	100	88.9	100	100	100	68.8	NA	NA	NA	NA	0.0249	-10.4	NA	NA
chr1	17086601	17086700	26.8	20.2	28.8	33.3	31.9	29.7	32.4	33.6	32.8	47.6	34.3	30.3	23	44.7	NA	NA	NA	NA	0.000124	10.2	NA	NA
chr1	17086701	17086800	40.9	50	42.5	57.2	47.1	64	55.5	55.4	63.7	66.7	53.3	52.8	50	58.5	NA	NA	NA	NA	0.000859	11	NA	NA
chr1	17092401	17092500	9.3	39.5	21.8	9.3	24.4	8.96	7.14	19.3	15.9	8.82	11.1	5.15	6.38	25	NA	NA	NA	NA	0.0483	-10.9	NA	NA
chr1	17092501	17092600	10.3	35.5	17.1	9.39	23.4	3.66	7.19	17.4	11.8	7.2	4.7	4.84	4.94	14.9	NA	NA	NA	NA	1.42e-07	-10.4	NA	NA
chr1	17092801	17092900	37.9	62.2	39	32.3	45.6	32.2	22.6	43	33.3	27.1	33.1	28.9	30.1	32.9	NA	NA	NA	NA	0.0349	-14.3	NA	NA
chr1	17216101	17216200	44	5	17.9	15.5	53.8	19.6	17.3	65	45	0	20.3	40.9	12.1	28.1	0.0293	-10.5	NA	NA	NA	NA	NA	NA
chr1	17240001	17240100	58.1	66.9	54.9	69	58.6	58.1	50	69.9	63.2	60	69.3	67.4	35.4	44.1	0.0418	-11.2	NA	NA	NA	NA	NA	NA
chr1	17250401	17250500	65.2	72.5	62.7	68.1	66.7	65.2	75.7	51.7	73.5	72.3	63.2	79.8	70.4	75.2	NA	NA	NA	NA	NA	NA	0.0381	12.4
chr1	17251301	17251400	11.3	18.4	8.28	21.4	8.2	9.68	39.3	10.9	8.82	19.7	12.7	38.9	7	13.9	NA	NA	3.41e-06	13.9	NA	NA	0.00822	11.1
chr1	17251501	17251600	14.3	31.7	19	44.1	22.4	17.1	30	26.7	28.6	32.1	29.1	53.8	19.3	34.4	NA	NA	5.95e-05	18.1	NA	NA	0.000262	18.4
chr1	17262301	17262400	97.4	88.5	88.2	100	95	78.6	94.4	97.4	100	100	85	90	90.9	97.2	NA	NA	0.0262	11.5	NA	NA	NA	NA
chr1	17305301	17305400	9.09	25.8	3.7	27.3	18.8	13.8	52.4	16.7	21.4	6.25	11.1	56.7	22.6	29.2	NA	NA	NA	NA	NA	NA	0.0283	24
chr1	17305401	17305500	13.6	29.6	8.11	40.3	17.5	3.9	42.2	11.3	21.5	20	8.85	51.4	7.62	16	NA	NA	7.98e-08	22.7	NA	NA	3.66e-09	27.4
chr1	17305501	17305600	18.2	33.3	6.67	62.5	33.3	12.5	25	11.1	33.3	75	8.33	75	0	28.6	NA	NA	0.0136	41.1	NA	NA	NA	NA
chr1	17305701	17305800	38.2	55	30.6	61.7	38.5	22.2	41.4	50	35.7	40	14.7	44.7	23.3	52.2	NA	NA	0.00184	23.2	NA	NA	NA	NA
chr1	17321501	17321600	87.2	88.9	65	92.9	82.6	72.2	88.2	92.9	75	83.3	83.7	96.8	72.2	94.4	NA	NA	0.0176	19.4	NA	NA	NA	NA
chr1	17347901	17348000	100	77.8	77.5	95.8	86.1	70	95.2	93.9	90.6	97.9	100	100	100	96.4	NA	NA	0.00757	10.4	NA	NA	NA	NA
chr1	17516901	17517000	83.3	80	82.1	61.1	92.9	93.3	81.2	100	100	71.4	89.5	100	96.8	68.8	NA	NA	0.0147	-21.5	0.0495	-20.5	NA	NA
chr1	17541301	17541400	84.2	82.8	58.8	61.8	83.7	69.2	75.8	75.7	60	76.3	56	86.2	72	50	NA	NA	NA	NA	0.000184	-17	0.0388	13.5
chr1	17554201	17554300	91.3	100	82.8	92.9	75	100	76.9	100	88.9	81.8	84.6	23.5	80	72.2	NA	NA	NA	NA	NA	NA	0.0493	-28.3
chr1	17554301	17554400	31.2	42.9	22.2	0	28.6	50	20	25	70	20	12.5	5.88	83.3	9.09	NA	NA	0.00178	-41.5	NA	NA	NA	NA
chr1	17581301	17581400	0	0	0	53.3	71.4	57.1	100	36.4	0	66.7	44.4	64.9	38.5	60	NA	NA	0.00016	32.2	NA	NA	NA	NA
chr1	17708501	17708600	85.7	100	82.5	70.6	97.6	66.7	81.4	94.9	95.2	97.4	35.7	66.7	52.1	45.2	NA	NA	NA	NA	NA	NA	0.0133	13.5
chr1	17716301	17716400	57.8	77.8	81.5	75.8	66.7	65.9	60.7	61.3	72.2	72.9	33.3	64.7	75	51.9	0.028	16.6	NA	NA	NA	NA	NA	NA
chr1	17731001	17731100	66.7	25	47.1	100	21.1	37.5	65.8	64	40	44.4	57.1	80	21.4	53.6	NA	NA	0.0047	27.8	NA	NA	NA	NA
chr1	17767201	17767300	13.2	22.2	11	20.3	15.8	12.7	27.8	13.3	17.8	11.1	2.78	56.8	17.5	28.2	NA	NA	NA	NA	NA	NA	2.68e-06	20.8
chr1	17770001	17770100	5.13	5.66	2.08	17.6	5.97	1.82	21.9	0	17.4	0	0	5.88	0	16.1	NA	NA	0.0115	12.4	NA	NA	NA	NA
chr1	17794601	17794700	44.4	35.7	15.8	40	60	0	69.2	66.7	33.3	80	43.8	46.2	25	85.7	NA	NA	0.00267	55.8	NA	NA	NA	NA
chr1	17807701	17807800	67.6	97.7	77.8	72.5	91.9	76.7	86	92.7	65.6	76.9	86.4	90	90.6	76	NA	NA	NA	NA	0.00704	-14.9	NA	NA
chr1	17865801	17865900	23.8	39.6	38	43.6	39	38.8	30.8	26.8	21.1	31.7	22.9	33.3	28.2	40.4	NA	NA	NA	NA	NA	NA	0.0282	12.6
chr1	17889301	17889400	28.6	31.6	9.09	33.3	44.4	44.4	63.6	12.5	18.2	38.9	9.09	92.9	50	75	NA	NA	NA	NA	NA	NA	0.034	36.6
chr1	17907201	17907300	66.7	70	50	50	47.8	10	62.5	0	25	43.5	28.9	100	14.8	45.5	NA	NA	0.0229	25.9	NA	NA	3.43e-05	41.7
chr1	17915001	17915100	0	0	0	3.7	0	0	0	0	0	6.25	0	28.6	2.27	10.3	NA	NA	NA	NA	NA	NA	0.00775	13.8
chr1	17929701	17929800	27.3	57.1	57.1	84.2	78.6	42.9	60.9	26.3	50	60	45.5	88.9	43.5	90.9	NA	NA	NA	NA	NA	NA	0.00153	41.5
chr1	17929801	17929900	70	46.7	55.2	83.3	38.5	56.7	61.8	43.8	40.9	90.6	43.6	61.3	25.9	40	NA	NA	0.0126	24.7	NA	NA	NA	NA
chr1	17930001	17930100	18.9	40.2	31.8	43.5	31.9	44.3	38.7	23.4	34.3	39.9	42.5	72.8	35.6	34.4	NA	NA	NA	NA	0.0113	-15.3	8.29e-12	21.1
chr1	17930201	17930300	35.5	21.1	17	39.3	25	31.7	38.7	19.2	20	36.8	23.8	70.6	27	57.9	NA	NA	0.012	17.2	NA	NA	NA	NA
chr1	17975101	17975200	57.4	57.1	65.2	41.3	50.7	48.8	51.5	39.5	46.2	21.8	61.3	81.3	62.4	64.2	NA	NA	NA	NA	0.00271	-17.4	NA	NA
chr1	17989601	17989700	65.6	84.4	82.9	83.5	82.4	83.3	83.6	73.6	90.6	76.7	76.9	86.4	69.5	72.9	NA	NA	NA	NA	NA	NA	0.0185	12.3
chr1	18008701	18008800	23.5	38.6	12.7	40.7	33.9	25.4	60.4	21.7	23.2	29.8	15.1	38.8	22.6	38.3	NA	NA	0.000234	20.5	NA	NA	0.0106	17.7
chr1	18010101	18010200	10	27.3	0	50	32.1	3.51	39	4.26	4.35	29.5	3.7	41.1	4.65	31.2	NA	NA	5.16e-10	31.5	NA	NA	1.99e-07	29.2
chr1	18033401	18033500	73.9	90	90.9	77.8	84	87.5	81.8	27.3	88.9	31.2	77.3	86.5	73	59.3	NA	NA	NA	NA	0.00478	-21	NA	NA
chr1	18068301	18068400	84.2	72.2	71.4	100	68.4	85.7	100	95.5	87.1	85.7	88.2	80	87.5	100	NA	NA	0.0195	16	0.0223	23	NA	NA
chr1	18152401	18152500	70.9	84.8	82.2	74.7	53.7	63.1	61.7	70.8	71.7	83.9	59.2	45.6	64.6	73.3	NA	NA	NA	NA	0.041	12.4	NA	NA
chr1	18173501	18173600	30	36.4	25.8	34.3	20.7	23.1	41.7	37.1	5	48.4	16.7	64.7	16.7	40	NA	NA	0.0165	22	NA	NA	NA	NA
chr1	18219401	18219500	29.3	62.8	44.4	61.8	42.4	41	43.9	42.9	60	60	55.3	87.8	45.5	37.8	NA	NA	NA	NA	NA	NA	0.0175	23.7
chr1	18342001	18342100	73.2	59.1	77.8	84.6	43.8	78.8	86.2	57.7	92.9	82.1	88.9	78.3	76.5	100	NA	NA	NA	NA	0.0102	25	NA	NA
chr1	18347701	18347800	4.44	31.8	19.4	6	10.3	22.5	11.6	17.9	21.9	2.04	9.68	18.2	13.3	6.9	NA	NA	0.0255	-13.9	0.0387	-12.5	NA	NA
chr1	18425901	18426000	36.4	23.1	20	60	10.7	50	41.2	31.2	12.5	63.6	50	50	11.1	37.5	NA	NA	NA	NA	0.0223	31.7	NA	NA
chr1	18456101	18456200	94.1	91.7	82.4	100	80.6	92.9	96.8	92.3	80	100	89.5	100	80	100	NA	NA	0.0288	15	NA	NA	NA	NA
chr1	18488001	18488100	8	34.4	16.7	51.6	30.3	12.2	26.1	30.4	23.2	24.6	10.8	35.2	13.8	36	NA	NA	0.000809	15.5	NA	NA	0.00431	17.2
chr1	18518101	18518200	40.8	44	50	61.2	57.5	49.1	68.3	66.7	47.6	63.5	58.5	72.2	45.2	64.9	NA	NA	0.048	15.7	NA	NA	NA	NA
chr1	18518201	18518300	37.3	38.4	22.8	44.6	24.7	20	28.4	40.9	26	36.8	40.7	49	30.6	49.2	NA	NA	0.014	14.2	NA	NA	NA	NA
chr1	18521801	18521900	90.5	94.1	87	97.9	100	85.3	96.9	100	73.3	100	95	100	87.5	94.4	NA	NA	0.0167	13.8	NA	NA	NA	NA
chr1	18523601	18523700	23.3	37	48.5	56	16.7	29.2	35.9	11.4	43.8	21.7	32.6	56.8	64.3	66.7	0.0143	21.2	NA	NA	NA	NA	NA	NA
chr1	18525101	18525200	15	30.8	10.5	55	38.5	15	47.6	29.4	50	60	14.3	55.6	30.8	45.5	NA	NA	0.0219	29.9	NA	NA	NA	NA
chr1	18579201	18579300	72.7	94.3	88.9	90.5	94.7	88.2	94.7	79.5	100	96.8	83.3	100	94.7	93.9	NA	NA	NA	NA	NA	NA	0.0143	18.8
chr1	18595301	18595400	58.1	70	95	80	93.3	83.3	80	65.4	90.9	75.8	65.2	82.6	85.7	93.3	0.0331	26.1	NA	NA	NA	NA	NA	NA
chr1	18617801	18617900	30.9	20.9	40	21.2	21.2	32.4	36.8	37.7	34.8	41.4	33.3	29.4	33.3	62.9	NA	NA	NA	NA	0.0312	11.4	NA	NA
chr1	18670201	18670300	97.4	100	100	94.3	100	95	95.8	88.6	77.1	65.7	79.3	100	80	95.8	NA	NA	NA	NA	0.000522	-12	0.0111	10.7
chr1	18673001	18673100	80	100	90.5	90	100	83.3	88.2	100	100	85.7	66.7	100	88.9	50	NA	NA	NA	NA	0.0397	-17.3	NA	NA
chr1	18711901	18712000	30	62.7	41.4	56.5	67.6	47.4	43.6	25	51.1	48.1	30.4	46.3	31.9	48.4	NA	NA	NA	NA	NA	NA	0.000192	28
chr1	18734301	18734400	35.7	62.3	53.4	63.3	71.2	57.6	51.9	65.4	72.1	55.3	53.8	74.2	66.7	70	NA	NA	NA	NA	NA	NA	0.0158	18.4
chr1	18735101	18735200	69.6	81.8	56.4	79.6	85.7	75	96.3	93.8	79.4	93.5	76	90.6	65.2	78.1	NA	NA	0.00236	18.6	NA	NA	NA	NA
chr1	18757801	18757900	87.5	95.8	82.4	95.2	100	71.9	97.2	94.1	94.1	96	100	100	33.3	100	NA	NA	0.00402	15.5	NA	NA	NA	NA
chr1	18790201	18790300	94.7	90.5	100	88.2	100	100	81.2	95.2	100	88.2	93.8	100	100	91.7	NA	NA	0.0482	-12.9	NA	NA	NA	NA
chr1	18796101	18796200	60.5	75	60.5	74.3	91.2	42.9	81.2	52.4	69	74.4	60	77.8	67.9	85.7	NA	NA	0.0407	18.2	NA	NA	0.0431	23.8
chr1	18858701	18858800	100	66.7	84	50	71.9	85.7	54.1	78.6	87	89.3	96	76.2	93.8	73.7	NA	NA	0.00631	-24.5	NA	NA	0.0399	-18.8
chr1	18869101	18869200	7.02	21.1	5.13	30.4	22.2	9.68	21.7	13.2	6.45	21.1	5.38	23.3	8.97	12.8	NA	NA	0.000921	14.7	NA	NA	0.00442	14.4
chr1	18869401	18869500	17.2	34.5	4.55	62.1	33.3	7.5	44.8	17.2	22.2	28.6	11.1	56.2	22.2	40	NA	NA	3.15e-05	32.5	NA	NA	0.0113	28.5
chr1	18879201	18879300	80	86.4	60	70	81.1	69.2	68.6	61.4	47.9	53.6	83.3	82.6	53.8	71.4	NA	NA	NA	NA	0.0418	-17.9	NA	NA
chr1	18885001	18885100	57.1	37	23.1	12	14.3	61.5	52	63.6	46.2	31.8	86.7	37.9	63.6	37.5	NA	NA	NA	NA	NA	NA	0.00685	-33.8
chr1	18959301	18959400	14	19.8	22.4	20.1	25.4	17.3	19.8	19.5	19.5	16.5	11	29.9	14.8	9.03	NA	NA	NA	NA	NA	NA	0.00925	11.5
chr1	18972601	18972700	22	42.7	39.8	39	54.5	44.7	51	33.6	43.6	50.5	48.1	67.6	52.5	57.3	NA	NA	NA	NA	NA	NA	0.000736	22.4
chr1	19011201	19011300	65.3	33.8	46.6	50.6	19.5	26.4	44.2	44.6	45.8	37.8	46.7	54.5	54.2	52.2	NA	NA	NA	NA	NA	NA	0.0169	-17.3
chr1	19046101	19046200	87.5	66.7	63.6	100	66.7	83.3	100	71.4	70	100	84.6	85.7	90	100	NA	NA	0.0183	23.3	0.0376	26.8	NA	NA
chr1	19060601	19060700	87.5	63.3	57.8	77.3	92.3	53.1	82	84.2	83.3	91.2	91.2	85.7	95.5	95.5	NA	NA	0.0306	17.1	NA	NA	NA	NA
chr1	19085601	19085700	77.5	78.3	89.8	86.7	87.5	87.2	78.1	71.9	93.1	93.9	67.7	91.1	78.9	70.7	NA	NA	NA	NA	NA	NA	0.0398	14.9
chr1	19121101	19121200	4.76	33.3	0	0	28.6	7.69	14.3	0	10	38.5	23.5	54.5	9.09	70	NA	NA	0.0449	27.2	NA	NA	NA	NA
chr1	19145901	19146000	36.7	38.7	18.8	39.6	35.4	37.5	32.5	40	14.3	40.3	27.9	44.2	19.3	51.2	0.0312	-12.3	0.00044	19.1	NA	NA	NA	NA
chr1	19181201	19181300	52.3	88.9	57	64.4	57	82.9	81.7	70	87.5	86	59.5	71.9	79.8	68.7	NA	NA	NA	NA	NA	NA	0.0165	13.6
chr1	19203801	19203900	78.4	75	72.1	77.8	100	78.9	94.7	78.6	37.9	88	90	97.6	75	93.3	NA	NA	0.00447	21.9	NA	NA	NA	NA
chr1	19205901	19206000	11.1	33	16.5	40.3	18.6	15.7	31.9	13.6	28.1	29.7	18.1	38.8	5.13	25.5	NA	NA	1.77e-05	17.2	NA	NA	8.33e-05	16.7
chr1	19213501	19213600	57.8	81.4	50.7	69.2	81.2	81.1	86.3	75	66.7	80.9	57.1	94.7	48.1	79.5	NA	NA	0.0208	17.4	NA	NA	0.0168	21.1
chr1	19213701	19213800	64.3	82.1	41.8	58.6	85.9	76.5	74.5	75.6	82.4	81.8	82.8	88.1	77.2	71.7	NA	NA	NA	NA	0.0128	-14.2	NA	NA
chr1	19225801	19225900	0	36.8	0	42.9	30	7.41	60	4.35	0	28.6	0	51.9	0	45.5	NA	NA	4.65e-06	36.5	NA	NA	6.14e-05	38.8
chr1	19249501	19249600	0	15.4	0	32	0	0	21.4	0	7.14	19.5	0	76.5	7.41	22.7	NA	NA	0.000336	20.4	NA	NA	9.09e-06	25.4
chr1	19250501	19250600	8.57	16.2	7.69	19.6	16.7	10	20.6	1.39	11.5	12.8	10.4	39.4	5.96	35.1	NA	NA	0.000111	12.6	NA	NA	3.26e-07	17.7
chr1	19253901	19254000	1.79	6.25	0	7.69	5.08	15.7	20.3	6.33	2.33	27.6	1.82	40.7	2.53	20	NA	NA	0.00716	15	NA	NA	0.00253	13.7
chr1	19259401	19259500	35	48.2	29.4	16.8	44.4	29.7	37.2	20.8	35.3	50.9	24.2	42.9	8.77	26.9	NA	NA	NA	NA	0.0362	-14.9	NA	NA
chr1	19276001	19276100	4.26	5.45	2.56	7.27	6.78	7.84	9.09	2.94	8.7	13.3	16	30.1	10	43.1	NA	NA	0.0022	12.2	NA	NA	NA	NA
chr1	19277301	19277400	0	0	0	0	0	33.3	25	0	9.09	42.9	0	84.6	0	23.1	NA	NA	NA	NA	NA	NA	0.00168	34.4
chr1	19277401	19277500	0	11.1	0	0	0	0	0	0	0	0	17.8	58.5	26.9	0	NA	NA	NA	NA	NA	NA	0.00486	26.3
chr1	19283701	19283800	18.6	29	33.3	24.3	41.2	32.1	29.9	25	0	5.88	31.4	49.6	29	37.7	NA	NA	NA	NA	NA	NA	0.0289	15.4
chr1	19292201	19292300	73.3	90.9	100	46.7	100	86.4	40	42.9	100	62.5	50	22.2	60	71.4	NA	NA	0.021	-31.6	NA	NA	NA	NA
chr1	19292401	19292500	73.7	64.6	78.2	56.5	47.6	68.2	30.6	83.3	62.1	72.9	62.7	53.7	74.1	34.5	NA	NA	0.000121	-18.4	NA	NA	0.0075	-18.4
chr1	19337001	19337100	18.8	0	19	5.56	0	4.76	9.09	42.9	25	25	35.7	0	44.4	6.25	NA	NA	NA	NA	NA	NA	8.59e-05	-33.3
chr1	19361001	19361100	10.4	18.6	7.87	12.3	19	12.9	12.6	11.1	14.3	24.4	11	42.2	5.63	22.4	NA	NA	NA	NA	NA	NA	0.00077	17.4
chr1	19361101	19361200	8.64	13.3	12.7	19.7	14.7	13.5	23	7.04	1.96	17.6	8.06	39.4	4.55	27.7	NA	NA	0.00441	12.5	NA	NA	0.00396	14.2
chr1	19366001	19366100	7.69	19	14.3	50	20	11.1	63.6	0	0	7.69	6.25	11.8	0	28.6	NA	NA	0.0014	31	NA	NA	NA	NA
chr1	19372401	19372500	58.6	23.4	56.8	16.4	31.5	43.9	19.1	62.9	63.6	30.2	57.9	29.6	50	22.2	NA	NA	6.14e-07	-29.7	NA	NA	0.000362	-31.8
chr1	19378101	19378200	72.2	71.4	90.9	82.1	88.9	100	70.8	85	100	73.1	90.6	85	94.4	90.9	NA	NA	0.0332	-16.8	NA	NA	NA	NA
chr1	19389901	19390000	56.6	66	61.7	87.4	73.4	78.3	82.9	72.8	77.2	67.9	62.2	93.2	71	71.7	NA	NA	NA	NA	NA	NA	0.026	14.4
chr1	19391501	19391600	23.8	56.5	51.1	57.1	86.7	52.4	37.9	62.5	85.7	87.5	71.4	100	37.5	44.4	NA	NA	NA	NA	NA	NA	0.0432	30.8
chr1	19394801	19394900	77.8	78.9	90.6	52.3	89.5	84.1	90.5	88.9	100	73.7	85	86.4	90	50	NA	NA	0.00448	-18.4	0.0228	-14.2	NA	NA
chr1	19403701	19403800	43.3	54.8	23.3	47.8	43.8	33.3	47.4	15.4	20.7	30	44.7	71.7	55	59.3	NA	NA	NA	NA	NA	NA	0.0452	26.8
chr1	19411001	19411100	100	100	100	100	100	77.3	92.3	96.8	73.1	100	95.2	100	100	100	NA	NA	0.0264	14.1	NA	NA	NA	NA
chr1	19546101	19546200	25	70.8	41.4	38.8	49.4	25.3	55.9	22	29.7	35.2	33.3	64.8	40.2	74.7	NA	NA	0.000317	16.4	NA	NA	3.97e-11	33.3
chr1	19578901	19579000	35.2	38.1	23.2	18.8	39.2	18.8	51.8	28.6	20	35.4	39	37	24.1	54.4	NA	NA	0.000348	19.7	NA	NA	NA	NA
chr1	19579101	19579200	46.9	55.7	54.2	19	61.5	62.9	35	51.2	40	33.3	13	44.4	28.2	30.8	NA	NA	NA	NA	0.0151	-24.9	NA	NA
chr1	19591301	19591400	75	74.2	100	73.3	100	100	100	69.6	100	45	68.3	69.8	87.5	57.1	NA	NA	0.0197	-32.6	NA	NA	NA	NA
chr1	19600701	19600800	7.1	13.5	5.98	4.07	3.06	4.51	7	0.61	19.7	8.76	11.3	31.8	11.4	32.9	NA	NA	NA	NA	NA	NA	0.000825	11.6
chr1	19639401	19639500	9.3	21.1	19.4	19	20.6	9.33	23.6	12	0	25.5	13.7	18.1	18.2	41.5	NA	NA	0.0284	11.7	NA	NA	NA	NA
chr1	19665201	19665300	13.6	44.3	26.8	28.2	38.3	28.6	38.2	43.3	59.5	51.2	11.1	29.6	17.5	17	NA	NA	NA	NA	NA	NA	0.0268	13.3
chr1	19676401	19676500	14.3	23.5	6.25	50	41.9	5.26	27.3	4.17	0	19	30.4	46.9	41.2	52.4	NA	NA	0.0305	21.8	NA	NA	NA	NA
chr1	19676501	19676600	16.5	26.9	13.4	40.5	27	13	48.6	21.3	14.4	41.3	16	50.3	15.2	40	NA	NA	8.26e-21	29	NA	NA	2.05e-06	17.5
chr1	19676601	19676700	10.4	17.7	12.2	31.4	16.5	6.75	40.3	7.62	0	28.4	3.94	42.9	16.4	34.7	NA	NA	3.57e-19	25.5	NA	NA	4.42e-09	18.3
chr1	19676701	19676800	3.12	18.2	8.6	37.5	20	1.2	34.6	1.54	0	13.4	1.45	40.4	5.56	46.2	NA	NA	7.62e-16	27.9	NA	NA	1.88e-10	23.5
chr1	19678901	19679000	0	60	5	58.3	66.7	50	60	0	16.7	57.1	0	100	0	33.3	NA	NA	0.0189	35.4	NA	NA	5.71e-08	70.6
chr1	19679101	19679200	0	52.9	2.04	38.8	16.7	22.6	57.6	8.7	0	33.3	0	50	0	37.5	NA	NA	1.48e-07	34.1	NA	NA	2.58e-10	39.2
chr1	19679401	19679500	5.26	21.6	8.7	30	16	15	40	26.7	0	39.1	4.26	39.3	4.35	33.3	NA	NA	0.000363	28.1	NA	NA	NA	NA
chr1	19679501	19679600	10.3	48.1	19.5	46.7	30.6	21.4	37.8	34.8	42.9	48.4	5.97	36	4.55	47.1	NA	NA	0.00237	27.1	NA	NA	0.00184	24.9
chr1	19686301	19686400	7.69	20	0	8.33	3.33	0	37.5	0	0	26.9	6.25	11.1	0	10.5	NA	NA	2.34e-05	23.5	NA	NA	NA	NA
chr1	19686401	19686500	2.5	24.4	2.5	42.9	22.2	10.7	41.7	9.09	7.32	25	3.95	47.5	1.85	7.89	NA	NA	1.38e-05	23.7	NA	NA	2.15e-07	26
chr1	19686501	19686600	0	33.3	0	60	25	16.7	33.3	5.88	0	33.3	5.56	0	5.88	42.9	NA	NA	0.00542	39.9	NA	NA	NA	NA
chr1	19716801	19716900	3.6	28.9	6.25	28.9	21	4.96	54.3	15.2	17.6	22.7	1.89	53.1	0	16.7	NA	NA	6.77e-24	29.3	NA	NA	1.95e-10	28.9
chr1	19764501	19764600	40.5	72.9	39.2	57.1	91.5	32.2	50	56.5	44.4	61.3	44.1	71.4	45.3	58.8	NA	NA	NA	NA	0.046	-20.9	6.31e-05	31.7
chr1	19764801	19764900	49.3	75.6	56.2	57.8	96	56.6	73.3	65.6	58.8	88.1	46.7	75	66.7	56.8	NA	NA	NA	NA	NA	NA	0.00396	28.6
chr1	19766501	19766600	14.7	22.6	4	10.7	38.9	3.7	40.6	28.6	0	34.8	33.3	13.6	9.09	28.6	NA	NA	0.000162	24.7	NA	NA	NA	NA
chr1	19766701	19766800	70.5	85.7	69.2	74.7	82.6	74.4	73.1	62.9	57.9	69.7	60.5	67.6	57	59.7	NA	NA	NA	NA	NA	NA	0.0367	12.5
chr1	19781501	19781600	66.7	100	66.7	63.3	82.4	65.7	65.6	84.4	81.2	100	51.2	80	57.8	46.7	NA	NA	NA	NA	0.00721	-24	NA	NA
chr1	19841001	19841100	77.8	81.8	72.2	35.5	81.8	50	37	66.7	69.2	20	60	9.8	76	27	NA	NA	7.94e-05	-38.8	NA	NA	NA	NA
chr1	19852901	19853000	100	71.1	76.5	100	100	100	92.3	80	78.6	100	69.2	100	72.7	100	NA	NA	0.0323	19.5	NA	NA	NA	NA
chr1	19890401	19890500	11.8	46.3	13.5	20.5	38.2	8.11	28.3	15.4	44	39	21.4	39.5	13.6	45.9	NA	NA	0.0299	15.6	NA	NA	0.00117	23.3
chr1	19972001	19972100	0	17.5	0	11.3	12.5	1.43	15.7	8.16	9.68	16.7	0	10.6	0	18.2	NA	NA	0.000106	13.1	NA	NA	0.018	11.5
chr1	19984201	19984300	46.9	63	50	66.3	70.1	39.2	66.4	53.2	43.8	61.5	57.9	66.7	42.3	40	NA	NA	0.0303	21.2	NA	NA	NA	NA
chr1	19992501	19992600	19.2	9.54	7.91	23.7	8.3	15.4	26.6	11.5	14.3	18.8	11.7	29.2	15	26.2	NA	NA	1.36e-06	10.5	NA	NA	NA	NA
chr1	20058501	20058600	78.6	44.4	77.8	90	80	68.4	87.5	81.2	100	100	72.7	66.7	90.9	100	NA	NA	NA	NA	0.0226	27.6	NA	NA
chr1	20086001	20086100	84.6	94.7	75	87.5	100	91.7	92.5	58.3	80.8	72.7	76.5	83.3	92.3	88.9	NA	NA	NA	NA	NA	NA	0.0303	20.2
chr1	20479701	20479800	100	22.2	55.6	34	20	66.7	16.7	30	25	23.1	84	81.5	88.3	53.3	NA	NA	0.00472	-44.8	NA	NA	NA	NA
chr1	20480201	20480300	69.6	11.8	63	35.7	32.3	63.8	48.9	70	57.7	32.9	56.4	55.2	60.4	57.6	NA	NA	0.0256	-20.5	NA	NA	0.000777	-29.4
chr1	20498701	20498800	52.1	18.9	22.9	4.4	15.9	40.6	9.59	32.5	28.6	3.37	50.9	0	31.4	18.5	NA	NA	1.55e-08	-24.3	NA	NA	5.55e-08	-29.8
chr1	20512601	20512700	22.4	24.4	25.8	27.6	23	29.6	23.7	17.9	40	36.3	29.1	53.1	30.7	26.5	NA	NA	NA	NA	NA	NA	9.86e-07	11.2
chr1	20569401	20569500	70.7	83.3	73.7	78.9	82.9	45.9	61.5	95.5	47.1	57.3	80	84	60.9	52.5	0.00174	-25.6	NA	NA	0.0189	-19.1	NA	NA
chr1	20635201	20635300	19.4	33.3	25.7	29.2	14.3	40	35.3	5.56	28.6	13.6	13.9	54.3	26.7	27.8	NA	NA	NA	NA	NA	NA	0.0174	23.1
chr1	20669801	20669900	8.12	12.5	10.6	24.5	21	12.1	29.3	18.9	11.7	22.7	18.8	40.2	9.8	23.2	NA	NA	1.58e-10	14	NA	NA	NA	NA
chr1	20669901	20670000	7.04	0	5.88	12.1	0	1.52	14	0	0	8.51	6.45	4.95	2.38	14.8	NA	NA	7.07e-06	10.4	0.00068	11.2	NA	NA
chr1	20697301	20697400	66.7	83.9	61.8	52.5	66.3	70.3	64.4	47.7	63.5	70.6	66.4	72.7	61.2	38.8	NA	NA	NA	NA	0.000444	-18	0.0285	14.1
chr1	20875101	20875200	69	95	55.9	50	74.2	70.4	73.9	65.2	38.9	23.8	73.5	61.1	75	46.2	NA	NA	NA	NA	0.00288	-24.7	NA	NA
chr1	20901701	20901800	7.41	0	0	18.2	1.79	7.69	6.67	25	16.7	5.26	13.3	3.7	10	6.98	NA	NA	NA	NA	NA	NA	0.0371	-11.8
chr1	20917001	20917100	27.3	0	0	12.5	20	0	75	12.5	50	60	30	33.3	5.56	50	NA	NA	0.00306	38.6	NA	NA	NA	NA
chr1	20988601	20988700	13.5	15.4	75.7	59.6	18	23.1	15.4	14.3	50	60.6	42.4	50	31.2	40	0.0033	26.6	NA	NA	0.000277	22	NA	NA
chr1	21005101	21005200	96	95.5	100	95.8	64.5	100	97.1	86.2	83.3	100	83.3	100	100	100	NA	NA	NA	NA	0.0329	15.5	NA	NA
chr1	21023801	21023900	0	5.26	30	5	0	0	0	6.25	57.1	0	0	26.9	19	0	0.00742	25.6	0.000701	-26.5	NA	NA	NA	NA
chr1	21052801	21052900	42.3	35	32	43.5	31.1	21.7	51.4	29.6	16.7	32.3	31.2	60.4	43.8	50	NA	NA	0.0271	15.1	NA	NA	NA	NA
chr1	21174501	21174600	69.6	35.7	65	20	25	70	21.4	83.3	100	44.4	62.5	14.3	75	25	NA	NA	0.000191	-45.9	NA	NA	0.0311	-42.7
chr1	21512801	21512900	100	91.3	90.9	100	77.4	25	86.7	92.9	93.1	93.1	78.3	96.2	63.2	96.2	NA	NA	0.00207	13.8	NA	NA	NA	NA
chr1	21532301	21532400	94.4	91.9	81.2	96.2	76.1	85	100	64.7	83.3	100	89.3	91.4	90	100	NA	NA	0.00803	12.3	0.0301	12.5	NA	NA
chr1	21589301	21589400	23.9	9.76	27.1	10.4	7.06	38.3	19.2	21.3	23.8	10.4	24	7.14	32	20	NA	NA	0.00999	-16.7	NA	NA	0.00717	-15.3
chr1	21605701	21605800	88	96.6	94.9	91.5	100	93.2	92.6	83.3	100	91.1	97.1	100	95	95.3	NA	NA	NA	NA	NA	NA	0.0143	10.1
chr1	21607201	21607300	65.7	65	75	61.5	76.9	88	72.2	70.4	91.7	68.2	73.3	85.7	100	42.1	NA	NA	0.0121	-25.6	NA	NA	NA	NA
chr1	21696001	21696100	85.7	86.8	94.4	89.5	87.5	100	86.5	88.6	93.8	70.4	95	86.8	96.9	80.6	NA	NA	0.00823	-14.7	NA	NA	NA	NA
chr1	21831501	21831600	100	92.7	96.2	88.6	95.5	84.4	69.7	90.7	82.6	81.6	87.5	44.2	89.1	38.5	NA	NA	0.000175	-19.2	NA	NA	0.00937	-22.6
chr1	21850101	21850200	9.09	5	0	14.3	7.69	9.09	66.7	0	14.3	23.5	0	6.25	0	43.8	NA	NA	0.00152	28.1	NA	NA	NA	NA
chr1	21890701	21890800	20.5	52.1	18.4	54	25.9	20	52.8	32.3	37.5	34.6	37.4	55.8	23.5	31.5	NA	NA	4.72e-05	21.9	NA	NA	0.0463	13.8
chr1	21911601	21911700	40	87.5	33.3	0	60	50	8.33	22.2	22.2	0	35.3	33.3	71.4	33.3	NA	NA	0.027	-27.4	NA	NA	NA	NA
chr1	21952401	21952500	64.3	7.69	60	28.6	50	50	18.2	42.9	66.7	33.3	60	0	54.5	42.9	NA	NA	NA	NA	NA	NA	0.0375	-43.4
chr1	21961401	21961500	27.8	26.7	28.6	5.26	0	44.4	16.7	33.3	50	0	16.7	0	57.1	0	NA	NA	0.00383	-33.5	NA	NA	NA	NA
chr1	22098901	22099000	100	81.8	100	91.7	80	77.3	78.6	100	100	100	100	80	72.7	85.2	NA	NA	NA	NA	NA	NA	0.0339	-19.3
chr1	22141201	22141300	30.5	43.8	39.5	48.8	37.9	41.7	47.6	33.3	34	37.4	29.8	45.1	30.7	43.8	NA	NA	NA	NA	NA	NA	0.0401	12.5
chr1	22141401	22141500	38.7	70.6	67.6	67.6	76.5	50	45.8	45.5	83.3	40	50	65.3	52.9	55.6	NA	NA	NA	NA	NA	NA	0.0443	24.5
chr1	22169301	22169400	24.1	28.8	10	26.4	28.2	11.8	33.3	4.55	8.33	15.8	10.3	30.4	16.2	34.7	NA	NA	0.00537	15.3	NA	NA	0.049	14.3
chr1	22202201	22202300	34	68	62.5	57.1	60	36.4	53.1	50	31	62.5	32.8	55.6	40	48.9	NA	NA	NA	NA	NA	NA	0.004	25.5
chr1	22238101	22238200	3.33	7.55	0	19.6	10	4.76	38.3	0	2.38	18.9	2	34	3.92	16.3	NA	NA	6.3e-08	21	NA	NA	8.25e-05	15.8
chr1	22257901	22258000	8	21.8	20.5	25.4	7.14	34	28.8	21.6	47.2	37	25.5	47.4	37.9	12.9	0.0345	17.8	NA	NA	NA	NA	NA	NA
chr1	22259801	22259900	8.33	70.6	20	65	53.3	19	82.6	8.7	13.3	69.6	23.5	77.8	25	44.4	NA	NA	1.63e-07	47.4	NA	NA	4.26e-07	55.5
chr1	22260001	22260100	9.09	23.7	7.58	42.4	19.4	19	39.7	11.8	2.86	33.8	15.1	44.4	14.8	18.6	NA	NA	1.23e-06	21.8	NA	NA	0.000766	18
chr1	22260101	22260200	0	27.8	0	35.5	25	11.8	64.7	0	0	21.7	2	38.2	0	17.9	NA	NA	1.33e-07	34.8	NA	NA	9.01e-08	30.7
chr1	22279901	22280000	78.1	91.3	64	91.7	75.6	56.2	95.5	75.7	70.8	80	83.3	90.6	81.2	88.9	NA	NA	0.000809	23.1	NA	NA	NA	NA
chr1	22441301	22441400	65.8	96.2	61.1	70.4	74.4	55.9	68.8	66.7	16.7	56.7	47.2	81.2	67.5	70	NA	NA	NA	NA	NA	NA	0.048	22.1
chr1	22452401	22452500	77.8	16.7	28.6	41.7	0	43.8	16.7	62.5	50	50	66.7	0	58.3	61.5	NA	NA	NA	NA	0.0391	36.9	0.00645	-63.7
chr1	22460301	22460400	73.2	60.8	56.8	85.7	52.7	44	60.9	40.2	58.8	56	59.5	94.4	70	78.7	NA	NA	0.0355	14.2	NA	NA	NA	NA
chr1	22491801	22491900	75	57.1	60	90.9	88.5	73.2	78.3	70.6	84.6	86.7	76.5	77.8	50	93.8	NA	NA	0.0356	20.3	NA	NA	NA	NA
chr1	22535201	22535300	58.1	92.6	62.9	68.4	71.4	60	52.6	64	57.9	70	48.3	67.7	47.1	63.4	NA	NA	NA	NA	NA	NA	0.0452	18.3
chr1	22548701	22548800	11.1	8.16	10.8	30.8	12.5	3.23	29.2	9.09	17.4	24.1	22.9	30	0	33.3	NA	NA	0.00166	21.7	NA	NA	NA	NA
chr1	22548801	22548900	11.5	8.06	11.5	34.6	14.8	4.76	18.8	10.9	15.4	25.6	13.8	33.3	5.56	42.9	NA	NA	0.000265	20.8	0.0448	12.9	NA	NA
chr1	22560801	22560900	8.57	10.7	0	9.38	3.7	2.78	11.4	2.38	0	10.3	9.09	12.5	0	33.3	NA	NA	0.00434	10.6	NA	NA	NA	NA
chr1	22582501	22582600	39.5	3.7	32.6	16.3	10	15.8	7.14	32.3	35.3	21.6	65.5	6.25	47.2	0	NA	NA	0.00138	-22.9	NA	NA	2.1e-10	-38.6
chr1	22586201	22586300	95	96	100	69	85.7	84.6	66.7	33.3	100	61.5	95.8	72.2	100	66.7	NA	NA	0.00283	-27.3	NA	NA	NA	NA
chr1	22614701	22614800	23.5	39.3	25.9	55.2	44.1	26.5	48.6	26.1	25.8	26.7	37.8	70	33.3	66.7	NA	NA	0.0173	20.5	NA	NA	0.0327	18.6
chr1	22645101	22645200	0	3.12	0	5.41	11.8	6.52	16.7	3.39	0	4.35	2.27	24.4	2.5	6.67	NA	NA	NA	NA	NA	NA	0.0171	11.6
chr1	22667601	22667700	37.5	92.9	46.2	66.7	81	71.4	73.1	50	77.8	55.6	63.6	90	66.7	95	NA	NA	NA	NA	NA	NA	0.00214	30.5
chr1	22715201	22715300	77	81.7	62.3	63.2	70.8	69	82.6	75.9	93.8	56	67.9	96.9	75	78.6	NA	NA	NA	NA	0.0428	-12.2	NA	NA
chr1	22741501	22741600	93.2	81.2	91.8	88	93.8	95	88.7	91.7	97.9	75	94.9	88	100	88.7	NA	NA	0.0023	-12.1	NA	NA	NA	NA
chr1	22755401	22755500	56.5	77.3	25.9	18.2	70	52.9	37.5	46.7	50	33.3	20.6	35.3	35.3	20.6	NA	NA	NA	NA	0.000808	-30.7	NA	NA
chr1	22902801	22902900	93.3	87.5	75	98	89.3	85.4	97.5	93.3	90.6	95.5	94.7	94.9	88	95	NA	NA	0.0173	11.2	NA	NA	NA	NA
chr1	22925301	22925400	40.3	56.2	69	60.4	61.5	64	50	68.3	88.6	61.5	51.6	64.3	50	32.3	NA	NA	0.0156	-15.1	NA	NA	NA	NA
chr1	22980201	22980300	66.7	63.2	35.3	64.7	59.3	36.4	68.2	87.5	50	91.7	38.5	70	27.3	66.7	NA	NA	0.0169	35.2	NA	NA	NA	NA
chr1	23008701	23008800	86.4	100	97.6	95	95.6	100	93.3	86.4	100	82.8	94.4	100	88.6	75	NA	NA	NA	NA	0.00874	-12.5	NA	NA
chr1	23098701	23098800	54.2	59.6	38.9	25	47.5	18.3	53.2	27.1	0	51.7	50	62.1	75	70	NA	NA	0.0382	12.7	NA	NA	NA	NA
chr1	23135501	23135600	41	71	36	63.5	83.1	67.6	83.1	48.9	58.3	73.2	44.4	75.6	43.6	63.8	NA	NA	0.00362	21.9	NA	NA	4.13e-07	31.8
chr1	23165201	23165300	63.2	67.4	66.7	50	63	0	79.7	57.7	57.1	63	60	58.3	41.7	69.4	NA	NA	0.0146	23.3	NA	NA	NA	NA
chr1	23168401	23168500	16	33.9	17.4	24.6	28	17.1	23.3	14.7	14.3	42.2	6.52	29.9	8.33	36.2	NA	NA	0.0145	16	NA	NA	0.0028	17.1
chr1	23168501	23168600	11.8	29.4	6.98	20.7	13.3	4	20.7	0	10	28.6	0	26.3	21.1	42.1	NA	NA	NA	NA	NA	NA	0.0274	20.4
chr1	23176201	23176300	7.41	26.3	17.9	40	38.5	14.3	46.2	7.69	30	26.3	36.4	52.4	0	42.1	NA	NA	0.021	23.5	NA	NA	NA	NA
chr1	23272901	23273000	50	0	0	53.8	0	0	0	46.2	0	50	0	25.9	0	0	NA	NA	0.0293	32.4	NA	NA	NA	NA
chr1	23279101	23279200	28.3	15.7	19.4	18.5	47.5	38.3	59.5	33.9	28.6	29.2	89.3	42.6	9.38	40.9	0.00568	-19	NA	NA	NA	NA	NA	NA
chr1	23279901	23280000	2.46	0.61	1.75	3.23	2.44	0.8	7.58	4.64	3.12	4.35	35	6.43	12	29.7	0.000318	-12.8	NA	NA	NA	NA	3.45e-08	-14.9
chr1	23495601	23495700	47.8	57.8	75.4	60.9	70.6	70.5	65.5	55.1	73.2	90.2	51.4	81.3	60	73.8	NA	NA	NA	NA	NA	NA	0.00875	18
chr1	23585501	23585600	70	37.5	60	54.5	33.3	30.8	100	46.7	0	52.6	80	50	40	88.9	NA	NA	0.019	36.1	NA	NA	NA	NA
chr1	23833001	23833100	66.7	71.2	54.2	78.2	61.7	52	73.1	49	50	90.6	62.1	76.4	64.6	70.3	NA	NA	0.0306	19.4	NA	NA	NA	NA
chr1	23863601	23863700	78.9	86.7	92.9	57.9	75	66.7	88	84.2	64.7	61.5	81	9.43	60	41.7	NA	NA	NA	NA	NA	NA	0.00103	-45.6
chr1	23880701	23880800	12.9	37.5	22.2	36.2	34.6	16.7	47.2	43.3	34.5	52.5	23.8	40.4	38.5	50	NA	NA	0.0207	18.8	NA	NA	NA	NA
chr1	23919001	23919100	6.67	50	18.2	42.9	40	27.8	63.6	15.8	26.7	33.3	10	66.7	0	40	NA	NA	NA	NA	NA	NA	0.0375	41.3
chr1	24066701	24066800	100	100	86.4	95	90.6	92.3	91.7	100	100	92.9	100	84.7	91.7	88.6	NA	NA	NA	NA	NA	NA	0.0223	-11.7
chr1	24229101	24229200	16.5	25.8	14.1	20.2	44.4	29.8	38.5	29.7	25.5	36.9	22.1	38.9	23.4	33.2	NA	NA	NA	NA	NA	NA	1.51e-06	12.9
chr1	24282701	24282800	85.7	100	100	90.9	100	88.9	94.4	33.3	86.7	87.5	83.3	100	87.5	100	NA	NA	NA	NA	NA	NA	0.0318	21.4
chr1	24282901	24283000	82.1	93.5	87.5	67.6	95.2	71.4	82.1	77.8	83.3	66.7	85	88.9	84.4	76.9	NA	NA	NA	NA	0.0333	-18	NA	NA
chr1	24522501	24522600	2.63	12.5	0	48.9	22	12.8	10.8	0	16.7	10.8	10	26.3	20.8	66.7	NA	NA	0.0078	18.6	NA	NA	NA	NA
chr1	24522601	24522700	0	9.09	2.78	35.7	19.4	12	18.5	0	8.33	12.1	2.08	21.4	6.67	54.2	NA	NA	0.00368	20.6	NA	NA	0.0399	15.5
chr1	24600001	24600100	95.8	61.5	84.2	76.9	56.2	72.4	61.5	81	72.7	79.3	80	37.5	58.3	86.4	NA	NA	NA	NA	0.0463	23	0.0198	-36.2
chr1	24670701	24670800	100	85.7	89.5	77.3	100	100	57.1	87.5	100	89.5	95	75	95.2	100	NA	NA	0.00336	-19.1	NA	NA	NA	NA
chr1	24802901	24803000	27.3	50	44.4	13.3	36.4	40	9.09	70	33.3	15.4	68.4	16.7	83.3	4	NA	NA	5.74e-05	-40.7	NA	NA	NA	NA
chr1	25180301	25180400	51.1	29.2	40.7	27.8	44.2	46.8	14.8	48.8	57.7	18.3	35.7	7.14	45.1	17.5	NA	NA	7.76e-07	-26.8	NA	NA	NA	NA
chr1	25187501	25187600	42.5	25.5	42.9	40.5	28.6	84.6	27.3	31.8	34.5	21.6	71.4	90.9	55.6	26.5	NA	NA	0.0455	-19.4	NA	NA	NA	NA
chr1	25196401	25196500	48.1	18.8	57.6	19.2	50	48.3	21.3	29.6	23.8	30.3	47.2	19	52.9	20.5	NA	NA	0.00314	-25.1	NA	NA	NA	NA
chr1	25237901	25238000	66.7	42.9	57.1	26.3	23.5	65.2	41.7	66.7	83.3	42.4	57.1	23.8	100	26.7	NA	NA	0.00068	-34	NA	NA	0.0426	-36.6
chr1	25242701	25242800	70	57.1	52.8	88.9	72.7	38.9	60.9	72.4	60	77.4	65.2	81.8	56.4	82.6	NA	NA	0.0208	21.9	NA	NA	NA	NA
chr1	25269501	25269600	16.7	45.6	6.25	7.27	37.1	7.89	19	16.7	10	4.62	17.1	11.6	11.4	6.9	NA	NA	NA	NA	2.14e-06	-19.9	NA	NA
chr1	25313401	25313500	3.45	29.4	10.7	0	37.5	22.7	15.4	12.5	0	7.69	0	17.6	36.4	27.8	NA	NA	NA	NA	NA	NA	0.0272	23.3
chr1	25317101	25317200	90.9	100	80	95.7	88.9	76.5	100	68.8	77.8	100	77.8	100	71.4	87.5	NA	NA	0.0447	20.1	NA	NA	NA	NA
chr1	25378601	25378700	69.2	75	77.8	76.9	56.2	66.7	100	73.7	87.5	95	60.9	75.9	78.6	100	NA	NA	NA	NA	0.0295	26.6	NA	NA
chr1	25392201	25392300	93.6	97.2	96.8	90.2	97.4	100	89.7	93.8	82.1	81.5	89.7	96.9	85	76.5	NA	NA	NA	NA	0.0484	-11.2	NA	NA
chr1	25410401	25410500	71.9	67.6	58.1	71.4	65.7	73.5	87.2	88.9	48.6	76.7	60.3	81.6	49	90.6	NA	NA	0.00057	26.5	NA	NA	NA	NA
chr1	25432301	25432400	76.2	96.3	77.8	51.9	85.7	75	78.7	85.2	66.7	80.6	85.2	86.2	72.7	60	NA	NA	NA	NA	0.00483	-18.1	NA	NA
chr1	25473101	25473200	28.6	58.6	34	46.6	49.5	46.8	46.1	44.6	55.4	40.4	23.8	47.3	26.4	43.8	NA	NA	NA	NA	NA	NA	0.000315	19.9
chr1	25509101	25509200	100	89.1	100	97.4	86.1	94.6	92.7	100	91.2	90.7	93.3	82.6	89.7	95.7	NA	NA	NA	NA	NA	NA	0.0123	-12.1
chr1	25519301	25519400	77.8	80	76.5	88.2	91.7	68.2	100	70.6	100	100	83.3	100	77.8	100	NA	NA	0.0421	19	NA	NA	NA	NA
chr1	25522301	25522400	5.88	0	0	22	2.38	9.09	28.8	15.4	11.1	7.89	7.5	37.5	0	16.7	NA	NA	0.0128	14.7	NA	NA	NA	NA
chr1	25522401	25522500	0	2.13	0	20.5	6.67	0	10.3	0	0	2.56	0	33.3	2.04	10.9	NA	NA	0.000487	10.7	NA	NA	1.51e-05	13
chr1	25561801	25561900	95.5	88	97	97.4	83.8	100	92	97.8	100	97	100	80.6	82.8	88.5	NA	NA	NA	NA	NA	NA	0.0451	-13.5
chr1	25572401	25572500	31.8	12.5	45.8	16.7	46.7	40	16.7	50	35.3	34.6	63	12	59.1	56.2	NA	NA	NA	NA	NA	NA	0.0229	-22.3
chr1	25579201	25579300	89.7	88.2	100	82.1	95.7	100	86.4	97	100	81	93.3	80	100	75	NA	NA	0.00522	-19.2	NA	NA	NA	NA
chr1	25579301	25579400	6.9	0	5.88	3.7	0	0	0	12.1	25	4.76	26.7	0	0	7.14	NA	NA	NA	NA	NA	NA	0.0184	-13
chr1	25866201	25866300	47.6	46.7	65.2	73.1	83.3	66.7	67.9	71.4	56.7	59.4	20	77.8	25	56.2	NA	NA	NA	NA	NA	NA	0.0261	27.7
chr1	25876101	25876200	14.1	4.55	12.9	22.2	21.3	21.8	40.6	12.5	17.6	25.9	19.7	42.9	9.62	34.2	NA	NA	0.0111	16	NA	NA	NA	NA
chr1	25888401	25888500	0	0	7.41	6.9	15.8	6.67	15.8	0	0	0	0	30.6	3.57	16.7	NA	NA	NA	NA	NA	NA	0.00176	17.5
chr1	25896701	25896800	70.1	85.7	61.8	87.5	83.3	52	85.1	77.8	85.4	82.6	86	77.8	78.6	81.2	NA	NA	0.049	14.1	NA	NA	NA	NA
chr1	25982801	25982900	0	18.6	3.17	17	15	5.62	30.6	1.54	4.26	13.8	2.8	22.2	1.19	26.8	NA	NA	2.46e-11	19.5	NA	NA	8.89e-09	17.1
chr1	25982901	25983000	1.83	26.6	1.32	32.2	9.84	6.09	28.9	7.65	0	15.8	3.01	34.8	1.23	38.3	NA	NA	1.51e-31	26.2	NA	NA	1.92e-12	18.4
chr1	25983001	25983100	0	5.88	0	22.7	5.56	0	29	9.09	0	19	0	25	9.09	26.3	NA	NA	0.00206	23.2	NA	NA	NA	NA
chr1	26028301	26028400	65.2	100	100	36.4	94.4	61.1	83.3	78.9	71.4	83.3	94.7	100	76.5	90.5	NA	NA	NA	NA	0.0141	-21.2	NA	NA
chr1	26050601	26050700	47.2	63.9	54.2	62.2	57.1	36	72.7	44	67.7	57.1	50.8	89.3	50.9	75	NA	NA	NA	NA	NA	NA	0.000739	25.4
chr1	26054601	26054700	60	71.4	88.9	59.3	100	57.1	66.7	31.2	100	75	75	80	57.1	83.3	NA	NA	NA	NA	NA	NA	0.0184	40.6
chr1	26073101	26073200	94.1	100	91.7	100	94.3	77.8	100	77.8	100	100	100	84.6	100	100	NA	NA	0.0432	10.2	NA	NA	NA	NA
chr1	26074001	26074100	0	0	28.6	33.3	29.4	0	47.4	0	11.1	33.3	25	53.8	5	30.8	NA	NA	0.00861	31.3	NA	NA	NA	NA
chr1	26075401	26075500	2.4	16.7	0.826	22.2	9.76	1.82	6.02	1.98	0	11	0	8.6	4.65	15.9	NA	NA	5.56e-08	12.5	NA	NA	NA	NA
chr1	26075601	26075700	0	27.3	2.6	14.9	10.4	0	12.3	6.35	0	4.29	6.67	20.7	0	10.9	NA	NA	NA	NA	NA	NA	0.00141	15.4
chr1	26081501	26081600	2.5	3.03	0	9.68	4.35	0	12.5	2.86	0	7.5	0	13.9	0	15.6	NA	NA	0.0026	10.9	NA	NA	NA	NA
chr1	26087001	26087100	50	90.9	33.3	62.5	59.1	88.9	100	29.4	45.2	45	26.3	57.1	30.8	58.8	NA	NA	NA	NA	NA	NA	0.0337	30.2
chr1	26087101	26087200	43.8	85.7	37.9	61.8	53.3	83.3	87.5	43.5	65.8	75.9	29.2	80	43.8	83.3	NA	NA	NA	NA	NA	NA	0.00461	31.2
chr1	26087201	26087300	70.8	88.2	45	80.8	88	78.6	100	52.9	100	73.9	53.3	100	54.5	87.5	NA	NA	NA	NA	NA	NA	0.00481	30.7
chr1	26092401	26092500	0	23.8	11.1	52.4	21.1	3.7	27.8	2.78	9.09	53.8	0	31.2	0	16.7	NA	NA	0.000668	36.6	NA	NA	0.00642	22.3
chr1	26092601	26092700	10	10	0	47.4	27.3	12.5	60	10.5	9.09	35	0	30.8	50	63.6	NA	NA	0.00161	37.9	NA	NA	NA	NA
chr1	26092701	26092800	3.12	30.8	0	50	56.8	10	57.8	0	9.09	30.4	0	45.5	0	51.9	NA	NA	4.8e-17	42	NA	NA	9.01e-16	43.4
chr1	26092801	26092900	3.85	13.3	0	44.4	0	4.76	33.3	0	0	20	0	36.4	0	28.6	NA	NA	2.82e-05	29.9	NA	NA	NA	NA
chr1	26096401	26096500	11.8	28	33.3	34.2	34	24.3	13.3	47.6	55.6	47.2	11.9	50.9	7.69	54.8	NA	NA	NA	NA	NA	NA	0.0399	21.6
chr1	26098301	26098400	86.8	87	76.8	86	77.9	68.3	81.8	68.8	69.6	81	73.5	90.9	77.5	87	NA	NA	0.00196	10.4	NA	NA	NA	NA
chr1	26138301	26138400	87.5	66.7	66.7	100	100	37.5	100	100	90	100	78.6	100	80	83.3	NA	NA	0.0225	27.9	NA	NA	NA	NA
chr1	26195301	26195400	83.3	80.8	80	43.8	72.5	81.2	73.2	67.9	90.9	54.5	46.2	28	100	44.4	NA	NA	0.000555	-26.5	NA	NA	NA	NA
chr1	26202501	26202600	0	2.04	1.82	8.33	1.82	0	3.64	0	0	20	0	22.8	0	10	NA	NA	NA	NA	NA	NA	0.000224	10.9
chr1	26202801	26202900	36.1	45.8	41.3	56.8	29	23.8	61.9	33.3	18.5	37	45.2	59.3	29.2	44.4	NA	NA	0.0252	21.9	NA	NA	NA	NA
chr1	26351601	26351700	81.1	89.7	80.7	76.6	70.7	67.4	62.8	46.3	82.4	66.7	72.6	97.5	68.6	87	NA	NA	NA	NA	NA	NA	0.00548	15.4
chr1	26371901	26372000	29.2	39.2	30.9	36.9	36.4	31.9	35.8	22.2	26.1	42.3	27.9	54.1	31.2	53.5	NA	NA	0.0153	11.4	NA	NA	0.000657	18
chr1	26393801	26393900	67.9	46.3	50	32.1	50	72	56.5	33.3	50	45.5	67.3	20.9	57.1	40	NA	NA	NA	NA	NA	NA	0.0225	-23.7
chr1	26398301	26398400	66.7	100	100	100	83.3	100	66.7	100	100	92.3	73.3	69.2	100	66.7	NA	NA	0.0304	-18.4	NA	NA	NA	NA
chr1	26421301	26421400	28.6	68.8	31.8	81.2	88.9	35	61.1	64	89.5	71.4	48.3	90.9	64	59.5	NA	NA	NA	NA	NA	NA	0.000763	37.6
chr1	26421401	26421500	31	34	9.52	77.2	41.2	26.1	47.5	52.4	72.7	33.3	40	80	40.7	55	NA	NA	0.00205	21.9	NA	NA	NA	NA
chr1	26489601	26489700	90.9	88.2	96.4	88.9	85.7	100	55.6	86.7	87.9	70.8	84.6	71	82.8	66.7	NA	NA	0.038	-18.6	NA	NA	NA	NA
chr1	26527901	26528000	17.1	25.6	9.3	30	37.1	42.7	60.2	49.2	30.5	46	38.6	33.3	5.66	23.6	0.00332	-17.2	7.05e-06	19	NA	NA	NA	NA
chr1	26552501	26552600	37.2	54.4	15.6	28.7	57	33	25.9	18.2	30.6	27.7	32.8	35	32.9	30.8	NA	NA	NA	NA	0.000375	-18.9	0.000886	16.7
chr1	26602001	26602100	20	30.8	16.7	44.4	10	20	52.9	33.3	33.3	68.8	47.4	53.3	0	53.3	NA	NA	0.00655	38.8	NA	NA	NA	NA
chr1	26611401	26611500	13.9	8.25	15.2	23.2	2.6	18.3	31.3	1.19	21.9	28.6	10.9	16.2	13.9	30.6	NA	NA	0.0456	11.2	5.62e-05	19.4	NA	NA
chr1	26672301	26672400	54.5	23.5	22.2	44.4	16.7	6.25	50	20	0	33.3	11.1	13.6	20	63.6	NA	NA	0.0371	36	NA	NA	NA	NA
chr1	26686501	26686600	20.5	40.4	13.3	29.7	0	17.1	21.8	0	23.8	60	24	28.3	23.2	45.9	NA	NA	0.00492	14	NA	NA	NA	NA
chr1	26687401	26687500	42	33.6	27.1	43.8	29.5	30	29.5	26.8	22.2	39.8	26.2	41.7	19.9	44.9	NA	NA	5.7e-05	15.3	NA	NA	NA	NA
chr1	26743501	26743600	0	0	21.4	0	8	0	0	0	45.5	4.55	0	0	0	0	0.0265	14.8	0.0227	-12.9	NA	NA	NA	NA
chr1	26758001	26758100	60.4	79.1	38.6	53.9	55.6	55.3	40.6	53.3	38.8	56.7	53.7	58	35.2	36.8	0.0358	-15.2	NA	NA	0.0148	-16.7	NA	NA
chr1	26847401	26847500	100	0	91.7	90.5	100	100	78.3	88.9	0	87.9	100	85.7	85.3	93.8	0.0472	-11.7	NA	NA	NA	NA	0.0233	-15.8
chr1	26922401	26922500	93.7	92	91.3	74.2	89.5	87.9	91.8	95.2	86.7	71	83.2	92.1	84.4	81	NA	NA	NA	NA	0.0163	-11.9	NA	NA
chr1	26948601	26948700	34	58.1	37.5	47	42.2	50	37.6	34.1	52.5	48.2	37.1	53.9	44	46.1	NA	NA	NA	NA	NA	NA	0.000678	16.5
chr1	27021601	27021700	0	11.8	4	4.65	17.9	2.13	8.33	1.96	0	10.3	6.15	13.1	11.1	7.14	NA	NA	NA	NA	NA	NA	0.0207	11.6
chr1	27176101	27176200	62.5	22.7	45	9.68	30.8	35	31.4	30.8	40	25	84.6	33.3	28.6	30	NA	NA	NA	NA	NA	NA	0.0456	-31.2
chr1	27189101	27189200	0	14.3	4	18.2	30.4	0	11.8	3.57	8.7	25	0	26.3	5.88	5.88	NA	NA	NA	NA	NA	NA	0.00197	20.6
chr1	27212301	27212400	100	100	100	100	100	100	100	100	78.6	50	94.1	100	100	100	NA	NA	NA	NA	0.0189	-11.5	NA	NA
chr1	27227301	27227400	37.6	39.7	14	26.4	26.1	8.16	24.2	28.6	40	60.1	18.9	16.2	8.57	12.9	NA	NA	1.62e-05	10.3	NA	NA	NA	NA
chr1	27328501	27328600	0	46.2	17.6	0	46.4	10	4.17	40	60	21.4	21.1	30	12.5	22.2	NA	NA	NA	NA	0.0453	-30.1	NA	NA
chr1	27424901	27425000	5.56	12.8	5.36	34.7	7.32	11.4	22.2	2.44	18.2	11.4	4.35	25.5	5.26	27.1	NA	NA	0.00139	16.4	NA	NA	0.0452	11.8
chr1	27450401	27450500	75.9	73.6	71.2	100	73.1	83.3	94.7	67.9	95.8	94.2	72.5	92.4	86.6	91.7	NA	NA	0.0166	13.1	0.00248	14.3	NA	NA
chr1	27489501	27489600	77.5	53.5	79.4	55.2	76.5	91.7	69.2	89.1	100	75	79	81.4	72.4	51.5	NA	NA	0.000778	-23	NA	NA	NA	NA
chr1	27489601	27489700	25.5	0	24.4	6.85	4.55	14.3	4.35	32.3	36.4	0	17.9	11.3	18.8	6.1	NA	NA	6.36e-05	-16	NA	NA	7.14e-05	-17.9
chr1	27574201	27574300	59.1	85.7	76	88.9	97	91.1	84.8	78	91.7	100	84	100	90	76.5	NA	NA	NA	NA	NA	NA	0.00897	20.3
chr1	27677801	27677900	43.7	48.4	43.2	58.9	57.6	43.5	56	42.7	55.8	47.4	39.5	62.3	49.5	45.5	NA	NA	NA	NA	NA	NA	0.0209	15.6
chr1	27679901	27680000	41.9	83.3	29.2	48.9	73.3	27.8	62.3	62.7	37.5	67.9	67.9	56.4	66.7	66	NA	NA	0.0314	20.1	NA	NA	NA	NA
chr1	27683101	27683200	41.1	26.5	25.6	38.6	13.6	40.2	25.8	35.4	37.3	27.6	40.7	28.9	38	34.3	NA	NA	NA	NA	NA	NA	0.00143	-16.4
chr1	27689801	27689900	96.3	85.3	90	100	86.2	84.4	100	97.4	80.8	96.3	85.7	94.1	92.6	94.1	NA	NA	0.0497	10.4	NA	NA	NA	NA
chr1	27709101	27709200	25.8	73.2	41.7	61.3	68.8	36.4	60.7	76.5	52.4	75	44.2	70.4	36.5	63.9	NA	NA	0.0039	22.7	NA	NA	0.00905	26.9
chr1	27730101	27730200	5.17	9.09	2.38	32.3	0	7.14	17.1	8	0	10.7	7.69	38.5	6.25	25	NA	NA	0.00169	17.4	NA	NA	NA	NA
chr1	27732201	27732300	52.7	88.6	60.9	80.7	75.5	56.5	63.8	81.9	73.3	77.8	52.2	69	53.1	76.8	NA	NA	0.00096	15.9	NA	NA	0.00377	16.6
chr1	27756401	27756500	25	57.1	0	18.2	26.3	0	38.5	50	0	40	8.33	18.2	11.1	50	NA	NA	0.0275	31.5	NA	NA	NA	NA
chr1	27826201	27826300	97.6	75	50	90.2	84.4	74.4	75.9	87.3	62.5	71.4	88.2	90.9	63.2	79.2	0.000791	-26.4	NA	NA	NA	NA	NA	NA
chr1	27831301	27831400	2.63	8.51	1.69	18.5	7.41	0	6.45	0	3.12	7.14	2.82	25	0	6.67	NA	NA	NA	NA	NA	NA	0.0033	12.9
chr1	27833101	27833200	30.2	36.4	28.1	45.1	15.8	35.5	68.8	33.3	44.7	43.2	46.3	78.6	50	64.3	NA	NA	0.0474	16.7	NA	NA	NA	NA
chr1	27846101	27846200	0	0	0	54.5	10	0	33.3	0	0	0	13.3	16.7	0	33.3	NA	NA	0.00927	31	NA	NA	NA	NA
chr1	27848201	27848300	0	23.1	13	41.4	13.6	7.14	16.7	11.1	0	5.56	8.33	17.2	5.26	28	NA	NA	0.0469	18.4	NA	NA	NA	NA
chr1	27864201	27864300	65.3	76.8	52.6	78.9	59.6	62.8	73.7	71.8	57.4	71.1	56.1	74.5	42.6	61.9	NA	NA	0.0147	16.9	NA	NA	NA	NA
chr1	27868901	27869000	23.1	44.9	19.6	54.3	39.7	25.8	56	30.8	41.9	29.5	28.6	36.6	20.3	30.8	NA	NA	0.0205	19.4	NA	NA	NA	NA
chr1	27869501	27869600	15.4	14.3	0	28.2	15.6	0	39.5	2.7	6.67	22.7	9.3	42.4	3.57	25	NA	NA	3.4e-10	26.7	NA	NA	0.0242	13.7
chr1	27886801	27886900	25	26.7	0	18.2	27.3	0	10	0	0	31.6	7.14	13.3	0	18.8	NA	NA	0.00581	21.4	NA	NA	NA	NA
chr1	27886901	27887000	6.45	40	11.5	36.1	27.8	23.8	25	6.67	4.76	17.6	13.8	25.6	2.94	32.4	NA	NA	0.0128	18.4	NA	NA	0.0106	22.8
chr1	27888601	27888700	60.3	60.5	58.1	79.2	65	37.2	61.9	53.3	36.4	76.9	37.5	72.2	22.7	31	NA	NA	0.00593	20.5	NA	NA	NA	NA
chr1	27888701	27888800	17.6	50	0	62.1	44	28.6	72	10.7	14.3	33.3	16.7	55.6	18.2	25	NA	NA	4.93e-07	39.7	NA	NA	0.00174	33.2
chr1	27888801	27888900	53.5	77.8	56.6	75	65.8	38.5	58.3	38.5	50	52.6	32.4	44.4	45.5	63.2	NA	NA	NA	NA	NA	NA	0.0464	26.7
chr1	27898301	27898400	8.11	14.7	2.63	30.6	17.9	12.5	19	2.7	13.2	18.3	3.7	44.1	7.14	52.2	NA	NA	0.00493	17	NA	NA	1.27e-06	21.3
chr1	27920201	27920300	69.2	86.7	66.7	78.6	80	52.4	84.6	58.8	40	96.6	61.9	68.4	66.7	81.2	NA	NA	0.00576	32.7	NA	NA	NA	NA
chr1	27922801	27922900	18.9	32.1	19.6	49	23.1	14.5	45.8	24.5	25.8	25	17.9	31	12	16	NA	NA	0.0158	16.9	NA	NA	NA	NA
chr1	27925801	27925900	11.1	5.26	6.67	30	33.3	6.06	27.3	6.45	0	18.2	9.68	26.3	4.55	44	NA	NA	0.000171	25	NA	NA	NA	NA
chr1	27941601	27941700	28.4	24	25	37.8	33.8	9.38	33.9	28.4	35.2	41.8	20.1	26.6	21.4	31.2	NA	NA	0.0244	13.7	NA	NA	NA	NA
chr1	27996201	27996300	85.7	57.1	79.3	65.2	80	96.9	47.2	71.4	62.5	54.2	63.2	76.2	78.6	80	NA	NA	0.0221	-20.2	NA	NA	NA	NA
chr1	28051601	28051700	14.8	35	26.2	42.2	34	36.7	32.6	40.7	70	43.8	23	39	51	60.3	0.0293	18.9	NA	NA	NA	NA	NA	NA
chr1	28183201	28183300	76.9	100	72.2	83.3	95	87.2	72	86.2	74.1	70.6	94.3	90.6	80.5	77.3	NA	NA	NA	NA	0.0445	-19.8	NA	NA
chr1	28272101	28272200	84.2	95.8	79.3	92.9	100	85	100	93.8	76.9	100	87.1	90	73.3	100	NA	NA	0.00615	19	NA	NA	NA	NA
chr1	28510201	28510300	84.4	91.9	74.4	82	97.5	73.6	91.3	75.6	69	74.3	80	93.8	84.6	90.7	NA	NA	NA	NA	NA	NA	0.023	14.3
chr1	28643901	28644000	50	56.4	51.9	56.1	44	65.7	55.6	75.7	70.5	18.5	87.5	51.9	66.7	52.6	NA	NA	NA	NA	NA	NA	0.0399	-23
chr1	28656001	28656100	0	46.4	3.03	31.1	0	0	0	5.88	8	35.7	8.33	10.5	7.32	0	NA	NA	0.026	18	NA	NA	NA	NA
chr1	28703401	28703500	86.4	100	100	74.1	100	90	93.1	100	81.2	100	84.8	100	92.3	60	NA	NA	NA	NA	0.0159	-20.2	NA	NA
chr1	28807201	28807300	29.2	60	29.5	38.3	65.9	41.7	51.5	55.6	35.8	75	39.7	57	8.33	66.7	NA	NA	2.62e-05	23.6	NA	NA	0.00883	24.5
chr1	28807301	28807400	72.5	87.2	84.6	89.5	100	97.6	97.4	86.7	86.7	94.7	64.4	86.1	84.1	92.6	NA	NA	NA	NA	NA	NA	0.0457	20.7
chr1	28831601	28831700	78.3	83.3	100	100	91.7	93.3	80	100	100	63.2	83.3	89.2	95	71.9	NA	NA	0.0304	-15.6	NA	NA	NA	NA
chr1	28853601	28853700	54.2	16.7	63.6	31.8	9.52	61.5	17.9	45	72	38.9	50	47.8	65	21.4	NA	NA	0.000275	-39.4	NA	NA	NA	NA
chr1	28853701	28853800	73.4	39.6	70	38.5	23.9	85.7	62.5	52.9	80	51.8	70	56.2	72.5	22.7	NA	NA	3.86e-07	-30.3	NA	NA	0.00132	-31.7
chr1	29090901	29091000	85	100	68.8	87.2	80.6	92.7	79	97.1	79.5	91.2	94.9	90.6	79.5	78.9	0.0175	-12.9	NA	NA	NA	NA	NA	NA
chr1	29142201	29142300	12.2	4.55	2.13	20	6.06	20	20	11.1	3.7	23.3	29.6	38.3	13.4	28.9	NA	NA	0.0445	11.9	NA	NA	NA	NA
chr1	29148001	29148100	92.9	100	77.8	95.5	72.7	93.1	100	90.3	100	96.7	95.5	70.4	100	100	NA	NA	NA	NA	0.0184	21	NA	NA
chr1	29451601	29451700	16.2	12	5.26	13.1	9.9	7.81	15.6	7.27	4.17	28.8	14.5	28.8	6.14	24.8	NA	NA	4.06e-07	16.6	NA	NA	NA	NA
chr1	29459501	29459600	16.5	6.25	4.21	17.9	9.33	15.7	19	6.61	8.06	10.8	13	19.1	8.47	35.5	NA	NA	0.00332	13.4	NA	NA	NA	NA
chr1	29460901	29461000	46.1	59.6	64.6	45	49.2	67.5	61.9	31.5	73.5	49.4	65.2	69	55.9	71.8	NA	NA	NA	NA	NA	NA	0.00785	10.3
chr1	29461001	29461100	32.4	60.5	55.6	31.4	53.1	42.5	50	24.3	25	28.1	76	75	46.4	63.3	NA	NA	NA	NA	0.0366	-20.5	0.0482	24.3
chr1	29463401	29463500	73.4	67.4	60	57.4	61.9	84.3	47.3	78.5	67.8	59.8	92.3	76.7	90	63.2	NA	NA	0.00144	-17.9	NA	NA	NA	NA
chr1	29477001	29477100	76.5	83.3	50	100	66.7	66.7	100	80	42.9	100	82.4	87.5	100	100	NA	NA	0.00452	40	NA	NA	NA	NA
chr1	29586901	29587000	26.8	71.4	53.7	62.9	62.7	53.8	61.5	57.1	64	43.1	39.5	57.7	49.1	52.9	NA	NA	NA	NA	NA	NA	0.00528	24.7
chr1	29677001	29677100	62.5	88.9	50	61.9	78.9	50	93.1	80	84.6	66.7	100	100	70	40	NA	NA	NA	NA	0.00951	-19.5	NA	NA
chr1	29689001	29689100	36.7	31.7	31.4	61.2	38.6	44.2	33.3	50	53.7	54.8	53.5	45.6	31.6	66.7	NA	NA	NA	NA	0.0458	10.9	NA	NA
chr1	29695901	29696000	100	52.6	75	69.6	66.7	75	85.7	100	57.9	61.5	88	70	75	91.7	NA	NA	NA	NA	NA	NA	0.035	-30.6
chr1	29722801	29722900	88.9	91.7	91.7	90	97.3	100	78.6	90	100	100	89.3	86.4	100	75	NA	NA	0.0368	-11.7	NA	NA	NA	NA
chr1	29771901	29772000	90.9	87.5	65	91.7	100	72	40	77.8	100	90.9	100	100	81.8	37.5	NA	NA	NA	NA	0.0218	-31	NA	NA
chr1	29818201	29818300	82.6	70	95.7	69.6	100	100	73.3	74.1	79.5	73.3	71.9	87.3	80	66.7	NA	NA	0.0312	-17.1	NA	NA	NA	NA
chr1	29872601	29872700	85	100	52.4	76.5	85	77.8	65.4	58.8	42.9	44.1	90	77.8	58.3	59.1	NA	NA	NA	NA	0.018	-23.5	NA	NA
chr1	29876101	29876200	91.7	96.2	100	87	97.1	100	82.1	96.6	80	90.3	98.4	94.6	92.6	76.8	NA	NA	0.0466	-12.1	0.0326	-13.1	NA	NA
chr1	30218401	30218500	60	85	71.4	75.8	89.3	87.5	65.4	45.9	65.7	83.8	56.2	67.6	72.2	0	NA	NA	NA	NA	NA	NA	0.0207	28
chr1	30282601	30282700	50	63.6	50	100	40	85.7	95.7	69.2	80.8	100	56.2	73.5	50	81.2	NA	NA	0.0238	25.1	NA	NA	NA	NA
chr1	30332201	30332300	89.2	83.1	85.7	73.5	74.2	88.9	90.2	85	88	66.2	82	80	80	54.3	NA	NA	0.0147	-14	NA	NA	NA	NA
chr1	30464101	30464200	28.6	56.2	25	22.7	26.7	30	46.7	60	0	0	22.2	34.8	13.8	7.41	NA	NA	NA	NA	0.00779	-17	NA	NA
chr1	30480801	30480900	70	100	73.3	80.6	96.3	92.9	95.5	76.2	63.6	45	70	91.7	100	100	NA	NA	NA	NA	0.00977	-16.2	0.00891	23.6
chr1	30507801	30507900	33.8	13.5	14.5	9.8	11	13.9	29.1	19	6.67	13.5	30.4	18.9	26.1	37.1	NA	NA	NA	NA	NA	NA	0.0107	-15.2
chr1	30573101	30573200	13.2	31.8	35.3	40	40	37.9	13.6	29.2	41.7	33.3	17.9	42.2	10.8	13.6	NA	NA	NA	NA	NA	NA	0.0155	18.6
chr1	30599101	30599200	50	83.3	45.8	62.5	100	68.4	90.9	94.1	50	52.6	76.9	83.3	66.7	44.4	NA	NA	NA	NA	0.0277	-27.7	NA	NA
chr1	30697701	30697800	0	66.7	100	80	100	75	80	0	100	66.7	0	81.8	100	50	2.67e-06	95	NA	NA	NA	NA	2.46e-06	86.2
chr1	30699501	30699600	20	13.9	23.3	31.4	5.71	8.7	12.1	17.6	4.76	24	35.7	22.4	32	45.2	NA	NA	NA	NA	0.0269	12.2	NA	NA
chr1	30815101	30815200	46.7	10	4	0	2.38	0	6.9	13.2	0	0	0	14.6	2.27	34.6	NA	NA	0.0278	10.8	NA	NA	NA	NA
chr1	31061401	31061500	63	93.3	89.1	92.6	89.7	96	85.5	95.8	100	86.4	80.9	93	100	93.3	0.0334	15.4	NA	NA	NA	NA	NA	NA
chr1	31094901	31095000	85.7	96.4	93.8	89.2	86	100	58.8	82.6	90.9	84.6	77.3	88.9	91.2	62.1	NA	NA	0.00884	-17.2	NA	NA	NA	NA
chr1	31158901	31159000	0	26.1	42.9	31.2	0	35.1	27.7	0	0	0	5.88	46.7	50	29.4	NA	NA	NA	NA	NA	NA	0.0401	29.6
chr1	31177201	31177300	43.6	21.2	43.8	42.9	34.6	42.3	30	45.8	36.8	51.4	79.2	9.38	64.2	40	NA	NA	NA	NA	0.0308	21.5	0.000434	-33.1
chr1	31178201	31178300	6.12	23.4	10.9	23.7	11.1	11.5	26.2	17.6	8.33	17.1	8	31.4	14	51.5	NA	NA	0.00255	17.7	NA	NA	NA	NA
chr1	31191301	31191400	0	0	15	20	0	0	28.6	22.7	0	26.1	4.82	1.77	6.56	13	NA	NA	0.0215	17.1	0.0393	20.4	NA	NA
chr1	31271401	31271500	100	50	100	30.8	78.6	90	70.6	66.7	83.3	50	94.4	90	100	33.3	NA	NA	0.0424	-40	NA	NA	NA	NA
chr1	31278101	31278200	90.5	90.9	100	72.7	100	90.5	84.4	100	77.8	85	83.3	100	83.3	57.1	NA	NA	NA	NA	0.0461	-18.8	NA	NA
chr1	31278301	31278400	77.5	79.5	67.5	85.3	80.8	82.5	96.1	82.4	88.9	85.7	78.9	75.9	83.3	100	NA	NA	0.0339	10.3	NA	NA	NA	NA
chr1	31299201	31299300	95.8	91.9	96.3	85.2	90	100	83.9	96.7	96.7	80	80	93.1	90	71.7	NA	NA	0.00812	-16.3	NA	NA	NA	NA
chr1	31383001	31383100	79.1	41.8	52.1	50.9	41.3	72	48.2	38.5	64.3	31.1	76.9	87.2	75	52.7	NA	NA	0.000179	-20.9	NA	NA	NA	NA
chr1	31549601	31549700	46.7	40.9	33.3	0	50	28.6	0	40	100	100	17.6	33.3	83.3	27.3	NA	NA	0.00105	-27.5	NA	NA	NA	NA
chr1	31570701	31570800	100	87.5	94.4	100	66.7	100	26.7	100	100	93.3	92.9	85	97	100	NA	NA	0.0318	-12.8	NA	NA	NA	NA
chr1	31714401	31714500	83.3	69.2	78.6	75.7	58.7	90	61.3	83.3	78.6	100	72.1	75.8	82.4	47.4	NA	NA	0.0162	-20.6	NA	NA	NA	NA
chr1	31714701	31714800	100	100	100	100	90	85.7	100	100	92.3	100	100	85.7	50	100	NA	NA	0.0201	14.9	NA	NA	NA	NA
chr1	31813401	31813500	98.6	76.4	69.9	100	87.6	78.1	84.3	91.8	87.5	66.7	94.9	83.6	76.2	68.3	3.15e-05	-18.6	NA	NA	NA	NA	0.00162	-12.4
chr1	31847001	31847100	15.8	61.5	33.3	50	50	27.3	44.4	25	70	64.3	12.5	71.4	100	44.4	NA	NA	NA	NA	NA	NA	0.0219	43.6
chr1	31853101	31853200	3.95	22.2	3.49	8.75	35.1	11.9	11.8	7.32	16.7	10.6	5.48	3.08	12.8	9.3	NA	NA	NA	NA	NA	NA	0.00215	17
chr1	32053801	32053900	36.5	54.9	33.3	57.9	45.7	25.7	65.4	35.4	33.3	51.7	33.8	61.7	43.5	60.9	NA	NA	5.21e-05	26	NA	NA	0.0142	20.3
chr1	32054201	32054300	9.52	54.5	25.9	41.7	58.3	58.3	63.2	35.3	14.3	30.3	14.7	66.7	0	47.8	NA	NA	NA	NA	NA	NA	0.000166	42.8
chr1	32054501	32054600	0	1.82	0	0	0	0	0	0	0	0	0	1.47	2.91	25.4	NA	NA	NA	NA	0.0018	10	NA	NA
chr1	32054901	32055000	54.1	14.3	44.1	36.8	35.1	45.2	19.2	56.5	53.8	26.3	47.2	60	65.4	14.3	NA	NA	0.009	-23.6	NA	NA	NA	NA
chr1	32055101	32055200	88.9	63.2	81	65.2	100	84.2	65.2	72.7	96.6	79.2	83.3	78.6	90.9	33.3	NA	NA	0.0147	-20.7	NA	NA	NA	NA
chr1	32084101	32084200	44.4	50	30	9.09	56.2	40	9.09	18.2	11.1	7.69	63.6	44.4	0	0	NA	NA	NA	NA	0.0124	-43.6	NA	NA
chr1	32111101	32111200	0	17.1	4.88	3.12	7.32	0	2.22	0	0	3.03	0	10.3	25	14.3	NA	NA	NA	NA	NA	NA	0.0034	11.7
chr1	32145101	32145200	100	88.9	100	92.9	62.5	100	100	83.3	100	80	75	80	90	30	NA	NA	0.0338	-19.5	NA	NA	NA	NA
chr1	32160701	32160800	71.8	87	67.8	83.3	79.3	61.4	80.7	67.4	83.3	82.1	53.2	86	77.8	76.4	NA	NA	NA	NA	NA	NA	0.00781	21.5
chr1	32167801	32167900	72.4	94.4	69.5	87.3	87.7	71	88.5	80.3	80	79.4	72.5	91.8	76.7	83.9	NA	NA	NA	NA	NA	NA	0.00178	16.5
chr1	32199601	32199700	11.8	32.3	22.4	25.8	22.5	9.38	31.8	20.5	27	27.3	17	61.4	21.3	26.1	NA	NA	NA	NA	NA	NA	0.000505	24.1
chr1	32231401	32231500	57.8	70.5	63	76.2	76.6	56.5	75.7	91.7	68.2	78.6	70.3	75	41.2	81.5	NA	NA	0.0106	20.8	NA	NA	NA	NA
chr1	32237801	32237900	3.69	2.55	1.47	12.5	4.19	4.59	8.89	0.995	0.813	15.9	4.24	17.3	1.75	10.9	NA	NA	2.84e-10	10.1	NA	NA	NA	NA
chr1	32252201	32252300	44	33.3	24.2	58	9.41	49.4	69.1	19.1	32.6	28.1	54.1	51.6	47.2	68.8	NA	NA	0.000372	17.8	0.000699	27.9	NA	NA
chr1	32270701	32270800	75.5	94.7	74.5	94.5	93.3	88.6	94.9	90	80.6	100	87	91.7	79.7	87.1	NA	NA	0.0115	12.9	NA	NA	NA	NA
chr1	32404701	32404800	90	92.9	89.8	93	97.8	86.1	100	91.7	75	98	95.2	92.5	92.7	96.8	NA	NA	0.00593	10.9	NA	NA	NA	NA
chr1	32421101	32421200	63.6	100	66.7	85.7	100	91.7	76.5	80	77.8	78.6	88.9	100	75	62.5	NA	NA	NA	NA	0.00868	-24.6	0.037	20.6
chr1	32647901	32648000	75.9	92.3	95.7	80	100	100	83.9	93	96.9	90	87.5	97.1	95.3	87.2	NA	NA	0.0417	-11	NA	NA	NA	NA
chr1	32713201	32713300	75.4	60	70.3	49.4	77.6	96.4	63	71.2	85.7	57.1	85.2	87.2	92.3	46.7	NA	NA	0.000151	-30	0.0318	-22.7	NA	NA
chr1	32741401	32741500	38.7	22.2	8.64	20	34.7	13.2	27.1	31.6	27.5	27.8	40.4	48.5	23.7	8.16	NA	NA	NA	NA	0.0298	-15.9	NA	NA
chr1	32781701	32781800	92.3	77.2	83.3	81.4	64.9	81.5	76.7	82.7	93.9	85.4	91.7	85.1	79.1	83.9	NA	NA	NA	NA	NA	NA	0.0407	-11
chr1	32785601	32785700	96.4	94.8	78.3	83.3	90	94.4	96.2	97.7	96.7	92.9	98.6	74.6	98.1	90.9	NA	NA	NA	NA	NA	NA	0.00115	-12
chr1	32787501	32787600	21.1	0	40	6.67	0	14.3	0	0	14.3	0	18.8	0	25	0	NA	NA	0.0138	-21.6	NA	NA	0.0413	-14.9
chr1	32818301	32818400	76.9	94.1	100	97.6	89.2	75	96.3	75	100	89.7	90.9	85.7	100	100	0.0376	10.4	NA	NA	NA	NA	NA	NA
chr1	32895801	32895900	82.1	94.4	94.7	96.9	100	100	93.3	87.5	96.9	92.9	87.5	100	95.7	74.5	NA	NA	NA	NA	0.027	-11.3	NA	NA
chr1	32931901	32932000	8.33	81.2	27.3	54.2	88.9	53.3	50	23.5	30	50	25	40.9	19.2	74.1	NA	NA	0.0137	27.8	NA	NA	2.68e-07	50.6
chr1	32966901	32967000	50	81	93.3	90	97	91.7	73.1	89.5	92.3	100	70	87.5	100	73.1	0.0353	21.1	NA	NA	NA	NA	NA	NA
chr1	33039501	33039600	82	91.7	100	61.1	100	100	89.3	80.5	100	80	82.1	100	79.7	96.6	NA	NA	NA	NA	0.000373	-16.9	0.000322	15.7
chr1	33072401	33072500	100	74.1	82.4	86.7	66.7	84.6	75	100	84.4	57.1	93.8	80	88.2	50	NA	NA	NA	NA	NA	NA	0.0182	-23.9
chr1	33102801	33102900	53.8	13.8	61.7	22.1	20	61.3	12	72.7	83.3	51.9	50.8	25	54.1	20.7	NA	NA	2.84e-17	-33.6	NA	NA	1.48e-12	-38.4
chr1	33102901	33103000	53.5	20	39	23.2	23.2	44.8	25	58.6	78.6	49.4	54.1	24.8	52.4	25	NA	NA	7.36e-06	-18.2	NA	NA	5.31e-09	-32.2
chr1	33103001	33103100	100	25.9	67.7	52.9	68.4	80	65.6	100	94.4	54.5	84	33.3	86.2	27.8	NA	NA	0.000436	-27.6	NA	NA	2.7e-08	-51.7
chr1	33201801	33201900	81.2	87.2	84.1	97.9	91.4	82.2	79.2	90.5	96.7	67.6	90.6	86.2	87.2	63.4	NA	NA	0.0481	-11.7	0.00463	-13.7	NA	NA
chr1	33350701	33350800	0	20	22.7	25	33.3	15.8	21.4	0	0	41.2	17.8	39.4	33.3	40.7	NA	NA	NA	NA	NA	NA	0.0335	20.1
chr1	33382901	33383000	88.9	100	100	94.1	88.9	100	57.1	85.7	100	100	92.6	84	100	88.9	NA	NA	0.0258	-11.7	NA	NA	NA	NA
chr1	33390501	33390600	17.6	29.3	12.6	33.5	27.2	23.6	32.9	21.5	23.7	26.8	35.2	40.6	33.7	44	NA	NA	0.00019	10.9	NA	NA	NA	NA
chr1	33439501	33439600	22.2	73.9	68.2	80.6	83.3	50	60.9	66.7	78.6	95.5	50	96.7	66.7	78.9	NA	NA	NA	NA	NA	NA	3.76e-05	42.5
chr1	33439601	33439700	18.5	58.1	24.1	56.6	45.5	40.7	53.2	66.7	85.7	61.9	24.2	62.9	56.4	18.2	NA	NA	NA	NA	NA	NA	0.00774	25.1
chr1	33481201	33481300	83.3	28.6	66.7	15.4	35.7	100	31.2	100	87.5	57.1	100	44.4	75	0	NA	NA	4.85e-05	-51.2	NA	NA	0.000328	-56.2
chr1	33486301	33486400	93.3	92.3	95	96.3	89.5	96.7	95.2	92.1	96.2	100	97.5	81	100	100	NA	NA	NA	NA	0.043	10.8	NA	NA
chr1	33516601	33516700	66.7	66.7	58.3	77.5	79.1	67.2	78.5	71.4	83.3	88.9	64.1	88.2	74.2	91.5	NA	NA	0.0156	14	NA	NA	NA	NA
chr1	33617301	33617400	13.7	22.6	6.12	28.9	20.7	10	41.7	15.6	14.3	18.9	15.4	36.4	5.56	21.1	NA	NA	0.00216	18.9	NA	NA	NA	NA
chr1	33617401	33617500	0	14.8	0	21.8	15.5	9.72	32.7	0	0	13.2	0	17.1	1.89	30.8	NA	NA	9.91e-11	19.7	NA	NA	5.11e-08	15.6
chr1	33646201	33646300	23.3	42.5	32.5	41.8	38.8	39.8	23	33.3	41.5	35.9	23.7	39	31.9	35.7	NA	NA	NA	NA	NA	NA	0.000389	13.3
chr1	33832901	33833000	75	66.7	56.2	91.7	78.6	62.5	92.9	89.5	100	100	56.2	96	44.4	91.7	NA	NA	0.00145	36.1	NA	NA	NA	NA
chr1	33833701	33833800	22.8	14.3	3.51	15.2	21.2	26.7	16.5	26.8	0	23.2	30.6	12.3	17.8	7.23	0.00227	-12.9	NA	NA	NA	NA	NA	NA
chr1	34070801	34070900	100	90	100	90	100	100	81.2	100	100	100	75	88.9	100	83.3	NA	NA	0.0457	-11.7	NA	NA	NA	NA
chr1	34090701	34090800	68.4	100	10	100	83.3	47.4	80.6	95.2	85.7	94.4	100	87.1	79.6	94.1	0.0286	-19.6	0.00126	23	NA	NA	NA	NA
chr1	34118801	34118900	95	82.6	83.3	78.6	66.7	100	73.3	100	77.8	88.9	88.9	64.3	92.9	75	NA	NA	NA	NA	NA	NA	0.0434	-24.8
chr1	34156301	34156400	85.3	95.7	34.2	66.7	92.3	83.3	95.8	93.9	68.4	80	68.8	95.2	92.9	94.7	0.0264	-22.2	NA	NA	NA	NA	NA	NA
chr1	34436701	34436800	46.7	59.5	73.3	71.1	39.1	57.1	66	62.2	87	80.4	69.4	75	81	90.3	NA	NA	NA	NA	0.00587	18.5	NA	NA
chr1	34518401	34518500	90.9	100	100	82.5	82.9	84	80.9	95.8	83.3	83.6	97.5	68.5	92.5	92.3	NA	NA	NA	NA	NA	NA	0.0319	-14.7
chr1	34923101	34923200	0	35.7	30	33.3	11.1	22.2	20	0	33.3	9.09	9.52	29.2	33.3	18.8	NA	NA	NA	NA	NA	NA	0.0432	23.5
chr1	34927701	34927800	25	87.5	71.4	70.6	46.2	60	82.4	100	15.8	47.1	100	37.5	66.7	28.6	0.0123	-39.5	NA	NA	NA	NA	NA	NA
chr1	35037401	35037500	58.3	77.8	89.6	76.9	58.3	83.3	58.3	66.7	94.4	72.4	95.8	33.3	79.2	50	NA	NA	0.00571	-20.1	NA	NA	NA	NA
chr1	35220501	35220600	0	0	0	16.7	11.8	5.88	10	0	0	0	0	46.7	0	15	NA	NA	NA	NA	NA	NA	0.0109	15.3
chr1	35221201	35221300	0	0	0	0	6.06	0	26.9	0	0	0	0	17.6	0	12.5	NA	NA	0.0109	10.8	NA	NA	NA	NA
chr1	35369301	35369400	92	84.2	92.6	100	87.5	92.9	71.4	90	100	100	97	91.9	92.3	58.3	NA	NA	0.0453	-15	NA	NA	NA	NA
chr1	35396401	35396500	0	75	20	33.3	40	0	60	0	36.4	33.3	0	27.3	0	42.9	NA	NA	NA	NA	NA	NA	0.00871	40
chr1	35442201	35442300	65	85.7	59.3	70.8	90.5	60	77.8	57.1	84.6	88.6	44.4	85.3	73.9	100	NA	NA	NA	NA	NA	NA	0.00125	34.1
chr1	35442301	35442400	55.9	57.5	45.6	63.3	85.1	78.5	68.6	55.9	82.7	83.3	38.6	63.8	60	83.3	NA	NA	NA	NA	NA	NA	0.032	21.2
chr1	35442601	35442700	55.2	67.9	44.9	48	72	61.1	80.5	53.4	66.5	72	52.3	69.5	67.9	74.1	NA	NA	5.63e-05	11	NA	NA	1.48e-10	15.9
chr1	35586301	35586400	16.1	29.1	9.92	15.9	31.7	25.9	9.68	26.7	30.3	27.9	21.1	34.5	25	40	NA	NA	NA	NA	NA	NA	0.0136	10.4
chr1	35672501	35672600	40.9	80	100	100	52.9	100	91.3	100	100	100	94.7	100	50	100	NA	NA	NA	NA	0.00733	21.1	NA	NA
chr1	36043201	36043300	5.69	8.7	16.8	14.8	12.2	12.5	10.3	1.71	10.8	17.8	10.3	28.5	1.97	16	NA	NA	NA	NA	NA	NA	5.53e-06	10.9
chr1	36043301	36043400	8.89	7.56	5.26	16.1	12.4	14.6	13.6	4.49	6.85	14.8	12.1	31.9	5.76	24.2	NA	NA	0.00115	10.3	NA	NA	NA	NA
chr1	36108201	36108300	27.3	20.5	22.9	27.6	38.3	26.9	7.55	24.4	27.9	12.5	30.6	47.8	46.3	27.3	NA	NA	0.0433	-18.7	NA	NA	NA	NA
chr1	36125101	36125200	81.8	90.5	76.2	61.8	100	100	94.9	100	91.7	94.4	81.5	100	87.5	83.3	NA	NA	NA	NA	0.032	-13	NA	NA
chr1	36153701	36153800	90.9	100	88.2	77.3	95	94.7	63	89.7	87.5	72.2	89.5	40	100	60	NA	NA	0.0122	-24.2	NA	NA	NA	NA
chr1	36366801	36366900	100	88.9	94.9	81	83.3	93.5	69.2	100	77.3	93.5	100	43.9	100	38.9	NA	NA	0.0255	-15.4	NA	NA	8.89e-07	-32.6
chr1	36550601	36550700	21.4	52.3	16.5	28.3	49	26.6	23.5	23.6	56.8	42.3	24.2	27.6	25	27.8	NA	NA	NA	NA	NA	NA	0.000145	19.7
chr1	36580801	36580900	0	0	0	11.4	0	5.26	33.3	0	0	9.72	7.14	19.6	0	25	NA	NA	9.52e-07	18.6	0.0469	14.6	NA	NA
chr1	36644001	36644100	90.5	79.3	100	84.8	72	75	82.1	95.8	100	68.8	78.8	48	71	72.2	NA	NA	NA	NA	NA	NA	0.0321	-20.1
chr1	36644301	36644400	60.9	75.9	45.7	53.5	46.1	47.4	39.1	72.5	55.6	65.2	62.5	53.8	53	41.3	0.00114	-14.3	NA	NA	NA	NA	NA	NA
chr1	36720901	36721000	72.7	68	60	51.5	94.7	60.7	44.1	90.3	73.3	57.1	75.6	9.46	62.1	31	NA	NA	0.0148	-20.1	NA	NA	1.1e-05	-42.9
chr1	36721001	36721100	100	80	100	85.7	95	94.1	89.5	100	100	100	100	66.7	93.5	87.9	NA	NA	NA	NA	NA	NA	0.000387	-23.8
chr1	36771501	36771600	0	11.1	8.11	15.8	18.2	3.12	6.67	5.88	16	9.09	0	20	4.55	0	NA	NA	NA	NA	NA	NA	0.0397	13.5
chr1	36786901	36787000	47	73.1	39.8	55.1	46.1	35.2	63	60.6	37.3	65.8	48.8	38.3	40.5	42.6	NA	NA	0.0154	16.4	NA	NA	NA	NA
chr1	36788401	36788500	67.6	100	68.5	74.7	84.6	70	70.6	62.1	73.8	86	81.8	82.9	72.1	80	NA	NA	NA	NA	NA	NA	0.017	16.1
chr1	36796201	36796300	81.8	78.9	82.4	86.7	80	64	88.2	78.9	84.2	95.5	79.4	93.3	63.6	100	NA	NA	0.0131	19.9	NA	NA	NA	NA
chr1	36796801	36796900	100	78.6	91.7	87	96.3	62.5	88.9	100	77.3	100	100	66.7	87.5	70.6	NA	NA	NA	NA	NA	NA	0.00661	-19.7
chr1	36827901	36828000	84.8	90.3	95.5	90	77.8	91.7	77.5	75	90	72	79.5	84.8	100	73.7	NA	NA	0.0475	-15.9	NA	NA	NA	NA
chr1	36930801	36930900	12.5	0	25	0	0	0	0	44.4	25	14.3	0	0	12.5	0	NA	NA	NA	NA	NA	NA	0.0441	-23.8
chr1	36952801	36952900	25	5.71	20	2.44	4.65	20	1.16	34.9	41.2	7.27	22.2	2.63	28.6	0	NA	NA	1.51e-05	-24.4	NA	NA	7.81e-05	-23.2
chr1	36955701	36955800	83.3	71.4	35.7	80	87.5	64.3	100	52.6	100	100	47.6	60	20	78.9	NA	NA	0.00397	36.4	NA	NA	NA	NA
chr1	36993801	36993900	15.8	36.8	50	46.2	32.4	42.9	51	40	69.4	56.4	57.9	43.3	100	48.1	0.032	21.6	NA	NA	NA	NA	NA	NA
chr1	37006601	37006700	88.9	84.6	100	52.2	87	85.7	91.7	73.9	33.3	100	67.7	96.9	75	52.4	NA	NA	NA	NA	0.00976	-25.6	NA	NA
chr1	37158801	37158900	68.2	87.5	85.7	35	79.2	100	73.1	75	42.9	63	71	81.5	85.7	61.9	NA	NA	NA	NA	0.0388	-22.5	NA	NA
chr1	37296001	37296100	100	63.6	100	61.5	57.1	100	55	90.9	86.7	83.3	66.7	70	100	40	NA	NA	0.000577	-42.7	NA	NA	NA	NA
chr1	37311601	37311700	42.9	5	22.2	36.4	23.1	41.7	64.7	22.2	54.5	14.3	60.9	12	10.5	42.3	NA	NA	NA	NA	NA	NA	0.00346	-35.1
chr1	37520301	37520400	84.2	92.1	93.8	79.5	86	93.1	80.4	83.7	97.2	76.3	77.2	87.7	89.4	65.6	NA	NA	0.000178	-18	0.0272	-13.6	NA	NA
chr1	37549501	37549600	57.5	68	61.9	79.8	77.1	48.9	65.5	70.8	73.2	60	49.1	81.7	49.5	69.7	NA	NA	NA	NA	NA	NA	0.000734	16.4
chr1	37600001	37600100	29.4	41.7	28.6	62.5	63.6	33.3	33.3	15.8	28.6	0	0	35.3	0	42.9	NA	NA	NA	NA	NA	NA	0.014	33
chr1	37789101	37789200	59.1	58.3	44.4	58.7	19.3	50	65.4	25.7	52.4	76.7	52.8	31	38.9	62.1	NA	NA	NA	NA	4.86e-06	39.4	NA	NA
chr1	37799401	37799500	100	92.3	72.7	89.5	86.2	55.6	29.3	76.9	75	75	94.4	91.7	100	26.3	NA	NA	NA	NA	0.0114	-41	NA	NA
chr1	37866301	37866400	24.2	71.9	49.2	60.6	58.2	39.7	46.9	48.1	32.6	35.1	40.7	51.9	38.9	11.5	NA	NA	NA	NA	4.94e-05	-17.9	0.0493	18.2
chr1	37878101	37878200	87.5	71.4	54.8	57.7	83.8	87.5	80.6	91.3	58.1	72.4	76.9	80	58.3	72.7	0.0181	-19.1	NA	NA	NA	NA	NA	NA
chr1	37893701	37893800	42.1	65.9	42.4	40	66.7	34.8	43.3	47.1	59.1	44.4	54.3	68.8	76.7	39	NA	NA	NA	NA	0.0179	-25.9	NA	NA
chr1	37917401	37917500	80.7	87.8	87.7	69.4	94	90	92.3	87.5	85.7	92.9	73.7	89.8	86.8	96.1	NA	NA	NA	NA	NA	NA	0.0461	12.5
chr1	37921301	37921400	68.9	87.7	78.5	74.4	83.8	72.5	84.8	77.2	82.9	78	64.3	86.4	75.8	59.3	NA	NA	NA	NA	NA	NA	0.00145	16.8
chr1	37941201	37941300	62.5	46.2	75.3	44	34.5	83.1	33.3	42.9	53.1	27.6	70.5	26.8	77.3	45.3	NA	NA	5.41e-14	-35	NA	NA	2.12e-07	-24.9
chr1	37941301	37941400	77.5	49.1	89.5	56.1	65.4	52.6	44.4	61	77.8	71.9	87.8	42	90.2	40.6	NA	NA	7.45e-06	-25.8	NA	NA	6.11e-09	-27.9
chr1	37947501	37947600	89.7	100	100	70	91.7	100	92.3	90	100	50	80	73.3	100	100	NA	NA	0.00226	-16.7	NA	NA	NA	NA
chr1	37998701	37998800	90	92.9	76.2	100	91.7	79.2	93.9	94.1	87.5	95.8	90	91.7	88.9	91.7	NA	NA	0.0386	14.1	NA	NA	NA	NA
chr1	38021601	38021700	95.7	88.9	52.2	87	85.7	77.8	75	77.5	60	92.9	85.9	96.5	80.3	93.9	NA	NA	0.00819	14	NA	NA	NA	NA
chr1	38060301	38060400	50	91.7	100	87.5	92.9	100	53.8	100	100	70	95.8	92.3	100	100	NA	NA	0.0379	-22.2	NA	NA	NA	NA
chr1	38078501	38078600	52.6	30.8	42.5	39.5	35	24.4	22	58.3	53.3	26.5	30.1	15.1	32.3	17.6	NA	NA	NA	NA	NA	NA	0.0359	-14.6
chr1	38184101	38184200	35	100	38.1	42.9	55.6	52.9	61.9	60	40	84.2	51.6	52.9	36.8	94.7	NA	NA	0.017	28.3	NA	NA	NA	NA
chr1	38196401	38196500	65.8	78.4	80.2	87.5	60	79.7	83.8	74	95.3	90.1	83.6	82.6	64.1	86.3	NA	NA	NA	NA	0.0315	13.4	NA	NA
chr1	38200601	38200700	7.89	25	4.35	0	28.6	20	0	11.5	29.2	22.2	9.76	40	0	12.5	NA	NA	NA	NA	0.0385	-24.9	0.00773	23
chr1	38413501	38413600	100	94.1	100	97	96.6	100	100	94.9	100	73.9	94.4	100	100	84.6	NA	NA	0.00514	-12.2	NA	NA	NA	NA
chr1	38456101	38456200	23.6	2.78	6.94	11.4	18.7	7.14	5.97	37	10	6.98	22.1	11.4	12.1	8.2	0.0259	-16.9	NA	NA	NA	NA	0.00113	-15.2
chr1	38493001	38493100	0	10.5	1.1	36.2	4.08	0	33.8	6.94	11.5	21.2	2.74	58.2	1.15	30.8	NA	NA	2.48e-17	27	NA	NA	4.94e-16	19.4
chr1	38563101	38563200	20	20.8	13.5	43.4	18.8	33.7	42.6	32	34.1	21.9	35.8	43.4	25	38.9	NA	NA	0.0403	12.7	NA	NA	NA	NA
chr1	38567201	38567300	5.41	32	0	41.9	53.8	26.8	57.1	33.3	32.4	46.3	25	50	5.71	52	NA	NA	1.44e-06	32.7	NA	NA	0.039	23.7
chr1	38567301	38567400	56.8	80	37.5	83.3	92.6	51.3	92.3	78.6	85.7	73.2	55	66.7	41.2	60	NA	NA	0.00656	23.7	NA	NA	NA	NA
chr1	38993001	38993100	0	6.25	15	8.33	23.1	0	3.12	0	0	10.3	0	46.7	0	0	NA	NA	NA	NA	NA	NA	0.00079	24.6
chr1	39035501	39035600	4	2.94	0	24.1	8.57	0	10.4	0	0	7.69	0	10.8	0	21.4	NA	NA	1.17e-05	16.1	NA	NA	NA	NA
chr1	39193501	39193600	38.9	21.4	0	33.3	23.5	11.1	33.3	9.09	28.6	61.5	23.1	68.8	42.1	55.6	NA	NA	0.0428	19.2	NA	NA	NA	NA
chr1	39249601	39249700	12	40.6	44.1	21.6	11.6	6.55	19.8	18.1	18.2	36.4	10.8	21.2	21.6	26.5	NA	NA	NA	NA	NA	NA	0.0315	11
chr1	39282001	39282100	39.3	23.3	23.6	33	11.2	24.4	46.5	1.04	9.33	23.3	35.1	51.8	29.2	51.8	NA	NA	4.5e-06	14.4	NA	NA	NA	NA
chr1	39284801	39284900	34.6	53.8	12.2	28.6	18.2	14	44.6	9.09	11.5	18.9	7.89	32.1	26.3	32.1	NA	NA	0.0252	15.1	NA	NA	0.0249	13.1
chr1	39447201	39447300	76.5	69	64.5	75	45.5	97.6	90	100	100	100	94.1	50	100	100	NA	NA	NA	NA	0.00769	33.2	0.00403	-31.1
chr1	39449901	39450000	97.8	71.4	97.4	97.8	93.1	100	91.5	97.8	100	96.6	95.8	93.8	94.4	92.9	NA	NA	NA	NA	NA	NA	0.0255	-14.7
chr1	39546601	39546700	10.3	18	14	15.8	6.85	12.4	19.7	7.69	5.06	13.9	8.82	28.5	6.09	30.2	NA	NA	NA	NA	NA	NA	0.0055	12.1
chr1	39917901	39918000	69.4	59.5	58.5	43.8	66.7	32.3	25.6	54.8	50	43.1	72.9	18.3	68.4	47.5	NA	NA	NA	NA	NA	NA	0.00623	-26.5
chr1	40106001	40106100	93.3	83.3	100	92.9	95	96.7	78.3	95.1	100	97.7	93.1	100	96.4	76.5	NA	NA	0.00579	-10.9	NA	NA	NA	NA
chr1	40138401	40138500	29.2	29.2	47.8	57.9	19	40.7	41.7	34.8	47.4	63	41.2	50	18.2	57.1	NA	NA	NA	NA	0.0461	21.1	NA	NA
chr1	40193901	40194000	76.9	51.5	87.4	76.6	72.5	65.2	74.8	73.2	72.6	85.4	71.7	56.9	60.7	65.7	NA	NA	NA	NA	0.00536	16.4	0.0127	-15.3
chr1	40236001	40236100	0	11.1	5.56	0	36.4	2	8.33	1.96	23.8	21.2	10	33.3	0	21.2	NA	NA	NA	NA	NA	NA	5.38e-05	24.7
chr1	40236201	40236300	0	0	4.17	2	26.7	1.19	12.6	3.53	18.4	17.2	8.96	25.4	2.7	26.5	NA	NA	NA	NA	NA	NA	0.000521	14.1
chr1	40288801	40288900	100	40	75	87.5	87.5	75	83.3	66.7	61.5	100	75	50	14.3	100	NA	NA	0.0283	36.3	NA	NA	NA	NA
chr1	40350001	40350100	69.6	21.4	51.9	36.4	53.3	68.4	31.4	50	58.8	57.1	60	34.4	77.8	20	NA	NA	0.00479	-28.7	NA	NA	NA	NA
chr1	40388301	40388400	52.7	53.9	41.1	60.3	68.3	56.8	53.3	51	60	57.7	48.6	68.1	48.4	58.3	NA	NA	NA	NA	NA	NA	0.0112	13.1
chr1	40392601	40392700	0	3.57	0	12.2	25	0	17.9	34.8	0	17.1	0	12.8	0	18.2	NA	NA	0.001	15.9	NA	NA	NA	NA
chr1	40428501	40428600	82.1	100	100	100	100	94.3	89.7	86.7	100	93.8	100	100	100	90	NA	NA	NA	NA	NA	NA	0.0179	12.9
chr1	40598301	40598400	38	81.5	41	50	77.1	81.8	86.3	62.8	83.1	81.8	71.1	70.1	46.6	35.6	NA	NA	NA	NA	6.88e-10	-16.7	0.00017	16.8
chr1	40598601	40598700	17.5	32.4	4	14.8	50	39.1	58.8	34.9	37.5	56.5	45.7	45.7	6.82	29.4	0.0185	-15.5	0.0308	19.2	NA	NA	NA	NA
chr1	40780601	40780700	1.85	12.5	2.08	6	16.9	0	17.6	8.62	18.2	5.88	8.45	26.2	7.32	9.62	NA	NA	NA	NA	NA	NA	0.0128	12.8
chr1	40791101	40791200	80	88.9	79.2	100	95	78.6	100	100	100	100	96.8	95.2	91.2	100	NA	NA	0.044	11.3	NA	NA	NA	NA
chr1	40849801	40849900	33.3	0	44.4	30	0	62.5	12.5	37.5	75	55.6	100	20	60	0	NA	NA	NA	NA	NA	NA	0.00601	-40.8
chr1	41204501	41204600	19.2	42.9	18.5	37.9	63.9	34.4	21.4	24.1	45.9	39.6	12.2	48.6	16.7	67.3	NA	NA	0.0322	19.1	NA	NA	6.62e-08	32.9
chr1	41303301	41303400	69.9	61.4	91.7	84.1	76.1	81.2	76.6	72.6	87.5	86.1	58.3	76.9	57.1	11.8	NA	NA	0.0488	-11	NA	NA	NA	NA
chr1	41303701	41303800	50.6	37.1	43.6	64.9	45.7	57.1	71.1	47.7	22.2	73.8	21.4	45.8	11.5	51.4	NA	NA	0.000121	22.2	NA	NA	NA	NA
chr1	41349901	41350000	14.4	11.8	14	21.9	10.9	5.56	29.7	16.8	15.8	37.7	19.1	32.1	26.4	14	NA	NA	0.00095	12.1	NA	NA	NA	NA
chr1	41350001	41350100	33.3	25.9	20.8	44.2	19.6	16.7	25	6.45	9.09	43.2	31.8	30.4	42.9	53.3	NA	NA	0.0184	20.5	0.0455	15.9	NA	NA
chr1	41350101	41350200	15.9	14	13.6	20.9	12.1	13.2	22.3	12.5	20.1	31.4	12.8	17	19.6	19.1	NA	NA	NA	NA	9.86e-05	10.1	NA	NA
chr1	41353201	41353300	83.9	61.1	65	90.9	60	94.7	91.7	82.4	85.2	93.8	83.3	76.9	70	100	NA	NA	NA	NA	0.0272	28.5	NA	NA
chr1	41446301	41446400	38.7	55.8	42.9	59.7	69.1	40	57.1	34.9	42.3	53.4	47.7	90.9	63.9	51.1	NA	NA	NA	NA	NA	NA	0.000301	27.2
chr1	41469701	41469800	26	33.8	33.3	33.1	47.9	44.9	28.4	31.5	62.3	38.3	20.4	36.9	42.4	38.6	0.0302	19.2	0.0457	-11.2	NA	NA	0.0282	15.4
chr1	41478201	41478300	0	5.56	20	50	13.6	0	7.69	9.09	0	25	6.67	26.1	6.25	53.8	NA	NA	0.0134	24.8	NA	NA	NA	NA
chr1	41479501	41479600	89.4	51.4	75.3	21.7	40	95.7	24	82.2	76.8	60	94.2	16.4	88.9	36.5	NA	NA	8.61e-27	-50.3	NA	NA	5.12e-25	-56.2
chr1	41479601	41479700	68.8	36.6	45.7	20.5	41.2	69.4	10.9	69	73.1	46.7	66.7	17.5	80.5	46.5	NA	NA	9.51e-09	-36	NA	NA	1.52e-06	-39
chr1	41579901	41580000	100	75	100	100	100	100	90.9	100	95	83.3	100	50	100	100	NA	NA	NA	NA	NA	NA	0.0494	-23.1
chr1	41708301	41708400	11.7	19	15.1	18.5	17.9	17.2	14.3	8.65	8.05	25.9	16.4	36.2	12.8	14.3	NA	NA	NA	NA	NA	NA	0.00107	13.4
chr1	41783301	41783400	40	18.2	72.7	40	9.52	41.7	15.4	25	62.5	28.6	27.3	44.4	46.2	14.3	NA	NA	0.0413	-31	NA	NA	NA	NA
chr1	41832601	41832700	3.75	2.97	3.95	11.9	11.8	3.67	18.8	13.3	10.4	28.1	5.15	23.1	14	8.33	NA	NA	0.00284	11	NA	NA	NA	NA
chr1	41847201	41847300	30.6	30	3.12	10	9.09	15.1	3.12	10.7	9.09	4.46	13.9	25.7	5.17	7.69	NA	NA	NA	NA	0.00386	-14.7	NA	NA
chr1	41847401	41847500	3.12	10.6	14.5	17.2	32.3	16.5	33.9	6.56	6.35	20	20.6	17	3.57	20.5	NA	NA	0.023	10.9	NA	NA	NA	NA
chr1	41851601	41851700	0	0	0	6.67	0	0	33.3	0	18.2	25	0	66.7	0	14.3	NA	NA	NA	NA	NA	NA	0.022	28.6
chr1	41864701	41864800	38.5	75	58.8	47.6	52.5	36.5	47.6	45	52.4	57.6	30.8	56.8	38.9	35.7	NA	NA	NA	NA	NA	NA	0.0427	22.7
chr1	41865201	41865300	6.67	34	12	24.8	24.3	7.69	29	2.9	24.1	22.1	6.06	25.3	10.8	20	NA	NA	0.0179	12.2	NA	NA	8.28e-08	21.7
chr1	41961501	41961600	75	100	89.3	93.8	100	100	100	89.5	100	100	85.7	100	100	87.5	NA	NA	NA	NA	NA	NA	0.0446	14.6
chr1	41980001	41980100	100	50	100	91.7	50	90.9	55.6	100	100	87.5	100	83.3	100	70	NA	NA	NA	NA	NA	NA	0.00081	-41.7
chr1	41980101	41980200	90.7	43.5	92.2	63.6	49.1	92.6	63.2	80	100	70.5	97.8	84.6	96.6	59.3	NA	NA	7.59e-11	-30.1	NA	NA	6.11e-09	-33.1
chr1	41980201	41980300	77.8	10.3	27.3	21.4	12.5	77.8	21.4	52.6	80	5.88	100	52.9	90	20	NA	NA	0.000137	-47.5	NA	NA	4.89e-07	-50.3
chr1	41980901	41981000	33.3	18.9	53.8	2.94	0	50	7.69	28.9	75	37	56.2	21.6	47.4	40.9	NA	NA	9.62e-06	-33.5	NA	NA	0.00313	-24
chr1	41982301	41982400	30.2	37.6	28.6	44.1	48	27.8	25.4	23.1	44.4	41.3	27.4	55.6	29.6	45.7	NA	NA	NA	NA	NA	NA	0.000258	19.3
chr1	41999101	41999200	84	88.9	95.8	96.4	72.2	95	100	76.2	100	100	90.3	75	53.3	88.2	NA	NA	NA	NA	0.0254	20.5	NA	NA
chr1	42204701	42204800	91.2	89.5	91.4	74.3	97.4	94.9	81.3	90.1	95.4	89	92.7	85.9	93.5	88.6	NA	NA	0.00339	-10.8	NA	NA	NA	NA
chr1	42204801	42204900	86.8	76.9	85.5	48.1	94.3	94.2	72.9	82.5	97.4	73.1	83.7	79.8	84.7	71.7	NA	NA	2.32e-07	-20.9	0.00488	-13.2	NA	NA
chr1	42385901	42386000	89.5	96.4	89.1	84.5	89.6	61.1	82.8	87.5	70.4	75.4	95	85.5	82.1	33.3	NA	NA	NA	NA	0.000472	-11.5	NA	NA
chr1	42506301	42506400	91.7	90	87.1	90.9	83.5	83.1	89.3	94.4	70	80.5	94.8	93.8	87.6	86.4	0.0482	-10.4	NA	NA	NA	NA	NA	NA
chr1	42603701	42603800	12.5	44.4	11.4	31.1	22.7	12.5	35.4	9.09	16.7	16.7	20.6	37.4	61.1	36	NA	NA	NA	NA	NA	NA	0.00178	18.2
chr1	42607301	42607400	100	84.6	100	93.3	92.9	100	70	93.8	100	92.9	100	100	100	83.3	NA	NA	0.0386	-14	NA	NA	NA	NA
chr1	43148101	43148200	32.2	28.6	16.5	16.4	30.9	32.4	37.2	34.1	0	43.9	36.1	51.9	24.6	48.9	0.0301	-10.1	0.0225	10.2	NA	NA	NA	NA
chr1	43189301	43189400	13.9	22.5	16.7	16.7	26.7	36.7	14.6	7.69	38.1	7.41	19.2	42.3	22.5	21.1	NA	NA	NA	NA	NA	NA	0.0308	17.2
chr1	43201201	43201300	0	0	0	27.8	0	16	32.4	0	14.3	14.3	0	23.1	0	32	NA	NA	0.0133	19.3	NA	NA	NA	NA
chr1	43209001	43209100	0	0	0	9.52	0	4.55	18.8	10.5	0	14.3	0	25	0	13.3	NA	NA	0.0334	12.5	NA	NA	NA	NA
chr1	43209301	43209400	0	9.09	0	10	0	3.45	17.6	7.69	0	11.1	0	8.7	0	22.2	NA	NA	0.00881	13.1	NA	NA	NA	NA
chr1	43395501	43395600	46.5	52.9	41.8	72.4	60.2	54.3	73.3	53.2	46.4	53.8	58.6	79.4	40.7	62.2	NA	NA	1.8e-05	21	NA	NA	NA	NA
chr1	43471501	43471600	23.8	62.5	50	77.8	100	61.5	85.7	66.7	62.5	92.9	62.5	100	46.2	100	NA	NA	0.0267	32.3	NA	NA	0.022	31.2
chr1	43472701	43472800	19.4	44.8	14.6	35.2	54.3	52.3	61.5	36.1	51.9	71.1	52.5	77.8	68.4	66.7	NA	NA	0.0474	10.4	NA	NA	1.52e-05	21
chr1	43524301	43524400	2.3	2.5	5.56	14.1	3.16	2.82	24.2	5.41	19.5	28.3	4.9	38.7	7.08	20.4	NA	NA	0.00165	12.5	NA	NA	5.81e-05	11.4
chr1	43530801	43530900	0	15.4	0	23.1	7.69	0	23.1	17.6	0	11.8	0	10	0	0	NA	NA	0.0166	15.4	NA	NA	NA	NA
chr1	43919701	43919800	1.25	1.12	0	1.39	6.9	2.27	16.5	5.88	20	14.5	12.8	13.2	6.25	27.6	NA	NA	0.000381	10.6	NA	NA	NA	NA
chr1	44024201	44024300	3.14	12.5	10	17.2	14.6	1.82	31	2.09	8.75	24.3	8.24	23.6	4.19	25.9	NA	NA	2.02e-16	17.9	NA	NA	2.6e-11	12.9
chr1	44029201	44029300	59.3	42.9	63.6	40	71.4	92	45.5	46.7	87.5	82.9	40	68.2	42.9	26.7	NA	NA	0.0278	-15.1	NA	NA	NA	NA
chr1	44029801	44029900	0	8.82	0	80	9.09	0	13.3	10	6.25	25	4	20.8	0	5	NA	NA	0.00588	17.5	NA	NA	NA	NA
chr1	44029901	44030000	0	16	0	40	10	0	30.8	0	7.69	33.3	0	30	0	22.2	NA	NA	0.00275	28.2	NA	NA	0.016	20
chr1	44031201	44031300	2.7	9.3	20.9	32.7	6	10.5	23	9.88	12.5	24.8	4.71	45.7	7.41	41.9	NA	NA	0.000701	15.9	0.0267	13	0.00524	10.6
chr1	44031401	44031500	1.85	6.33	2.3	15.7	4.48	2.82	6.78	1.82	2.17	18.6	6.35	12.2	2.17	12.8	NA	NA	0.000654	11.3	NA	NA	NA	NA
chr1	44031701	44031800	50.3	63.8	48.9	66.2	36	39.4	49.5	20.7	0	37.7	44	60.2	45.6	62.9	NA	NA	NA	NA	NA	NA	0.00224	10.7
chr1	44038301	44038400	87.5	68.4	72	70	81.6	76.7	61.2	87.2	89.8	84.1	73.2	46.4	82.1	72.1	NA	NA	NA	NA	NA	NA	0.026	-15.5
chr1	44044601	44044700	15.6	29.7	1.72	41.4	18.2	13.6	45.3	15.9	14.3	15.6	3.12	39.5	8.57	23.8	NA	NA	1.1e-07	24.4	NA	NA	NA	NA
chr1	44061101	44061200	89.2	93.4	84.3	78.4	89	92.6	87.7	85.5	94.7	75	84.1	87.8	92.3	79	NA	NA	0.00278	-10	NA	NA	NA	NA
chr1	44085401	44085500	100	100	100	95.8	95	82.4	100	85	90.9	84.6	87.5	100	100	54.5	NA	NA	NA	NA	0.0485	-11.3	NA	NA
chr1	44232201	44232300	19.3	21.6	13	47.1	24.6	12.2	37.4	23	27.7	34	20.6	62.4	28.7	29.1	NA	NA	0.00189	15.2	NA	NA	0.000118	17.6
chr1	44351001	44351100	0	0	0	11.1	13.8	0	6.06	0	0	22.2	7.41	26.5	0	11.4	NA	NA	0.00976	10.6	NA	NA	NA	NA
chr1	44378801	44378900	4.65	32	6.25	34.1	17.1	6.98	46.5	18	16	35	2.22	53.7	7.69	20.5	NA	NA	3.3e-06	26	NA	NA	0.000127	26.9
chr1	44465301	44465400	14.3	9.52	6.67	7.14	10.5	4.76	10.7	0	0	26.7	0	25	2.56	30.8	NA	NA	0.0273	13.9	NA	NA	NA	NA
chr1	44476601	44476700	15.5	45.5	20	34.6	35.9	10.9	24.5	27.3	18.8	23.4	3.45	27.7	9.38	39.5	NA	NA	0.024	16.7	NA	NA	0.0353	17.8
chr1	44544201	44544300	21.5	63.3	23.8	34.5	44.9	25	38.7	34.2	39.7	35.5	16.9	30	17.5	45.2	NA	NA	NA	NA	NA	NA	0.00103	20.1
chr1	44576001	44576100	75	77.8	100	92.3	91.7	100	76.9	87.5	100	78.6	100	94.1	100	78.6	NA	NA	0.00892	-18.5	NA	NA	NA	NA
chr1	44678101	44678200	50	75	66.7	75	85.7	90	70	70	71.4	81.8	14.3	93.3	55.6	21.4	NA	NA	NA	NA	NA	NA	0.035	34.9
chr1	44703701	44703800	0	3.57	0	4.76	0	1.25	11.9	0	0	13.3	2.17	0	0	12	NA	NA	0.000279	10.1	NA	NA	NA	NA
chr1	44704201	44704300	60.9	88	76.2	83.3	75	47.1	74.7	83.3	77.2	92.3	75	80	56.2	79.4	NA	NA	0.00632	13.6	NA	NA	NA	NA
chr1	44827501	44827600	47.2	61.5	68.6	44.4	54.5	59.4	28.1	64.3	76.7	47.2	60.5	12.8	51.4	25.8	NA	NA	0.000451	-26.1	NA	NA	NA	NA
chr1	44883201	44883300	1.92	3.08	1.59	16.4	0	0	3.77	0	13	20.6	5.71	37.5	8.47	13.9	NA	NA	NA	NA	NA	NA	0.00157	11.5
chr1	45068501	45068600	10.5	0	0	18.4	0	0	4	2.5	19	4.17	4.08	6.25	8.57	20.6	NA	NA	NA	NA	0.0456	10.4	NA	NA
chr1	45091201	45091300	44.4	100	66.7	83.3	85.7	66.7	83.3	88.9	88.2	66.7	71.4	100	81.8	75	NA	NA	NA	NA	NA	NA	0.0294	28.5
chr1	45111201	45111300	40.7	77.8	80.6	68.8	51.3	63	69.2	31.2	44.4	52.4	66.7	94.7	50	72.4	NA	NA	NA	NA	NA	NA	0.0136	20.8
chr1	45116001	45116100	60.7	95.8	30.8	76.6	75.9	46.5	65.5	61.3	26.3	71.9	29.7	19.5	50	65.4	NA	NA	1.08e-05	31.2	NA	NA	NA	NA
chr1	45126201	45126300	41.7	36.1	44.2	32	18.4	32.3	19.6	31	31.4	25.5	46.3	25.7	37.4	37.2	NA	NA	NA	NA	NA	NA	0.0111	-14.3
chr1	45126801	45126900	87.5	100	100	76.7	88.9	100	100	89.7	100	75	94.1	48.8	100	70.6	NA	NA	0.00606	-19.4	NA	NA	NA	NA
chr1	45160801	45160900	76.5	61.1	100	91.2	80	96	72	87.5	66.7	100	86.7	57.1	88.2	84.6	NA	NA	NA	NA	0.0297	23.4	NA	NA
chr1	45170601	45170700	46.2	100	100	100	86.7	100	100	66.7	100	100	73.3	100	92.3	97.1	NA	NA	NA	NA	NA	NA	0.00193	33.1
chr1	45190701	45190800	75	71.4	100	66.7	100	83.3	33.3	100	100	87.5	66.7	75	100	33.3	NA	NA	0.0385	-29.8	NA	NA	NA	NA
chr1	45267501	45267600	95.2	54.8	71.7	47.6	53.3	84	45.8	88	90.5	66.7	68	53.1	76.9	56.7	NA	NA	0.000448	-25.9	NA	NA	0.000128	-32.1
chr1	45304901	45305000	96.9	78.4	86.7	100	86.2	68.8	90.9	79.5	82.4	100	88.9	92.5	87.8	97.8	NA	NA	0.0158	13.1	0.0416	10.7	NA	NA
chr1	45308201	45308300	24.3	69.2	34.1	43.2	46.4	20.8	64.6	53.7	55.6	55.3	45.8	50	27.5	50	NA	NA	0.0121	17.7	NA	NA	NA	NA
chr1	45308301	45308400	19	48.4	21.3	42.4	50	18.5	23.5	39.5	24	36.7	12.2	54.5	23.2	43.8	NA	NA	0.000502	13.3	NA	NA	9.58e-10	28.2
chr1	45308401	45308500	19.6	43.5	17.3	39.5	38.5	20	26.4	33.3	9.09	43.4	18.8	52.6	16.7	51.7	NA	NA	0.000917	22.3	NA	NA	0.0244	23
chr1	45346701	45346800	25	69.2	27.3	41.2	62.5	33.3	33.3	29.4	53.8	40	0	54.5	45.5	0	NA	NA	NA	NA	NA	NA	0.0359	37.5
chr1	45346801	45346900	33.3	75	33.3	66.7	100	22.2	50	20	50	90	0	62.5	42.9	0	NA	NA	NA	NA	NA	NA	0.0237	49.7
chr1	45347301	45347400	70.6	100	100	61.5	92.9	42.9	50	45.5	72.7	83.3	69.2	90.9	66.7	75	NA	NA	NA	NA	NA	NA	0.043	29.9
chr1	45647801	45647900	94.4	81	100	81.6	79.6	92	88.9	100	69.2	89.5	100	88.4	63.2	94	0.00163	-17.3	NA	NA	NA	NA	0.0173	-13.8
chr1	45732701	45732800	35.7	53.8	59.1	75	11.1	37.5	54.5	42.9	28.6	36.7	27.8	62.5	42.3	91.7	NA	NA	0.0286	19.4	0.0435	16.4	NA	NA
chr1	45768501	45768600	40	50	62.5	25	50	57.1	100	100	100	28.6	71.4	57.1	75	0	NA	NA	0.0151	-46.3	NA	NA	NA	NA
chr1	45793001	45793100	5.1	21.5	11	13	9.79	14.7	13.7	6.44	20.1	23.2	9.19	43.5	13.4	22.2	NA	NA	NA	NA	NA	NA	5.95e-14	17.5
chr1	45793101	45793200	20.5	21.2	19.7	38.3	29.7	25.3	52	22.7	24.9	27.1	29.8	43.8	25.5	28	NA	NA	1.41e-06	10.9	NA	NA	NA	NA
chr1	45793401	45793500	65.2	82.6	52.6	78.8	77.8	72.7	89.7	100	74.1	95.7	83.7	66.7	65	82.2	NA	NA	0.00684	20.8	NA	NA	NA	NA
chr1	45909501	45909600	26.5	7.69	35.7	7.41	10	11.4	15.4	19.2	52.4	27	35	3.7	21.4	59.1	NA	NA	NA	NA	0.00999	19	0.0435	-19.4
chr1	46077801	46077900	85.2	79.5	77.1	83.3	80	70.8	100	84.8	57.1	83.3	66.7	95.8	83	88.9	NA	NA	0.0494	13.2	NA	NA	NA	NA
chr1	46088001	46088100	53.1	42.7	25	50	62.1	47.1	64.3	67.8	66.7	74.4	51.3	69.2	45.2	58.5	NA	NA	0.00339	15.5	NA	NA	NA	NA
chr1	46088201	46088300	52.6	65.4	62.5	71.9	76.7	40.7	84.2	82.9	75	75	79.2	80	52.3	80.7	NA	NA	0.00651	22	NA	NA	NA	NA
chr1	46088301	46088400	45	80	43.8	58.1	76.7	64.8	73.3	97.5	80	58.6	82	82.4	45.3	60	0.0121	-27.4	NA	NA	0.0182	-20.6	NA	NA
chr1	46088401	46088500	3.45	25.6	20	40.5	53.1	21.7	57.8	50	25	27.8	33.3	42.7	16.4	29.4	NA	NA	0.0217	21.1	NA	NA	NA	NA
chr1	46088501	46088600	37.5	43.8	30	58.9	74.5	46.1	76.9	62.4	68.6	74.2	60.6	72.9	40.4	48.8	NA	NA	3.26e-06	22.2	NA	NA	NA	NA
chr1	46088601	46088700	18.4	35.4	13.1	42	58.4	46	42.1	47.2	61	72.1	46.8	50.7	42.1	50.2	NA	NA	0.00498	14.3	NA	NA	NA	NA
chr1	46088801	46088900	33.5	44	34.9	51.9	60.3	39.1	40.6	48.6	54.4	67	57.8	64.8	45.1	49.2	NA	NA	0.0178	10.2	NA	NA	NA	NA
chr1	46134101	46134200	90	100	83.3	40	100	66.7	57.1	94.1	100	100	60	100	85.7	75	NA	NA	NA	NA	0.0481	-30	NA	NA
chr1	46217101	46217200	93.8	100	90	95.8	100	92.6	100	83.3	100	75	94.1	100	100	85.7	NA	NA	NA	NA	0.0259	-11.5	NA	NA
chr1	46269401	46269500	54.3	81.9	64.3	34.6	76.6	54.8	70	75.3	20	70.6	74.2	73.7	77.3	55.2	NA	NA	NA	NA	0.00458	-12.3	NA	NA
chr1	46269501	46269600	77	84.8	77.9	65.3	81.2	80.3	73.4	68.7	71.3	82.1	61.7	83.8	80.3	91.2	NA	NA	NA	NA	NA	NA	1.1e-07	15.2
chr1	46488901	46489000	100	95.8	78.3	100	100	94.1	100	100	66.7	100	95	100	93.8	100	NA	NA	0.0308	13.6	NA	NA	NA	NA
chr1	46632401	46632500	35	44.4	48.3	40.9	45	36.5	44.9	23.9	23.8	39.4	37.8	56.1	31.5	38.8	NA	NA	NA	NA	NA	NA	0.000706	16.4
chr1	46632501	46632600	20	42.9	31.4	28	43.9	20.7	27.1	15.8	37.5	27	24.5	47.1	36.2	17.4	NA	NA	NA	NA	NA	NA	0.00539	24
chr1	46707501	46707600	73.8	89	79.1	81.5	88.1	86.4	69.8	60	80.3	87.5	80.6	81.2	72.3	81.7	NA	NA	NA	NA	NA	NA	0.0339	11.8
chr1	46797501	46797600	56.7	48.2	18	59.7	81.1	85.7	66.7	76.8	58	68.1	40.5	75.6	34.5	43.8	NA	NA	0.0355	12.3	NA	NA	NA	NA
chr1	46797601	46797700	58.6	38.6	23.2	40.5	73.6	62.2	55.4	78.2	62.2	62.9	35.9	70.7	30.5	50.3	0.000119	-13.6	NA	NA	NA	NA	NA	NA
chr1	46797901	46798000	4.05	15.2	2.04	36.2	40	19.5	43.9	10.9	10.5	25.5	13.3	37.1	5.26	19.6	NA	NA	1.97e-05	22.4	NA	NA	0.00554	22.1
chr1	46798301	46798400	93.8	76.2	89.7	100	76.2	92.3	87.1	81.2	75	93.1	94.3	84.6	88.9	100	NA	NA	NA	NA	0.0319	13.6	NA	NA
chr1	46805801	46805900	23.6	1.85	0	2.52	4.08	1.08	0	10.2	0	9.18	21	18.4	15.7	13.8	0.0241	-11.2	NA	NA	NA	NA	NA	NA
chr1	46914301	46914400	11.1	7.69	6.38	2.22	28	2.56	0	3.03	27.3	0	4.17	33.3	20	6.67	NA	NA	NA	NA	0.0481	-19.3	NA	NA
chr1	46922701	46922800	91.2	90.3	80.8	100	70	100	83.3	100	85.7	100	86.8	83.7	100	100	NA	NA	NA	NA	0.00521	11	NA	NA
chr1	46945601	46945700	57.1	95.7	73.3	81.8	95.2	67.3	47.5	66.7	77.8	89.3	55.1	78.7	36.1	53.6	NA	NA	NA	NA	NA	NA	0.000256	27.8
chr1	46959501	46959600	94.1	100	88.2	100	100	92.9	93.8	70.6	100	85	91.7	100	100	91.7	NA	NA	NA	NA	NA	NA	0.0202	13.8
chr1	46986301	46986400	1.98	9.85	5.67	17.6	4.44	6.5	15.2	3.25	5	16.5	1.22	38.1	5.58	28.7	NA	NA	1.73e-10	15	NA	NA	2.17e-14	16.1
chr1	46991001	46991100	21.5	47.9	17.6	58.5	78.9	64.5	50	66.7	56.2	61.5	39.7	81.2	30.6	28.9	NA	NA	NA	NA	NA	NA	0.000326	30.6
chr1	46991901	46992000	72.7	55.6	76	38.7	54.5	67.5	14.6	50	24	46.5	43.5	82.8	85.7	26.3	NA	NA	0.000577	-29.4	NA	NA	NA	NA
chr1	47644401	47644500	80.6	91.3	80	87.5	100	83.3	88	66.7	62.5	48.4	100	94.1	80	68.4	NA	NA	NA	NA	0.00521	-23.2	NA	NA
chr1	47671701	47671800	88.9	100	87.5	100	100	90.9	100	100	88.5	100	71.4	94.7	60.9	93.8	NA	NA	0.016	17.6	NA	NA	NA	NA
chr1	47691801	47691900	14.3	29.7	11.1	35	19.2	11.1	25	15.4	11.1	17.1	13.6	29.5	9.68	39.5	NA	NA	0.0142	18.3	NA	NA	NA	NA
chr1	47692001	47692100	14.3	25.6	21.2	40.9	11.4	7.32	20.5	38.5	17.9	38.1	36.7	42	16.7	31.9	NA	NA	0.0182	16.1	NA	NA	NA	NA
chr1	47695801	47695900	5.26	8.82	2.08	14.3	15	3.33	12.8	1.49	2.22	14.6	2.94	9.52	6.98	14	NA	NA	0.0256	10.2	NA	NA	NA	NA
chr1	47696001	47696100	22	3.33	2.7	11.9	4.26	1.89	29.5	13.8	0	11.4	12.8	25	16.7	15.7	NA	NA	0.00265	12.9	NA	NA	NA	NA
chr1	47731301	47731400	88.2	65.4	73.7	28.9	55	85.7	45.8	81.2	76.9	100	73.9	21.7	100	45.5	NA	NA	0.000293	-39.6	NA	NA	0.000493	-39.1
chr1	47795601	47795700	96	100	100	100	90.9	90.6	100	100	100	85	57.1	93.5	100	100	0.0186	14.9	NA	NA	NA	NA	NA	NA
chr1	47895801	47895900	63	62.8	82.6	75	71.4	54.5	70.6	19.4	33.3	34.4	37	71.1	58.8	77.1	NA	NA	NA	NA	NA	NA	0.00399	29.4
chr1	47905401	47905500	43.2	47.5	33.2	50.5	64.9	50	61.5	52.8	58.5	67.7	38.7	70.3	47.5	43.8	NA	NA	NA	NA	NA	NA	8.05e-08	15.6
chr1	47905501	47905600	43.9	73.6	57.9	69.5	70.6	53.7	71	76	72.5	80.5	57	70.9	49.5	55.6	NA	NA	NA	NA	NA	NA	0.0116	13.2
chr1	47909501	47909600	9.09	6.38	7.14	16.7	2.08	5.26	12.8	7.5	7.14	29.2	4.35	15.9	9.68	14	NA	NA	0.0492	10.9	NA	NA	NA	NA
chr1	47910501	47910600	2.56	5.26	0	5.88	17.6	2.86	4.55	2.86	17.4	0	0	19.1	8.16	22	NA	NA	NA	NA	NA	NA	0.0257	14.1
chr1	47998901	47999000	0	1.12	0	0.885	3.36	0	14.4	0.806	1.43	11.7	0	2.5	3.23	53.5	NA	NA	4.26e-09	13.3	3.39e-09	11.7	NA	NA
chr1	48044201	48044300	0	3.12	0	3.57	0	3.85	0	0	33.3	5	0	28.9	10.3	0	NA	NA	NA	NA	NA	NA	0.0156	14.3
chr1	48067901	48068000	100	100	100	88.9	100	82.6	100	100	100	80	100	97.4	94.7	68.8	NA	NA	NA	NA	0.00137	-17.6	NA	NA
chr1	48152401	48152500	6.25	0	16.7	18.8	0	5.26	0	15.8	40	30.8	5.56	0	0	15.4	NA	NA	NA	NA	0.014	18.6	NA	NA
chr1	48154001	48154100	78.6	89.6	75.7	89.1	88.4	82.4	95.6	87.5	76.7	90	83.6	89.8	79.2	89.5	NA	NA	0.0135	12.3	NA	NA	NA	NA
chr1	48318901	48319000	41.7	61.3	36.8	59.6	89.5	52.6	68.8	75	52.2	75	41.5	64.1	51.2	69.7	NA	NA	0.0108	21.8	NA	NA	NA	NA
chr1	48372501	48372600	22.2	72.7	29.2	32	64.7	29.4	63.2	44.8	25	56.2	55.6	47.1	11.1	59.1	NA	NA	0.00523	28.5	NA	NA	NA	NA
chr1	48372701	48372800	54.4	93.9	50	75.4	83.6	51.4	87.3	62	83.3	79.8	51.1	81.4	58.3	67.9	NA	NA	0.00482	19.7	NA	NA	4.63e-09	29.6
chr1	48381501	48381600	62	61.2	63.6	75.3	62.2	67.4	76.6	60.3	73.9	68.4	67.6	80	55.4	84.1	NA	NA	0.0459	14.5	NA	NA	NA	NA
chr1	48452501	48452600	3.45	9.76	2.27	18.4	9.52	0	12.5	3.45	0	6.82	0	9.62	0	5	NA	NA	0.00695	10.5	NA	NA	NA	NA
chr1	48452701	48452800	0	21.9	2.56	17.9	10.3	0	21.4	4.55	0	50	0	2.63	0	15.2	NA	NA	3.54e-05	18.3	NA	NA	NA	NA
chr1	48452801	48452900	3.33	3.7	2.94	14.3	10	0	0	9.52	0	66.7	3.12	5.88	0	11.4	NA	NA	0.0118	11.6	NA	NA	NA	NA
chr1	48674201	48674300	69.2	40	50	59.2	20	32.3	48.6	33.3	66.7	65.2	30.4	62.2	16.7	50	NA	NA	NA	NA	0.0459	16.6	NA	NA
chr1	48678501	48678600	42.9	57.9	26.3	57.1	27.3	14.3	45.5	42.1	40	45.5	26.1	27.3	22.2	52	NA	NA	0.0334	25.7	NA	NA	NA	NA
chr1	49327801	49327900	100	100	100	75	100	90.9	100	100	100	40	88.9	100	100	75	NA	NA	NA	NA	0.0421	-28.6	NA	NA
chr1	49813301	49813400	91.2	97.6	87.8	72.4	98.3	96.3	84.4	97.6	100	89.6	90.9	94.9	95.7	93.5	NA	NA	NA	NA	0.0498	-11.2	NA	NA
chr1	50263701	50263800	100	83.3	84.6	100	100	100	100	100	57.1	62.5	100	100	92.3	92.3	0.0382	-19.1	NA	NA	NA	NA	NA	NA
chr1	50346501	50346600	82.5	72.2	64.4	82.1	81	80.3	80	82.7	69.6	67.1	92	68.9	65.1	51.2	0.0116	-14.2	NA	NA	NA	NA	NA	NA
chr1	50605601	50605700	33.3	22.2	29.2	50	31.1	20	35.9	22.2	25	61.1	27.3	36.4	10.3	25.9	NA	NA	0.0399	21.7	NA	NA	NA	NA
chr1	50888101	50888200	32.4	47	26.3	50	27.6	34.4	29.1	42.9	76.7	71.8	33.3	56.2	28.6	44.1	NA	NA	NA	NA	0.00388	12.2	NA	NA
chr1	50892301	50892400	16.2	22	12.5	29.7	41.2	30.4	27.9	10.5	8.33	18.8	13	33.3	20	20	NA	NA	NA	NA	NA	NA	0.0274	18.4
chr1	50892501	50892600	4.27	5.1	2.13	5.75	4.59	4.65	16.3	2.5	3.45	17.4	5.26	6.82	2.44	5.88	NA	NA	0.00741	10.1	NA	NA	NA	NA
chr1	51426701	51426800	82.3	91.9	87.6	89.7	84.9	74.3	83.9	68.2	74.1	80.5	86.3	93.3	78.4	88	NA	NA	NA	NA	NA	NA	0.00364	10.7
chr1	51444501	51444600	32.4	41.7	32.6	68.8	54.3	38.1	55.3	72.7	70.8	72	60	80.6	41.4	62.2	NA	NA	0.0103	20.9	NA	NA	NA	NA
chr1	51718901	51719000	84.6	60	72.7	100	83.3	85.7	100	100	100	100	75	60	83.3	100	NA	NA	NA	NA	0.0471	31.2	NA	NA
chr1	51795401	51795500	12	4.55	10	2.86	0	17.4	2.78	11.8	20.8	6.12	17.5	14.3	22.2	5.56	NA	NA	0.0284	-11.4	NA	NA	NA	NA
chr1	52052801	52052900	92	66.7	84	92.9	75	60	96	84.6	80	88.2	80	93.3	91.7	100	NA	NA	0.0352	18.5	NA	NA	NA	NA
chr1	52498401	52498500	10.8	14.3	1.45	1.14	14.5	1.92	6.17	23.1	7.69	3.68	8.99	1.89	0	1.35	0.0247	-10.9	NA	NA	NA	NA	NA	NA
chr1	52574201	52574300	78.1	100	89.5	89.1	82.2	68.2	79.6	100	93.3	87.2	77	95.6	93.8	89.6	NA	NA	NA	NA	NA	NA	0.013	14
chr1	52647501	52647600	100	83.3	92.1	100	94.1	95	84.3	100	100	100	93.3	66.7	85.3	77.8	NA	NA	NA	NA	NA	NA	0.0133	-15.4
chr1	53098501	53098600	25	22.9	23.8	42.2	36.1	29.3	28.3	22.2	29.4	55	27.1	23.4	29.3	34.5	NA	NA	NA	NA	0.0407	11.7	NA	NA
chr1	53528701	53528800	0	2.2	3.7	9.17	3.08	8.47	8.47	3.9	8.86	18.6	4.88	6.76	6.78	20.7	NA	NA	NA	NA	5.43e-05	10.8	NA	NA
chr1	53528901	53529000	45.1	49.3	45.8	47.4	33.2	40.7	47.6	30	61.2	34.7	30.1	57.3	58.8	60	0.0118	17.6	NA	NA	NA	NA	0.0312	10.1
chr1	53549501	53549600	81.9	81.3	69.4	83.7	78.8	76.8	89.1	84.6	77.8	92.1	91.7	95.6	80.9	81.2	NA	NA	0.047	11.3	NA	NA	NA	NA
chr1	53570501	53570600	41.2	64.3	16.7	66.7	38.5	20	66.7	62.5	32.3	58.3	42.9	50	28.6	66.7	NA	NA	0.0429	36	NA	NA	NA	NA
chr1	53611101	53611200	90.5	51.6	63.6	52.4	58.3	0	0	76.9	100	62.1	100	44.4	64.3	50	NA	NA	NA	NA	NA	NA	0.00564	-37
chr1	53703001	53703100	50	75	66.7	80	84	72.7	80.6	59.3	67.4	62.5	54.8	80.6	61.9	82.1	NA	NA	NA	NA	NA	NA	0.0441	25.3
chr1	53785301	53785400	6.82	25	8.47	23.5	19.1	19.5	35.6	7.55	12.5	22.9	8.96	51.8	13.8	30	NA	NA	0.0128	14.7	NA	NA	1.34e-06	24.6
chr1	53785401	53785500	11.1	13.2	5	23.2	11.9	11.9	37	10.8	14	15.2	7.58	31.7	1.85	24.1	NA	NA	0.000117	17.9	NA	NA	NA	NA
chr1	53785601	53785700	35.1	51.4	23.7	61.3	52.6	59.1	78.3	67.5	30	81.8	55.6	47.5	46.7	63.6	NA	NA	0.00181	32.8	NA	NA	NA	NA
chr1	53794401	53794500	33.8	62.2	49.2	67.4	34.8	40.6	66.7	46.3	41.7	44.9	52.8	69.7	18.2	60	NA	NA	0.00153	19.2	NA	NA	NA	NA
chr1	53795901	53796000	85.2	73.7	95.8	81.2	50	93.5	96.2	82.4	97.1	93.8	89.7	72.4	81.2	95.6	NA	NA	NA	NA	0.0279	23.6	NA	NA
chr1	53840201	53840300	27.8	16.7	22.2	26.7	19	37.5	0	33.3	25.8	0	22.7	43.5	38.1	17.2	NA	NA	0.00655	-21.3	NA	NA	NA	NA
chr1	53842701	53842800	52.9	69.9	58.9	65.3	70.9	54.9	81	66.1	62.7	57	68	82.9	57.3	52.8	NA	NA	NA	NA	0.00137	-14.1	NA	NA
chr1	53843201	53843300	54.4	45.5	14.3	31.8	50	41.4	28.1	44.4	16.7	20	55.9	51.1	33.3	48.1	0.000322	-25.7	NA	NA	NA	NA	NA	NA
chr1	53925301	53925400	86.5	89.2	93.1	97.1	90.8	90.7	92.8	88.9	100	91.5	71.3	92.2	92	96.9	0.0118	12.1	NA	NA	NA	NA	NA	NA
chr1	53936101	53936200	24.3	25.4	19.4	40.3	18.6	46.4	44.4	6.67	41.7	58.6	27.1	56.7	47.1	22.4	NA	NA	NA	NA	NA	NA	0.0102	14
chr1	53972001	53972100	87.7	94.4	97.9	92.3	91.3	77.4	79.7	90.9	80	55.2	85.1	93.9	94.6	85.1	NA	NA	NA	NA	0.00372	-16.6	NA	NA
chr1	53987801	53987900	17.2	18.7	3.45	28.4	20.2	10.9	22.3	8.94	13.2	7.14	11.1	32.6	15	30.8	NA	NA	0.00182	11.1	NA	NA	0.0169	11.9
chr1	54040801	54040900	27.5	49.3	39.2	40	50.6	30.6	62.7	34.3	43.2	62	41.8	75.3	43.5	54.8	NA	NA	NA	NA	NA	NA	0.000167	23.2
chr1	54059901	54060000	75.8	88.8	79.3	81.9	91.1	92.9	76.6	88.3	89.8	81.2	75.8	90.1	83.9	81.1	NA	NA	NA	NA	NA	NA	0.00813	10.4
chr1	54086201	54086300	67.9	22.6	53.8	60	33.3	57.7	56.4	36.4	50	59	70.4	73.8	52.9	53.6	NA	NA	NA	NA	0.00546	17.8	NA	NA
chr1	54271501	54271600	66.7	90	100	66.7	100	85.7	91.7	85.7	90	70	83.3	88.9	87.5	40	NA	NA	NA	NA	0.0229	-24.3	NA	NA
chr1	54276501	54276600	100	91.7	83.3	100	100	63.6	100	100	100	100	100	90	100	100	NA	NA	0.0366	11.9	NA	NA	NA	NA
chr1	54436901	54437000	67.2	72.3	50	58.9	78.9	39	66.9	73.2	98	72.3	55.8	82.1	66.7	70	NA	NA	NA	NA	NA	NA	0.0495	12.8
chr1	54483301	54483400	70	82.4	44	43.9	59.3	75	50	81	60	65.4	77.8	25.5	83.3	32	NA	NA	NA	NA	NA	NA	0.0166	-26.9
chr1	54491301	54491400	81	91.7	78.9	89.2	97.3	73.6	88.5	80	92.6	78.8	79.4	86.5	72.1	86.7	NA	NA	NA	NA	NA	NA	0.0306	11.5
chr1	54515601	54515700	40	75	68.2	73.9	93.3	70.8	80	55	57.1	76.9	76.5	100	100	100	NA	NA	NA	NA	NA	NA	0.0327	28.7
chr1	54586901	54587000	60	36.4	60.6	26.8	28.6	37.5	30.6	37.5	52.9	31	87.5	51.9	74.2	25	NA	NA	0.00517	-29.1	NA	NA	NA	NA
chr1	54619401	54619500	17.6	28.4	10.1	25.5	35.7	58.2	61.1	41.1	21.4	60.5	26	44.9	18.4	33.3	NA	NA	0.00909	18.3	NA	NA	NA	NA
chr1	54638101	54638200	91.3	87.8	85.3	100	97.1	95.7	100	81	82.6	90.9	88.9	85.4	86	100	NA	NA	0.0166	11.4	NA	NA	NA	NA
chr1	54694401	54694500	87.4	97.4	92.5	94.9	92.6	91.8	88.5	83.3	86.7	93.2	80.2	90	82.9	87.8	NA	NA	NA	NA	NA	NA	0.0445	10.1
chr1	54754601	54754700	78.3	100	77.3	100	88.2	88.9	90.9	93.1	100	96.4	71.4	100	96.7	90	NA	NA	NA	NA	NA	NA	0.0379	15.2
chr1	54756001	54756100	69	72.8	50.4	69	86.4	72.2	83.6	71.6	68.6	74.7	65.8	88.7	60.3	56.9	NA	NA	NA	NA	0.0295	-10.6	0.048	12.8
chr1	54775401	54775500	44.4	73.7	47.1	75	40.9	50	81.2	55.3	50	62.2	62.8	78.9	35	75	NA	NA	0.0215	27.6	NA	NA	NA	NA
chr1	54775501	54775600	5.88	15.4	0	7.69	8.33	0	28	8.62	0	16.3	3.03	16.4	0	29.3	NA	NA	1.25e-09	20.8	NA	NA	NA	NA
chr1	54775601	54775700	6.25	60	11.5	33.3	11.1	0	52	4.35	0	23.5	0	37.8	12.5	60.9	NA	NA	7.94e-06	38.1	NA	NA	0.000429	32.4
chr1	54775701	54775800	7.69	0	3.33	40	6.25	12.5	22.7	0	0	16.7	0	18.8	0	21.1	NA	NA	0.000442	25.1	NA	NA	NA	NA
chr1	54775801	54775900	0	9.09	0	18.8	12.5	11.1	38.2	0	0	0	0	30.4	0	18.2	NA	NA	0.0133	20.1	NA	NA	NA	NA
chr1	54818601	54818700	51.9	72.5	46.3	66.4	65.9	61.8	60.7	48.4	70.1	67.3	53.1	75.3	49.4	64.6	NA	NA	NA	NA	NA	NA	2.72e-08	19.8
chr1	54818701	54818800	60.6	74.3	54.3	66.7	71.8	61.3	68.6	58.6	64.3	79.4	58.1	83.5	55.8	73.5	NA	NA	NA	NA	NA	NA	0.0046	17.1
chr1	54822201	54822300	53.5	60	38.5	40	60.9	66.7	40.7	60.5	62.5	61.1	33.9	78.7	46.9	37.8	NA	NA	NA	NA	0.0377	-24.1	0.025	20.4
chr1	54846301	54846400	69	76.2	71.4	58.6	58.1	71.4	90.9	50	100	84.2	47.9	87.2	68	73.9	NA	NA	NA	NA	NA	NA	0.0244	19.6
chr1	54856401	54856500	6.5	28	9.77	22.1	14.8	25.8	22.7	7.28	3.33	13.1	4.62	24.9	1.55	25.7	NA	NA	NA	NA	NA	NA	1.32e-09	14.9
chr1	54856501	54856600	4.08	15.6	1.71	8.33	12.8	10.5	16	12.5	13	20.7	6.21	18.9	7.53	22.3	NA	NA	0.00715	10.5	NA	NA	NA	NA
chr1	54869101	54869200	32.1	47.4	28.6	63	36.8	14.3	60.5	7.14	38.9	54.5	30.3	54.5	30.8	54.2	NA	NA	0.000181	32.5	NA	NA	0.0468	20.7
chr1	54870101	54870200	61.5	66.7	31.5	78.8	61.1	39.1	78.1	42.4	55.6	42	40.9	81	37	59.8	NA	NA	1.21e-07	26.1	NA	NA	0.00151	23
chr1	54941201	54941300	20.5	14.3	15.4	35.1	21.1	12	32.9	24.1	0	10.3	26.7	33.3	27.4	39.5	NA	NA	0.0382	14.5	NA	NA	NA	NA
chr1	54986601	54986700	50.4	73.9	48.5	59.7	60	53.8	51.9	46.4	61.5	71.2	43.9	50	37.6	48.5	NA	NA	NA	NA	NA	NA	0.0263	12.9
chr1	54992001	54992100	80	64.3	88.9	76.9	94.4	77.8	42.1	91.7	100	87.5	88.9	20.8	100	42.9	NA	NA	0.0383	-32.6	NA	NA	NA	NA
chr1	55008601	55008700	0	10.7	4.04	27.6	10.8	8.2	29.1	6.38	5	22.7	9.26	31.6	0.84	16.1	NA	NA	1.17e-09	20.6	NA	NA	0.00357	14.5
chr1	55069601	55069700	12	13.5	16.9	32.7	9.3	14.3	29.4	10.4	0	20.6	13.6	27.1	9.8	26.7	NA	NA	0.00809	13.5	NA	NA	NA	NA
chr1	55247001	55247100	55.2	54.2	56.9	57.8	56.6	52.7	48.5	30	47.4	57.3	59.1	67	60.3	68	NA	NA	NA	NA	NA	NA	0.0115	10.1
chr1	55262101	55262200	27.5	1.16	18.5	40	5.8	53.7	6.12	30.6	16.7	50	22.1	31.1	24.1	32.3	NA	NA	NA	NA	7.41e-05	17.8	0.0145	-13
chr1	55266301	55266400	9.21	19.1	16.1	25.2	40.6	26.3	19.9	24.1	20.3	19.1	13.1	24.5	17	18.7	NA	NA	NA	NA	0.000656	-11.5	4.12e-06	17
chr1	55271701	55271800	45.8	76.2	65.8	85	66.7	59.3	63.2	60.3	64.1	84.8	48.7	70.1	68.3	81.9	0.0033	15.1	0.0017	13.8	NA	NA	1.37e-06	21.6
chr1	55271801	55271900	42.5	64	69	84	67.9	44.6	75.7	63	66.7	70.2	53.2	67.2	53.2	68.4	NA	NA	0.000994	18.8	NA	NA	0.0255	15.8
chr1	55308801	55308900	82.8	60	51	72.7	80.2	55.3	68.5	56.9	56.5	85.2	58.9	58.6	49.2	66.2	NA	NA	0.00798	18.8	NA	NA	NA	NA
chr1	55322101	55322200	93.8	80.7	91.2	78.7	71.1	98	88	88.6	90.2	74.8	92.2	82.5	86.1	54.3	NA	NA	0.00021	-13.9	NA	NA	0.00114	-13.5
chr1	55322201	55322300	66.7	25	66.7	40	26.3	80	22.7	75	71.4	50	68.4	38.9	42.9	25	NA	NA	0.0287	-30.3	NA	NA	0.0034	-39.5
chr1	55330601	55330700	100	57.1	81.2	35.7	78.6	90	45.5	93.8	100	66.7	84.6	66.7	90	33.3	NA	NA	0.000689	-42.1	NA	NA	NA	NA
chr1	55330701	55330800	85.7	85.7	97.2	92.3	89.8	100	87.8	97.8	88.9	78.4	100	85.3	100	66.7	NA	NA	0.0209	-12.5	NA	NA	NA	NA
chr1	55451901	55452000	85.1	85.9	85.5	93.2	85.1	80.3	86	89.5	84.5	90	83.3	88.1	67.2	89.3	NA	NA	0.0438	10.8	NA	NA	NA	NA
chr1	55455301	55455400	69.6	40	68.6	30.8	43.9	40.7	27.3	62.5	63.3	39.2	65.7	38.6	100	42.1	NA	NA	0.000936	-26.3	NA	NA	0.0151	-24.2
chr1	55487701	55487800	50	52.6	57.5	51.2	25	53.1	16	33.3	61.5	34.1	60	45.7	78.6	51.9	NA	NA	0.0359	-20	NA	NA	NA	NA
chr1	55525801	55525900	21.9	25.9	25	51.7	29	35.2	60.8	24.6	52.2	42.3	12.1	61.8	16	29.2	NA	NA	NA	NA	NA	NA	0.0103	16.8
chr1	55529101	55529200	28.4	75.4	46.9	63.6	68.3	66.7	68.3	36.8	71.6	52.8	33.6	53.1	44.6	47.1	0.00103	22.2	NA	NA	NA	NA	6.82e-13	29
chr1	55529201	55529300	26.1	65.5	39.3	41.7	60	42.9	43.3	34.5	50	70	16.1	21.4	37.5	30	NA	NA	NA	NA	NA	NA	0.0192	20.3
chr1	55529301	55529400	11.8	62.5	0	4.55	36	12.1	20.8	6.76	0	24.4	0	9.38	0	0	NA	NA	NA	NA	0.0166	-16.9	1.94e-05	25.6
chr1	56614701	56614800	0	11.1	0	11.8	62.5	0	20	6.25	0	0	12.5	16.7	0	18.2	NA	NA	0.0303	11.3	NA	NA	NA	NA
chr1	56839801	56839900	14.3	25	36.4	53.3	37.5	65.2	43.5	22.2	45.2	77.3	22.7	68.4	25	57.6	NA	NA	NA	NA	NA	NA	0.0399	28.4
chr1	56902701	56902800	67.9	82.6	52.9	85	77.3	40.6	78.9	88.2	89.3	82.8	72.7	86.8	66.7	90	NA	NA	0.0387	21.4	NA	NA	NA	NA
chr1	56919901	56920000	66.7	71.4	100	50	75	83.3	58.3	77.8	100	44.4	73.1	60	84.6	83.3	NA	NA	0.0198	-34.3	NA	NA	NA	NA
chr1	56957401	56957500	4.65	10	8.93	34.2	24.4	19.5	20.2	19.4	66.7	41.1	12.3	48.3	7.14	40.6	NA	NA	NA	NA	NA	NA	0.0182	17.4
chr1	56993401	56993500	11.1	18.8	0	50	12.5	0	33.3	13.8	10	29.3	0	76.2	16.7	30.4	NA	NA	0.0151	28	NA	NA	NA	NA
chr1	56993501	56993600	8.89	14.1	12.5	45.2	21.4	14	40.4	15.3	37.5	30.4	18.3	75.3	23.8	45.5	NA	NA	0.0437	14.1	NA	NA	9.3e-06	21.2
chr1	57060801	57060900	83.3	90.9	97.4	100	56	96.2	92.3	83.9	100	100	100	96.4	96.2	96.3	NA	NA	NA	NA	0.0462	15.2	NA	NA
chr1	57378201	57378300	100	100	100	77.8	75	100	71.4	78.6	100	100	82.4	100	100	100	NA	NA	0.0142	-15.1	NA	NA	NA	NA
chr1	57458301	57458400	38.9	32.7	24.1	65	26.7	14	26.3	52.6	16.7	48.4	12.5	50	21.1	43.8	NA	NA	0.000192	24.1	NA	NA	NA	NA
chr1	57735601	57735700	0	33.3	0	11.8	8.82	0	0	0	0	10	0	10.3	9.09	8.33	NA	NA	NA	NA	NA	NA	0.0075	12.5
chr1	58088801	58088900	15.1	27.8	18.9	15.1	23.8	7.14	37.2	11.5	40	29.3	12.9	40.3	11.3	28.9	NA	NA	NA	NA	NA	NA	0.00533	19.6
chr1	58088901	58089000	15.7	21.7	15.3	31.2	25.3	11	20.6	12.7	22.2	21.3	23.1	20.5	15.5	36.4	NA	NA	0.0048	13.4	NA	NA	NA	NA
chr1	58496901	58497000	73.7	66.7	77.9	55.2	62.3	76.2	60.5	54.9	53.6	57.1	64.9	58.2	66.7	49.3	NA	NA	0.0144	-13.8	NA	NA	NA	NA
chr1	58573401	58573500	85.2	93.5	73.3	86.4	94.1	84.2	96	78.6	74.4	96.6	90	83.8	87.9	96	NA	NA	0.0404	15.4	NA	NA	NA	NA
chr1	58633901	58634000	92.3	50	63.6	100	90.5	75	95	92.3	63.2	89.7	85	81	63.6	100	NA	NA	0.00171	30.7	NA	NA	NA	NA
chr1	58656401	58656500	56.2	80	77.3	81.2	69.2	57.1	71.9	50	73.3	36.8	25	69	47.4	41.4	NA	NA	NA	NA	NA	NA	0.0257	27.9
chr1	59573501	59573600	0	33.3	0	25	20	0	0	0	0	20	0	71.4	0	50	NA	NA	NA	NA	NA	NA	0.0276	46.7
chr1	59680501	59680600	34.9	6.67	27.7	11.1	6.25	18.8	13.7	15.5	4.76	11.1	10	7.32	7.14	6.56	NA	NA	NA	NA	NA	NA	0.0396	-12.4
chr1	61049001	61049100	100	100	100	75	96.3	94.4	57.9	100	95.2	80	92.9	71.4	88.9	80	NA	NA	0.0129	-21.2	NA	NA	NA	NA
chr1	61362701	61362800	51.1	82.1	69	66.1	53.9	66.7	68.1	42.3	58.5	50	61	71.6	47.6	61.9	NA	NA	NA	NA	NA	NA	0.033	15.4
chr1	61488501	61488600	83.3	100	92.3	100	100	36.4	100	100	92.9	100	91.7	100	100	100	NA	NA	0.00286	18	NA	NA	NA	NA
chr1	61519401	61519500	18.5	60.9	26.1	21.7	34.4	7.41	33.3	25.8	16.7	50	19.6	37.5	23.3	21.6	NA	NA	NA	NA	NA	NA	0.0462	20.6
chr1	61519501	61519600	1.45	9.86	18.2	12.8	18.3	21	20.5	10.1	16.2	41.9	7.69	45.9	3.66	18.2	NA	NA	NA	NA	NA	NA	6.44e-07	17.4
chr1	61519601	61519700	3.51	3.54	17.4	9.93	13.9	15.3	8.46	5.62	10.6	18.2	7.33	34.5	0.87	8.4	NA	NA	NA	NA	NA	NA	1.79e-05	11
chr1	61519701	61519800	7.02	5.56	8.33	0	11.3	2.38	0	9.09	13	12.5	3.51	47.2	0	23.8	NA	NA	NA	NA	NA	NA	0.0173	11.6
chr1	61605001	61605100	0	4.08	2	11.5	0	3.33	5	6.67	9.52	13.3	0	9.62	0	31	NA	NA	0.00733	13.6	NA	NA	NA	NA
chr1	61607001	61607100	8.86	5.77	12.2	32.9	19.7	20.2	20.5	13.6	14.7	24.7	16.7	50.6	2.94	30.8	NA	NA	NA	NA	NA	NA	0.0246	16.3
chr1	61913401	61913500	40	65.2	48.1	53.7	58.1	44.3	63.6	42.1	54.5	50	39.5	62.4	45.2	52	NA	NA	NA	NA	NA	NA	0.00188	21
chr1	61915301	61915400	0	0	0	11.1	50	0	0	0	0	6.25	0	25	0	0	NA	NA	NA	NA	NA	NA	0.0241	25.8
chr1	62005801	62005900	85	88.9	75	33.3	83.3	100	80	80	100	69.2	60	30.4	83.3	90.9	NA	NA	0.00706	-28.7	NA	NA	NA	NA
chr1	62107101	62107200	48.8	59.8	49.5	43.3	41.2	39.3	41.4	56.4	30.3	26.1	75.9	36.5	46.8	37.8	0.0385	-18	NA	NA	NA	NA	NA	NA
chr1	62107201	62107300	30.8	31	29.9	28	28.7	26	27.8	41.2	22.9	15	50.7	55.2	32.5	35.6	NA	NA	NA	NA	0.0396	-13.2	NA	NA
chr1	62777001	62777100	26.9	77.3	48.3	69.2	85.7	83.3	52.2	87.5	63.6	84.6	61.5	86.4	52	62.5	NA	NA	NA	NA	NA	NA	0.0126	32.4
chr1	62784001	62784100	26.8	43.3	27.5	24.3	51.1	26.9	33.9	37.8	34.4	20.5	13.3	18.2	9.68	12.5	NA	NA	NA	NA	0.000222	-11.5	NA	NA
chr1	62784101	62784200	11.9	38.1	3.85	7.89	37.5	11.5	6.25	13.8	44.4	8	5	19	0	18.2	NA	NA	NA	NA	NA	NA	0.0489	20
chr1	62793201	62793300	33.3	50.5	25.3	36.8	63.1	45.2	50.8	54.4	59	67.3	52.7	71.3	48.6	52.9	NA	NA	NA	NA	NA	NA	0.0183	14.8
chr1	62926301	62926400	44.4	66.7	46.2	83.3	88.9	87.5	100	25	57.1	75	28.6	44.4	11.1	72.7	NA	NA	0.0425	30.7	NA	NA	NA	NA
chr1	62930101	62930200	96	83.3	100	93.8	47.6	93.8	95	100	95	100	78.6	92.9	100	100	NA	NA	NA	NA	0.0129	26.8	NA	NA
chr1	63152701	63152800	50	75	65.4	72.9	76.9	58.6	56.8	46.9	64.5	61	57.7	74.4	69.2	41.2	NA	NA	NA	NA	NA	NA	0.0258	24.6
chr1	63226501	63226600	34.5	77.8	22.6	37.5	36	28.2	50	31.2	45.5	38.1	41.2	72.7	55	12.5	NA	NA	NA	NA	0.0174	-22.6	NA	NA
chr1	63785901	63786000	6.38	17.3	11.1	16.1	21.7	23.4	12.8	6.94	13.3	20.4	7.78	27.9	15.2	23.2	NA	NA	NA	NA	NA	NA	4.74e-05	16.1
chr1	63792601	63792700	12	12.9	6.02	14.4	13.3	9.59	17.3	12.8	19.6	24.9	11.5	18.3	7.54	22.7	NA	NA	0.000388	11	NA	NA	NA	NA
chr1	63793901	63794000	55	45	45.8	53.8	66.7	61.9	79.2	44	27.3	75.9	54.5	77.8	33.3	76.2	NA	NA	0.0334	27.4	NA	NA	NA	NA
chr1	63796101	63796200	6	9.8	9.46	15.2	7.69	6.45	20.7	7.69	6.25	16.9	3.33	17.6	10.7	18.2	NA	NA	0.0347	10	NA	NA	NA	NA
chr1	63802601	63802700	92.3	83.3	100	72.2	88.9	100	88.2	100	100	83.3	88.9	100	92.3	77.4	NA	NA	0.00857	-17.1	NA	NA	NA	NA
chr1	64595701	64595800	100	100	100	100	100	94.4	100	82.6	91.7	75	81.2	100	100	100	NA	NA	NA	NA	NA	NA	0.0493	15.9
chr1	65614101	65614200	52.4	35.3	28.2	39.4	39.4	50	29.7	43.1	48.1	27.3	46.3	33.9	39.4	43.9	NA	NA	NA	NA	NA	NA	0.0276	-11.3
chr1	65915301	65915400	62.5	71.4	66.7	20	71.4	100	53.8	76.9	85.7	71.4	75	42.9	80	28.6	NA	NA	0.0253	-35.9	NA	NA	NA	NA
chr1	66238901	66239000	95.7	100	89.7	85.7	100	90.9	79.2	76.9	83.3	92.9	91.7	100	100	96.2	NA	NA	NA	NA	NA	NA	0.0348	13.1
chr1	66856701	66856800	33.3	100	100	100	100	66.7	100	100	60	100	90.9	100	66.7	100	NA	NA	0.0449	29.5	NA	NA	NA	NA
chr1	67218201	67218300	8.82	3.17	3.25	4.17	1.69	7.46	11	13.2	0	25.5	1.82	7.14	5.36	33.6	NA	NA	5.7e-08	14.1	1.41e-06	15.7	NA	NA
chr1	67600601	67600700	5.19	0.671	2.13	9.46	11.8	21.2	37.2	3.67	1.19	14.9	7.52	8.61	2.02	15.3	NA	NA	8.79e-08	11.4	NA	NA	NA	NA
chr1	67630001	67630100	90.3	68.2	97.5	65.5	70.8	82.6	88.2	87.5	88	80.4	91.1	86.7	93.9	60	NA	NA	0.00964	-17.4	NA	NA	NA	NA
chr1	67967201	67967300	70	63.2	69.2	84.2	66.7	70.3	54.2	90.6	96	76.7	81.8	53.1	60	60.5	NA	NA	NA	NA	NA	NA	0.0384	-22.5
chr1	68054501	68054600	85.7	100	100	94.1	100	100	66.7	100	100	93.1	100	85	100	93.3	NA	NA	0.0261	-12.7	NA	NA	NA	NA
chr1	68332801	68332900	100	82.6	91.3	88.9	90.3	96.8	97.2	100	95.2	97.1	100	77.8	100	100	NA	NA	NA	NA	NA	NA	0.00582	-15.3
chr1	68568601	68568700	10	7.14	6.67	11.1	48.4	40	50	40	10	33.3	45	29.6	13.9	48.6	NA	NA	0.028	17	NA	NA	NA	NA
chr1	68573501	68573600	60.5	70.6	70.7	73	100	80	89.5	57.7	76.9	87.5	46.4	73.8	75.9	91.1	NA	NA	NA	NA	NA	NA	0.0311	23.2
chr1	68584301	68584400	100	86.7	64.3	61.5	60	90	57.1	100	20	75	93.3	86.7	81.2	78.3	0.0245	-26.1	NA	NA	NA	NA	NA	NA
chr1	68611701	68611800	56.6	23.2	42.6	12.5	26.5	36.7	17.1	31.2	37	13.3	37.3	18.3	50	28.1	NA	NA	1.53e-07	-24.5	NA	NA	0.00198	-18.6
chr1	68621501	68621600	74.1	93.3	65	88.5	100	83.3	76.5	87.5	62.5	100	43.8	86.1	80	77.3	NA	NA	NA	NA	NA	NA	0.00979	19.7
chr1	68885601	68885700	97.3	100	94.3	89.3	96.6	93	84.6	86.2	82.6	87	81.5	95.8	94.1	68	NA	NA	NA	NA	0.0364	-15.1	NA	NA
chr1	69243701	69243800	5.88	22.7	2.7	11.1	46.2	19	32.3	6.45	28.6	28.6	9.09	39.3	4.55	8.33	NA	NA	NA	NA	NA	NA	0.00277	28
chr1	69451701	69451800	100	77.8	64.7	77.8	75	76.9	100	100	90.9	76.2	100	83.3	95.5	68.4	NA	NA	NA	NA	NA	NA	0.00875	-20.7
chr1	69573401	69573500	97.1	87.9	97	79.2	95.8	100	69.7	92.3	88.9	100	92.9	97.8	97.6	95.6	NA	NA	0.00865	-11.7	NA	NA	NA	NA
chr1	69988201	69988300	100	93.3	94.4	100	63.6	91.1	100	96	100	100	100	94.1	100	100	NA	NA	NA	NA	0.0343	14	NA	NA
chr1	70387801	70387900	75	85	80.8	64.3	86.4	62.5	83.3	85	92.9	59.5	72.5	69.6	84	54.5	NA	NA	0.0449	-17.1	NA	NA	NA	NA
chr1	70504501	70504600	89.3	94.4	100	94.7	90	100	90.9	76.7	100	85	87.2	100	94.1	76.5	NA	NA	0.00684	-11.2	NA	NA	NA	NA
chr1	71449601	71449700	93.9	95.2	85.7	89.6	95.3	93.7	89.4	88.9	74.1	63.8	97.8	91.5	92.2	100	NA	NA	NA	NA	0.0323	-10.8	NA	NA
chr1	72297701	72297800	100	88.9	82.6	66.7	67.6	91.8	91.1	85.3	55.9	55.2	85.2	59.4	58.3	45.5	0.0179	-15.3	NA	NA	NA	NA	NA	NA
chr1	72554501	72554600	96.4	100	100	66.7	92.6	100	97.7	94.7	89.3	83.8	100	90	96.2	83.8	NA	NA	0.0346	-10.7	NA	NA	NA	NA
chr1	72725001	72725100	66.7	100	72.7	100	90.9	75	83.3	100	85.7	60	55.6	90	80	35.7	NA	NA	NA	NA	0.0495	-33.9	NA	NA
chr1	73264301	73264400	100	100	100	90	95.5	97.7	83.3	97.1	100	100	100	100	100	79.4	NA	NA	0.0201	-11.5	NA	NA	NA	NA
chr1	73403001	73403100	100	93.8	100	97.3	94.9	95.6	87.5	100	100	96.2	97.4	100	100	61.4	NA	NA	2.14e-05	-15.1	0.0135	-13	NA	NA
chr1	73533201	73533300	97.7	100	91.3	100	79.2	100	74.3	98	92.6	82.2	84.4	78.6	100	56.1	NA	NA	0.0121	-18	NA	NA	NA	NA
chr1	73871701	73871800	89.1	77.4	100	83.7	92	84.8	70	84.8	87.5	71.7	70	88.9	100	85	NA	NA	0.0148	-12.6	NA	NA	NA	NA
chr1	74003801	74003900	100	86.4	100	91.7	89.5	88.9	71.4	96.3	92.9	73.9	95	95.7	92.9	72.4	NA	NA	0.036	-16	NA	NA	NA	NA
chr1	74353201	74353300	95.8	86.7	81.2	63.2	88.2	90	73.2	59.3	72.7	48.6	82.8	83.3	71.4	57.1	NA	NA	NA	NA	0.000875	-25.4	NA	NA
chr1	74457901	74458000	87.7	81	86.7	61.8	93	97.6	88.5	94.8	83	80	97.8	94.5	97.9	61.5	NA	NA	0.000116	-17.7	8.4e-06	-16.7	NA	NA
chr1	74686701	74686800	100	66.7	86.7	88.9	100	87.5	85.7	100	100	100	100	0	50	100	NA	NA	NA	NA	NA	NA	0.015	-44.4
chr1	75417901	75418000	95.5	83.3	95.6	86.5	88.6	96	84.2	97.4	94.1	85.7	93.3	92.3	96.5	77.8	NA	NA	0.0105	-12.3	NA	NA	NA	NA
chr1	75476901	75477000	95.5	100	100	93.5	100	87	82.1	100	100	91.7	93.8	100	88.9	61.5	NA	NA	NA	NA	0.00864	-13	NA	NA
chr1	75590201	75590300	13.5	13.2	0	13.2	17.9	8	13.1	21.7	0	33.3	5.13	30	10	25	NA	NA	0.0472	12.9	NA	NA	NA	NA
chr1	75596601	75596700	12.1	14.5	4.29	9.23	7.41	5	17.3	22.6	0	16.1	5.17	9.38	2.38	12.5	NA	NA	0.0341	10.6	NA	NA	NA	NA
chr1	75864001	75864100	71	84.6	78.3	75	95	66.7	61.1	79.4	36.8	41.2	85.7	92	50	72.7	NA	NA	NA	NA	0.0191	-27.7	NA	NA
chr1	76276801	76276900	100	0	0	0	28.6	75	66.7	50	66.7	0	50	0	100	25	NA	NA	NA	NA	NA	NA	0.0427	-57.1
chr1	76308401	76308500	45.7	41.4	55	68	58.5	48.6	37.8	63	51.6	71.4	47.6	49.3	46	72.4	NA	NA	NA	NA	0.0237	11.5	NA	NA
chr1	76713001	76713100	55.6	42.9	33.3	41.4	11.8	31.2	16.7	63.2	61.8	73.7	59.3	25	31.6	26.1	NA	NA	NA	NA	NA	NA	0.0252	-33.4
chr1	77230601	77230700	68.6	45	61.9	60.4	35.3	42.4	41.7	53.7	68.4	71.4	55.8	48.1	25	63.3	NA	NA	NA	NA	0.0153	16.8	NA	NA
chr1	77980001	77980100	0	27.8	0	5.26	14.3	0	27.8	40	11.5	34.8	10	45.8	0	25	NA	NA	0.014	19.2	NA	NA	NA	NA
chr1	78153601	78153700	50	88.2	64.3	77.8	77.1	72.2	83.3	45.5	33.3	74.2	71.4	87.5	75	100	NA	NA	0.0288	24.9	NA	NA	0.0208	29.4
chr1	78360901	78361000	100	90	100	100	76.2	100	97.2	100	100	100	90.4	92.6	92.9	98.1	NA	NA	NA	NA	0.011	12.4	NA	NA
chr1	78442901	78443000	73.6	83.1	78.6	49	65.6	69.2	41.7	63.2	45	39.7	54.2	53.7	68.9	34.5	NA	NA	5.88e-14	-24.8	1.6e-12	-24.6	NA	NA
chr1	78470801	78470900	0	20.7	4	3.85	12.2	13.6	0	0	9.76	6.9	0	15.4	0	4.88	NA	NA	NA	NA	NA	NA	0.000238	15.4
chr1	78511901	78512000	0	2.33	0	0	0	3.49	12.1	0	0	11.4	5.77	1.39	1.47	26.7	NA	NA	3.97e-05	11	0.00158	10.9	NA	NA
chr1	78512001	78512100	0	0	0	0	0	0	19.7	1.33	26.7	2.04	0	5	0	27.7	NA	NA	0.000105	11.9	0.00813	12.6	NA	NA
chr1	78897601	78897700	81.8	85.7	87.5	83.3	82.4	92.3	71.4	100	100	61.5	93.3	86.4	100	78.3	NA	NA	0.0385	-21.4	NA	NA	NA	NA
chr1	78961001	78961100	36.4	52.9	37.5	60	45	52.4	68	23.1	38.1	54.2	5.88	42.3	11.8	57.1	NA	NA	0.0439	23.8	NA	NA	NA	NA
chr1	79236901	79237000	100	86.7	63.3	73.7	75	88.9	85	100	75	95.5	96.4	77.4	81.2	100	0.047	-23.1	NA	NA	NA	NA	NA	NA
chr1	79316801	79316900	51.6	62.7	36.7	53.9	46.4	39.6	43	49.5	44.6	50.9	35.7	48.5	35.5	49	NA	NA	0.0269	10.3	NA	NA	NA	NA
chr1	79511201	79511300	72.2	76.7	61.1	45.5	77.5	69.2	80	78	100	75	25.5	50	75	66.7	0.045	18.3	NA	NA	NA	NA	NA	NA
chr1	79735801	79735900	67.9	69.8	82.8	88.3	67	81.1	85.3	73	68.4	80	58.2	77.4	52.9	74.5	NA	NA	0.00407	14.6	NA	NA	NA	NA
chr1	82098201	82098300	100	95.2	100	93.9	80.8	92.3	100	100	100	100	100	90.3	91.7	92	NA	NA	NA	NA	NA	NA	0.0421	-10.1
chr1	82156101	82156200	76.2	100	90.5	91.7	100	80	77.3	96	92.3	94.1	76.7	92.9	66.7	90	NA	NA	NA	NA	NA	NA	0.0409	15.3
chr1	83766701	83766800	90	84.4	78.6	96	84.4	66.7	88.5	100	85.7	94.4	88.9	91.7	79.2	96.9	NA	NA	0.0467	16.9	NA	NA	NA	NA
chr1	85185401	85185500	44.4	50	42.1	45	55.6	18.8	36.4	15	28.6	23.5	0	59.1	16	55.6	NA	NA	NA	NA	NA	NA	0.0109	34.2
chr1	85190501	85190600	88.7	87.6	60.4	76.3	88.5	66.7	84.5	75.3	87	80.8	60.4	76.1	70	97.2	NA	NA	0.00413	14.1	NA	NA	NA	NA
chr1	85304501	85304600	76.9	100	81.2	92.3	72.7	80	100	100	87.5	100	90	100	64.7	100	NA	NA	0.0394	21.6	NA	NA	NA	NA
chr1	85357601	85357700	35.8	50.7	22.6	50	61.8	49.4	50	42	75.5	51.4	62	81.2	40	78.8	NA	NA	NA	NA	NA	NA	0.0196	16.8
chr1	85365301	85365400	75	100	76.5	100	100	90	85.2	88	100	82.1	85.7	96.4	90	83.3	NA	NA	NA	NA	NA	NA	0.044	15.6
chr1	85515701	85515800	66.7	40	25	55	19.2	28.1	42.9	52.4	51.5	57.1	60	71.4	42.3	73.8	NA	NA	0.0418	18.7	NA	NA	NA	NA
chr1	85973801	85973900	22.6	62.5	66.7	52.9	59.1	24.3	39.6	48.8	52.9	52.5	29.5	57.6	7.41	34	NA	NA	NA	NA	NA	NA	0.0393	24.4
chr1	86081801	86081900	14.4	18.4	19	32.9	31.9	5.94	31.6	17.8	6.45	12.5	21.1	29	9.52	24.8	NA	NA	2.99e-05	14.9	NA	NA	NA	NA
chr1	86347801	86347900	100	75	75	90	88.5	58.3	90.9	100	100	100	100	66.7	91.7	92.9	NA	NA	NA	NA	NA	NA	0.00364	-21.4
chr1	86538301	86538400	85.7	100	100	87.5	95	88.2	70.7	91.7	77.8	77.6	88.1	95.5	74.3	75.6	NA	NA	NA	NA	0.014	-20.8	NA	NA
chr1	86876501	86876600	67.6	75	78.3	54.2	100	76	67.6	72.4	76.7	83.3	50	88.9	100	40	NA	NA	NA	NA	NA	NA	0.0285	22.4
chr1	86943601	86943700	14.3	75	0	35.7	69.2	33.3	24.1	30	25	80	15.4	33.3	36.4	36.4	NA	NA	NA	NA	NA	NA	0.0255	41.7
chr1	87566901	87567000	100	100	100	100	60	100	100	100	100	100	100	100	33.3	100	NA	NA	0.0371	22.9	NA	NA	NA	NA
chr1	87598001	87598100	35.9	46.3	44.4	49.4	60.8	54.4	40.6	59.6	66.7	66.7	29.8	46.2	28.4	32.9	NA	NA	NA	NA	NA	NA	0.0124	11.6
chr1	87677901	87678000	97	58.8	86.7	86.8	77.1	96.2	78	88.9	100	73.5	91.7	73.9	100	100	NA	NA	0.0439	-15.3	NA	NA	0.031	-20.3
chr1	87760101	87760200	96.6	93.1	92.1	89.6	75.8	85.5	85.6	94.8	86.5	89.1	96.3	90	81.6	91.1	NA	NA	NA	NA	NA	NA	0.00519	-10.8
chr1	87760201	87760300	100	90.5	100	93.8	87	100	81	86.7	97.6	89.1	92.9	92.2	95.8	85.2	NA	NA	0.00682	-12.1	NA	NA	NA	NA
chr1	87803401	87803500	40	83.3	68.8	65.2	100	77.8	81.2	56.2	100	88.9	0	100	12.5	87.5	NA	NA	NA	NA	NA	NA	0.00424	50.6
chr1	87865501	87865600	2.38	0	0	0	0	0	26.7	0	0	0	0	0	0	19.4	NA	NA	0.00557	16.1	NA	NA	NA	NA
chr1	88232901	88233000	56.9	53.1	46.7	42.4	59.6	52.4	47.2	74.4	37.5	40	51.9	58.1	41.3	23.2	NA	NA	NA	NA	0.00493	-20.6	NA	NA
chr1	89554601	89554700	81.5	94.4	93.9	83.6	81.2	97.8	68.9	91.8	96.3	100	100	75.6	100	84	NA	NA	0.000842	-15	NA	NA	NA	NA
chr1	90064501	90064600	47.4	70.8	62.9	70.8	63.9	51.6	48.4	38.9	81.8	68	63	71.9	100	69.2	0.0158	18.1	NA	NA	NA	NA	NA	NA
chr1	90223001	90223100	10.3	6.38	8.51	37.1	5.56	31.2	28.8	10.6	44	17.6	13.2	42.1	42.1	34.5	0.0249	17.2	NA	NA	NA	NA	NA	NA
chr1	90228201	90228300	45.7	24.1	36	66	55.3	39.1	37.5	23	31.9	51.6	61.1	76	52.6	47.5	NA	NA	0.0353	14.9	NA	NA	NA	NA
chr1	90229501	90229600	81.2	95.5	100	84.2	66.7	94.1	93.8	81.8	100	80	92.6	100	95.5	71.4	NA	NA	0.0402	-12.4	NA	NA	NA	NA
chr1	90570901	90571000	76.8	72.8	58.7	76.2	82.2	70.6	80.7	79.1	55	71.2	60	56.7	62.3	77.8	NA	NA	0.0191	14.9	NA	NA	NA	NA
chr1	91084601	91084700	100	100	100	92.9	83.3	92.6	88	100	50	100	100	94.1	100	66.7	0.0247	-10.4	NA	NA	NA	NA	NA	NA
chr1	91188501	91188600	56.2	100	42.9	69.2	83.3	61.5	66.7	100	66.7	40	42.9	92.3	55.6	45.5	NA	NA	NA	NA	0.0352	-33.5	NA	NA
chr1	91463501	91463600	85.7	76.9	88.9	65.5	92.9	83.3	65.8	78.6	52.9	65.2	75.5	97.1	65.4	86.8	NA	NA	NA	NA	0.0255	-19.9	NA	NA
chr1	91582801	91582900	66.7	50	61.1	65.6	54.5	62.9	56.4	67.6	45.5	56.1	76.5	19.2	15.4	43.5	NA	NA	NA	NA	NA	NA	0.00835	-27.9
chr1	91885601	91885700	80.8	100	66.7	57.1	69	100	100	100	43.8	73.1	94.7	73.7	65	100	0.0057	-21	NA	NA	NA	NA	NA	NA
chr1	91894001	91894100	12.8	18.6	26.8	41.2	5.26	20	17	16.2	5	33.3	11.4	16.3	22	34.4	NA	NA	NA	NA	0.0255	14.7	NA	NA
chr1	91894201	91894300	77.8	64.7	87.5	46.7	56.2	78.6	56.7	54.5	80	82.4	71	92.3	75	43.8	NA	NA	0.0372	-21.7	NA	NA	NA	NA
chr1	92356601	92356700	58.8	76.9	78.9	51.9	75	44.1	81.5	51.9	75	50	80	88.2	44.4	42.1	NA	NA	NA	NA	0.0137	-21.7	NA	NA
chr1	92444401	92444500	80	100	100	92.9	100	94.4	66.7	83.3	100	93.8	100	73.9	100	100	NA	NA	0.0352	-12.9	NA	NA	NA	NA
chr1	92494801	92494900	84.6	75	93.3	93.3	72.7	78.6	70.8	89.7	78.9	100	100	82.1	95.2	100	NA	NA	NA	NA	0.0384	11	NA	NA
chr1	92948201	92948300	5.56	2.94	0	3.23	0	0	25	4	0	9.09	7.55	10.7	2.94	17.2	NA	NA	0.0152	11.6	NA	NA	NA	NA
chr1	92952501	92952600	4.88	8.33	26.7	11.1	6	6	0	5	16.7	0	8.22	30.7	15.5	19.2	NA	NA	NA	NA	NA	NA	0.024	13.1
chr1	93251401	93251500	70.2	71.4	81	79.2	79.2	61.9	25	94.4	76.9	66.7	76	84.6	90.6	50	NA	NA	0.00223	-26.8	NA	NA	NA	NA
chr1	93325101	93325200	7.69	15.4	9.09	29.7	5.56	7.69	20	10	15.6	31.6	17.2	29	0	33.3	NA	NA	0.0122	18.6	NA	NA	NA	NA
chr1	93521801	93521900	26.9	37.5	31.6	5.26	13.6	28	31	8.7	31.8	13.3	20.8	50	6.25	6.25	NA	NA	NA	NA	0.0498	-15.7	NA	NA
chr1	93570001	93570100	100	93.3	80	97.1	93.3	80	95.8	100	90.9	100	86.2	100	80	90	NA	NA	0.0464	15	NA	NA	NA	NA
chr1	94117401	94117500	40.5	54.5	21.3	54.5	69.6	50	75	50	66.7	46.2	44.1	72.5	36.7	61.3	NA	NA	0.0103	23.9	NA	NA	NA	NA
chr1	94224601	94224700	94.7	91.7	64.3	100	55.6	66.7	77.8	90.9	64.3	91.7	75	100	33.3	73.7	NA	NA	0.0438	22.3	NA	NA	NA	NA
chr1	94332501	94332600	91.7	100	100	92.9	100	100	75	100	87.5	100	60	100	92.3	100	NA	NA	NA	NA	NA	NA	0.0429	19.2
chr1	94473801	94473900	100	100	85.7	100	100	77.8	91.7	100	81.8	90	80	94.7	62.5	22.2	NA	NA	NA	NA	0.00383	-22.5	NA	NA
chr1	94565701	94565800	16.7	0	10.8	46.2	9.09	0	28.3	33.3	32.1	31.8	13.6	22.6	75	43.5	NA	NA	NA	NA	7.91e-05	25.5	NA	NA
chr1	94703801	94703900	85.7	74.1	69.4	70.7	86.7	67.6	57.1	64.8	80	70.5	63.4	91.1	70.2	54.3	NA	NA	NA	NA	0.0466	-19	NA	NA
chr1	94817001	94817100	9.62	7.69	10.2	18.8	8.57	3.85	6.98	12.8	9.09	24	9.09	9.86	16.7	30.4	NA	NA	NA	NA	0.0213	11.4	NA	NA
chr1	95074201	95074300	100	93.8	100	100	90	100	92.9	78.9	100	96.2	90	92.3	100	61.5	NA	NA	0.012	-11.7	NA	NA	NA	NA
chr1	95184601	95184700	100	100	100	88	100	96.6	80.8	90	100	84	100	100	100	66.7	NA	NA	0.0131	-17.1	0.00775	-18.7	NA	NA
chr1	95393301	95393400	11.7	25.9	4.6	19.4	13.8	6.06	27.8	19.3	7.41	20	6.67	16	6.41	11.8	NA	NA	0.00733	14.9	NA	NA	NA	NA
chr1	95557201	95557300	58.5	73.9	48.1	71.7	53.1	60.2	80.3	73	62.1	65.7	86.9	68.9	86.9	91.4	NA	NA	0.0456	10.9	NA	NA	NA	NA
chr1	95670701	95670800	87.5	85	82.5	91.2	80	65.8	88.1	85.1	68.2	90	100	95.6	83.3	95.5	NA	NA	0.015	16	NA	NA	NA	NA
chr1	95840101	95840200	0	54.8	25	23.3	50	25	36	14.3	36.4	47.1	45.2	53.8	62.1	44.4	NA	NA	NA	NA	NA	NA	0.0445	25.1
chr1	95950401	95950500	66.7	50	100	75	76.5	100	100	80	100	84.6	60	71.4	100	42.9	NA	NA	0.0346	-22.9	NA	NA	NA	NA
chr1	96734201	96734300	94.6	78.3	87.5	95.2	90.9	100	100	91.8	100	98.1	89.6	89.5	89.1	100	NA	NA	NA	NA	0.00174	10	NA	NA
chr1	96893701	96893800	90	100	57.1	100	88.9	0	88.9	100	100	100	100	100	100	100	NA	NA	0.00459	28	NA	NA	NA	NA
chr1	96931301	96931400	92	95.5	100	93.8	86.5	97	87.2	97.6	100	91.7	100	96.3	95.7	73.5	NA	NA	0.0199	-11.7	NA	NA	NA	NA
chr1	97008701	97008800	100	100	100	72.2	100	100	82.6	81	100	91.3	100	100	100	100	NA	NA	0.0147	-14.5	NA	NA	NA	NA
chr1	97759201	97759300	93.3	92.3	57.1	76.9	100	33.3	92.9	70	75	17.6	60	100	100	66.7	NA	NA	NA	NA	0.00278	-35.9	NA	NA
chr1	98002401	98002500	100	75	84.2	85.7	72.4	66.7	75	79.2	66.7	64	100	82.9	58.3	74.2	0.0256	-23.2	NA	NA	NA	NA	NA	NA
chr1	98127901	98128000	92.9	87.5	100	100	78.6	100	89.3	97.4	100	57.1	100	92.9	100	90	NA	NA	0.0158	-14.9	NA	NA	NA	NA
chr1	98514801	98514900	0	3.7	15.4	27.6	9.3	15.6	11.1	8.51	3.03	23.7	11.8	5.66	5.88	20	NA	NA	NA	NA	0.0121	13.7	NA	NA
chr1	99061101	99061200	88.9	83.1	94.1	84.3	88.6	83.9	68.3	94.1	92.1	87.8	98	88.9	97.7	57.6	NA	NA	0.000162	-17.2	NA	NA	NA	NA
chr1	100231301	100231400	62.9	83	62.4	63.4	98.4	68.3	83.3	86.9	87.7	86.3	75.2	79.7	61.2	60	NA	NA	NA	NA	3.29e-05	-13.1	0.00905	11
chr1	100266201	100266300	100	88.5	85.7	96.4	58.8	81.1	86.4	95.5	68.4	81.5	95.8	86.2	83.9	79.2	NA	NA	NA	NA	NA	NA	0.0197	-16.8
chr1	100409401	100409500	55.6	79.2	52.4	70.4	85.7	45.9	74.5	55.9	88.2	87.5	87.5	94.1	12.5	70	NA	NA	0.0259	22.9	NA	NA	NA	NA
chr1	100516601	100516700	50	37.5	78.6	78.6	95.7	85.7	64	50	85.7	90	93.3	100	80	88.9	NA	NA	NA	NA	NA	NA	0.0486	22.5
chr1	101766501	101766600	79.5	92.9	86.1	87.2	91.8	96.6	77.8	86.4	89.7	84.3	88.6	83.8	95.3	68.5	NA	NA	0.00922	-13.5	NA	NA	NA	NA
chr1	101791601	101791700	63.3	51.4	80.9	67.8	50	67.9	46.4	70.1	76.7	71	60.9	63.1	61.1	49.5	NA	NA	0.0359	-11.5	NA	NA	NA	NA
chr1	102060901	102061000	97.6	88.9	95.8	74.1	94.7	81.2	82.4	90	94.4	70.2	87.5	83.8	93.3	64	NA	NA	0.0397	-18.5	0.0432	-16.5	NA	NA
chr1	102122701	102122800	38.5	40.9	31.2	20	42.9	57.1	12.5	44.8	75	34.8	42.9	66.7	68.2	42.1	NA	NA	0.00762	-30.7	NA	NA	NA	NA
chr1	102778401	102778500	91.7	100	100	94.4	93.9	100	90	100	100	100	100	94.4	100	83.3	NA	NA	0.0269	-11.4	NA	NA	NA	NA
chr1	103319401	103319500	100	89.5	71.7	72.4	86.2	86.2	71.9	87	88.9	96.3	94.7	96.9	64.2	64.7	2.04e-10	-22.1	NA	NA	2.5e-05	-16	NA	NA
chr1	103417801	103417900	100	100	100	72.7	91.7	100	83.3	100	100	33.3	90.9	100	81.8	90.9	NA	NA	0.0382	-25.8	0.0113	-27.3	NA	NA
chr1	103503901	103504000	94.4	93.9	100	89.7	93.2	95	81.2	100	100	73.3	97.3	95.2	92.9	63.6	NA	NA	0.0212	-14.5	NA	NA	NA	NA
chr1	104236001	104236100	100	90.9	100	92.9	98.1	100	77.4	100	95	87.8	91.2	96.4	100	86	NA	NA	0.0117	-12.3	NA	NA	NA	NA
chr1	104239601	104239700	93.8	100	100	83.3	62.5	100	100	100	100	81.2	90.9	84	92.3	70	NA	NA	0.0376	-18	NA	NA	NA	NA
chr1	104242001	104242100	70	83.3	40	54.8	68.4	53.3	40.9	46.7	50	38.9	59.1	76	72.7	38.9	NA	NA	NA	NA	0.0473	-29.1	NA	NA
chr1	104295201	104295300	89.3	82.6	92.7	100	89.7	100	81.5	92.9	100	84.4	98	85.4	90.6	63.6	NA	NA	0.0025	-12.3	NA	NA	NA	NA
chr1	104615601	104615700	59.5	79.4	83.7	81.2	80.5	82.8	77.3	82.5	32.1	73.9	61.8	73.2	18.8	77.2	NA	NA	0.00383	15.6	NA	NA	NA	NA
chr1	104616101	104616200	78.6	88	60.7	100	95.8	56.2	74.3	100	77.8	50	71.8	96.8	100	72	NA	NA	NA	NA	0.0175	-22.5	NA	NA
chr1	104808101	104808200	82.4	63.4	90	82.1	75	95.8	77.1	100	94.4	65.9	75.8	100	83.3	50	NA	NA	0.00274	-22.4	NA	NA	NA	NA
chr1	105005101	105005200	84.8	100	92.4	85.7	93.9	83.3	87.5	88.9	100	91.3	85.4	91.7	89.8	58.5	NA	NA	0.0493	-11.1	0.000424	-14	NA	NA
chr1	105392401	105392500	77.8	74.3	90	41.7	73.8	100	79.5	66.7	83.3	81.5	76.2	77.8	85.4	77.8	NA	NA	0.0214	-16.9	NA	NA	NA	NA
chr1	106516301	106516400	100	90.9	100	66.7	100	84.6	100	84.6	90	100	100	100	100	35.7	NA	NA	NA	NA	0.0247	-37.3	NA	NA
chr1	106573301	106573400	73.9	84.4	95	91.1	94.6	92.9	85.4	87.5	96.3	60	93.6	85.9	100	71.9	NA	NA	3.89e-05	-19	NA	NA	NA	NA
chr1	106619301	106619400	84	85.7	93.7	89	84.5	91.3	80	90.2	83.9	79.3	89.4	78.4	89.2	69.8	NA	NA	0.000549	-12.4	NA	NA	NA	NA
chr1	106731801	106731900	96.5	96.6	95.6	85.4	95.6	96.8	76.4	100	85.9	85.5	96.6	96.8	90.6	86.8	NA	NA	NA	NA	0.002	-12.7	NA	NA
chr1	107767001	107767100	100	70	95	71.4	100	90	100	92.3	100	88.9	100	88.9	100	55.9	NA	NA	0.0356	-23	NA	NA	NA	NA
chr1	108023201	108023300	12.7	5.36	40	14.5	0	10.5	13.6	21.4	18.8	0	35.7	13.5	37.5	13.3	NA	NA	NA	NA	NA	NA	0.0308	-12.6
chr1	108865301	108865400	81.4	81.7	92.5	88.6	82.5	86.7	76.3	73.5	85.7	65	90.5	82.5	93.3	70	NA	NA	0.00361	-16.3	NA	NA	NA	NA
chr1	108888201	108888300	90.5	100	100	69.7	93.9	16.7	62.5	51.6	100	93.3	100	100	88.9	88.9	NA	NA	NA	NA	NA	NA	0.00249	20.4
chr1	109359601	109359700	21.4	44.4	33.3	42.1	87.5	25.9	38.5	43.8	83.3	35.3	21.4	75	66.7	63.6	NA	NA	NA	NA	NA	NA	0.0177	35.6
chr1	109629001	109629100	100	100	90.9	100	93.8	55.6	100	100	83.3	100	90.9	88.9	94.1	100	NA	NA	0.00997	16.3	NA	NA	NA	NA
chr1	109643601	109643700	0	23.3	17.4	12.5	19.4	8.33	9.09	7.89	0	0	3.7	9.62	5.26	7.69	NA	NA	NA	NA	NA	NA	0.00843	13.8
chr1	109704501	109704600	27.4	45.1	16.3	28.3	35.6	21.6	32.1	19.8	41.2	41.8	32.8	21.4	26.8	31.8	NA	NA	0.0443	10.8	NA	NA	NA	NA
chr1	109718001	109718100	92.9	100	100	88.9	100	100	62.5	100	100	100	100	100	100	60	NA	NA	0.00656	-22.2	0.0338	-22.2	NA	NA
chr1	109752601	109752700	0	16.7	0	0	40	0	14.3	0	0	0	13.3	50	0	0	NA	NA	NA	NA	0.0119	-25	NA	NA
chr1	109793201	109793300	30	35.3	0	45.8	15.4	21.1	25.9	23.5	6.06	48.5	17.2	39.1	42.1	35.5	NA	NA	0.0468	18.2	NA	NA	NA	NA
chr1	109797701	109797800	1.47	5	1.54	15.9	10.3	6.06	10.3	9.52	0	0	0	28.6	2.94	22.8	NA	NA	0.000391	11.4	NA	NA	0.00012	13.3
chr1	109797801	109797900	12.3	23.9	13.5	37.5	27.9	14.3	35.5	28.6	22.8	23.8	11.6	46.4	17.3	20.6	NA	NA	NA	NA	NA	NA	0.00844	16.7
chr1	109804401	109804500	81	87	84.6	81.6	83	74.2	92.6	82.4	83.3	100	87.9	84.6	52.9	90.9	NA	NA	0.0375	13.9	NA	NA	NA	NA
chr1	109805501	109805600	0	4.17	0	15.8	2.94	20	16.1	0	0	5	0	23.3	0	5.88	NA	NA	NA	NA	NA	NA	0.0186	10.2
chr1	109816001	109816100	19.1	11.7	23	25.5	13.3	32.7	28.1	9.8	45.8	29.5	12.3	82	22	44.2	NA	NA	NA	NA	NA	NA	2.35e-05	20.1
chr1	109831001	109831100	0	0	0	0	0	0	0	0	0	0	50	0	0	0	NA	NA	NA	NA	NA	NA	0.0136	-28
chr1	110003801	110003900	90.9	96.7	78.4	91.4	100	92.6	91.3	100	100	67.9	94.7	89.8	70.4	75	NA	NA	NA	NA	0.0214	-14.5	NA	NA
chr1	110086701	110086800	25	25.9	31.8	62.5	37	10	35	31.6	20	68.8	39.1	38.9	25	35.7	NA	NA	0.0476	27.6	NA	NA	NA	NA
chr1	110166901	110167000	18.8	46.7	31.6	58.8	86.7	71.4	44.4	26.1	11.1	80	47.4	60.9	43.8	50	NA	NA	NA	NA	NA	NA	0.0232	33.1
chr1	110191301	110191400	92.5	75.6	88	69.4	78.5	56.5	91.8	80	63.9	93	84.1	82.9	74.1	92.9	NA	NA	0.0275	14	NA	NA	NA	NA
chr1	110199301	110199400	12	4.55	7.14	15.4	27.8	0	29.2	13.6	0	29.6	3.85	25	8.7	58.3	NA	NA	0.00102	26.2	NA	NA	NA	NA
chr1	110199401	110199500	11.6	10.6	8.16	20.7	39.5	19.2	50	14.7	33.3	33.3	28.3	48.6	21.4	44.8	NA	NA	0.0453	19.6	NA	NA	NA	NA
chr1	110466101	110466200	60.9	38.5	61.9	92.9	73.3	52.2	85.7	64.3	57.1	63.6	57.1	33.3	28.6	66.7	NA	NA	0.0329	28.4	NA	NA	NA	NA
chr1	110474001	110474100	55.4	41.5	47.5	61.2	48.1	50	49.5	40.2	69.7	66.7	54.5	60.3	57.9	70.4	NA	NA	NA	NA	0.0157	11.5	NA	NA
chr1	110587601	110587700	100	93.8	87.5	100	100	100	100	100	40	80	88.9	100	75	84.6	0.0245	-17.4	NA	NA	NA	NA	NA	NA
chr1	110596301	110596400	84.6	73.9	88.2	63.3	77.8	83.7	77.8	71.4	90.9	72.2	83.8	85.7	75.4	63.9	NA	NA	0.042	-13	NA	NA	NA	NA
chr1	110610501	110610600	40	21.9	16.7	28.6	12.7	21.4	40	26	0	26.1	27.4	45.9	12.7	30.3	NA	NA	0.0491	15.2	NA	NA	NA	NA
chr1	110610601	110610700	12	33.3	18.5	36.2	12.5	28.9	42.3	27.9	16.7	27.5	25	33.3	16.7	41.7	NA	NA	0.041	13.7	NA	NA	NA	NA
chr1	110626601	110626700	11.4	13.8	8.67	17.2	12.6	3.25	24.1	19.5	6.36	21.6	11	14.6	7.18	8.36	NA	NA	3.67e-10	10.3	NA	NA	NA	NA
chr1	110652601	110652700	84.1	67.3	79.2	83.2	62.8	75.2	77	57.1	65.5	92.1	76.3	68.7	70.6	68.9	NA	NA	NA	NA	0.0143	14.5	NA	NA
chr1	110786001	110786100	1.52	0	0	14.3	1.96	12.8	40.5	8	13	17.6	2.33	18.2	0	23.7	NA	NA	0.000287	16.8	NA	NA	NA	NA
chr1	110786301	110786400	0	22.4	6.94	22.4	4.44	7.55	25.8	0	12.5	16.7	0	36.2	3.03	20	NA	NA	0.00668	13.8	NA	NA	3.57e-09	21.3
chr1	110786601	110786700	0	28.6	0	66.7	23.5	0	75	0	16.7	36.4	0	60	0	0	NA	NA	0.000388	43.1	NA	NA	0.000274	37
chr1	110860201	110860300	66.7	100	25	10	33.3	36.4	37.5	40	66.7	0	20	66.7	0	37.5	NA	NA	NA	NA	0.0418	-35.3	NA	NA
chr1	111024901	111025000	42.6	77.8	63.3	63.3	83.3	73.7	79	87.9	81.4	75.4	68.3	81.8	67.9	70.2	NA	NA	NA	NA	NA	NA	0.0266	14.8
chr1	111080901	111081000	55.3	33	34.2	52.4	11.3	32.4	53.8	27.1	49.2	30.3	62.5	64.2	52.6	41	NA	NA	NA	NA	NA	NA	0.03	-14
chr1	111204601	111204700	88.9	94.4	100	91.7	87.5	88.9	78.1	92.6	100	80.4	94.1	76.9	100	84.6	NA	NA	0.0099	-14.8	NA	NA	NA	NA
chr1	111813401	111813500	25	44.8	41.8	48.2	52.8	35.8	53.5	23.3	40	50.5	29.4	25.5	34.4	40	NA	NA	NA	NA	NA	NA	0.0126	13.1
chr1	111892501	111892600	90	100	100	100	73.9	85.7	100	88.9	55.6	100	92.9	72.7	80	100	NA	NA	0.0402	20.5	NA	NA	NA	NA
chr1	111944501	111944600	76.3	64.3	87.5	44.4	70.6	73.3	35.3	73.5	53.8	55.2	52.6	55	64.3	26.7	NA	NA	0.00143	-30.9	NA	NA	NA	NA
chr1	112058201	112058300	17.9	24.2	13.6	22.2	25	16.7	26.8	11.1	5.56	20.6	3.39	23	8.8	16.7	NA	NA	0.0146	10.4	NA	NA	0.000742	13.9
chr1	112058401	112058500	0	12.5	0	40	33.3	0	7.69	0	0	0	0	0	0	33.3	NA	NA	0.0368	13.3	NA	NA	NA	NA
chr1	112156101	112156200	96.8	100	95.2	91.7	93.1	100	84.1	93.9	97.6	100	95.5	58	91.7	76.5	NA	NA	NA	NA	NA	NA	0.0161	-16.7
chr1	112280701	112280800	0	0	0	17.2	0	0	15.4	3.45	0	3.85	0	11.1	0	20	NA	NA	0.0108	12.8	NA	NA	NA	NA
chr1	112392501	112392600	0	9.09	0	3.7	8.7	6.45	15	1.35	10.4	2.04	3.57	24.4	6.45	6.25	NA	NA	NA	NA	NA	NA	0.00603	12
chr1	112423901	112424000	4.76	22.7	15.2	23.5	21.9	6.45	23.1	8.11	10	10	3.57	29.2	0	28.2	NA	NA	NA	NA	NA	NA	0.0125	19.2
chr1	112424001	112424100	4.55	11.4	2.94	19.2	15	0	10.7	3.45	0	15.4	0	21.9	0	2.63	NA	NA	0.00906	10.2	NA	NA	NA	NA
chr1	112438401	112438500	45.8	76.9	54.5	69.6	76.4	65.9	86.4	73.8	81.2	71.9	54.2	75.6	54.2	75	NA	NA	NA	NA	NA	NA	0.0366	15.6
chr1	112503801	112503900	33.3	65.1	38.6	59.1	68.4	47.5	50	53.4	40	61.5	65.9	69.8	63.6	39.2	NA	NA	NA	NA	NA	NA	0.0313	19.1
chr1	112518601	112518700	55.6	40	80	46.7	57.1	66.7	58.8	77.8	75	41.7	78.9	25	87.5	40	NA	NA	0.0192	-30.9	NA	NA	NA	NA
chr1	112568601	112568700	12.3	4.48	6.78	10.3	1.67	7.87	14	19.6	11.1	4.42	22.8	17.7	19	16.4	NA	NA	NA	NA	NA	NA	0.00787	-10.5
chr1	112580001	112580100	54.5	100	94.1	56.5	61.5	55	56.2	60	90.5	56.2	78.6	46.2	100	36.4	0.0346	18.2	0.021	-27.9	NA	NA	NA	NA
chr1	112831001	112831100	15.9	27.7	18.2	21.6	50	37.7	50.6	36	44.4	40	22.5	43.3	30.6	43.1	NA	NA	NA	NA	NA	NA	0.0277	15
chr1	112948501	112948600	76	93.3	80	95	90.9	80.7	94.7	80	65.9	91.2	85.7	89.4	85.3	88.9	NA	NA	0.0159	13.8	NA	NA	NA	NA
chr1	113181201	113181300	62.9	32.1	57.5	28.6	60	44	21.2	51.9	50	70.4	55.3	33.3	54.8	18.2	NA	NA	0.031	-18.7	NA	NA	NA	NA
chr1	113229101	113229200	77.8	60	85.7	63.6	85.7	100	54.5	70.8	85.7	77.4	68.4	53.8	75	63.6	NA	NA	0.037	-24.5	NA	NA	NA	NA
chr1	113246701	113246800	8.7	14.3	14.3	24.1	24.1	0	25	32.4	11.5	41.4	12.1	25.6	26.7	36.8	NA	NA	0.0242	20.1	NA	NA	NA	NA
chr1	113287101	113287200	12.7	15.2	4.84	15	17.9	10.2	20	23.6	21.5	23.9	9.71	29	14	35.6	NA	NA	0.00607	11.5	NA	NA	NA	NA
chr1	113337901	113338000	88.9	75	100	100	80	77.8	100	68.2	87.5	100	85.7	83.3	76.5	100	NA	NA	0.0205	16.7	0.0354	19.1	NA	NA
chr1	113433801	113433900	39.1	57.1	55.2	37.9	47.1	56.5	10.3	42.1	50	27.3	77.8	16.7	50	20	NA	NA	0.00476	-29.3	NA	NA	NA	NA
chr1	113433901	113434000	96.6	83.8	96.1	60.5	69.2	74.6	43.7	90.2	100	60.2	88.4	35.9	100	43.9	NA	NA	1.93e-17	-37.1	NA	NA	1.42e-07	-34.3
chr1	113478801	113478900	65.5	51.9	72.9	32	56.3	88.5	60.7	73.3	67.6	46.7	79.4	66.1	77	31.1	NA	NA	5.55e-08	-30.2	0.0077	-14.7	NA	NA
chr1	113606201	113606300	100	84.4	87.2	96.2	80	90.2	85.1	100	100	100	100	90.9	94.9	95.5	NA	NA	NA	NA	NA	NA	0.000661	-13.5
chr1	113751101	113751200	78.9	54	73.7	55.4	76.6	81.2	51.4	75	69.2	67.3	88.6	65.4	88.9	55.9	NA	NA	0.00024	-22.5	NA	NA	NA	NA
chr1	113751201	113751300	81.6	54.1	80.6	48.8	69.4	83.6	53.2	75	100	76.2	91.7	65.4	93.5	25.9	NA	NA	4.25e-10	-34	NA	NA	NA	NA
chr1	114449501	114449600	92.5	84	80	63.9	84.2	85.7	54.5	95	100	71.7	91.9	61.9	89.3	57.6	NA	NA	0.000118	-24.2	NA	NA	0.0213	-17.9
chr1	114515701	114515800	94.4	100	75	100	93.8	90.5	100	100	76.5	100	100	100	100	100	NA	NA	0.0217	14.9	NA	NA	NA	NA
chr1	114792501	114792600	71.4	67.2	91.7	90.8	82.9	78.9	86.7	87.5	95.8	91.7	81.6	72.1	72.2	92.5	NA	NA	NA	NA	0.0011	15.4	NA	NA
chr1	115397401	115397500	27.8	22.5	48.4	55.7	30.5	37.3	36.6	27.4	37.1	60.4	31.1	32.5	30.1	36.7	NA	NA	NA	NA	1.98e-09	18.7	NA	NA
chr1	115628901	115629000	80	77.8	76	81.8	63.2	78.6	85.7	75	50	100	80	75	60	100	NA	NA	0.0139	27.6	NA	NA	NA	NA
chr1	115860501	115860600	72.7	4.35	73.9	6.67	0	57.1	12.5	33.3	14.3	4.55	80	29.4	64.7	8.7	NA	NA	1.86e-08	-44.5	NA	NA	3.18e-06	-50.8
chr1	115881201	115881300	38.2	37.1	25	42.4	49.6	37.9	42.5	50.6	34.3	60.7	37	56.3	34.6	47.6	NA	NA	0.000133	15.5	NA	NA	NA	NA
chr1	115931601	115931700	84	73.3	68.8	100	71.4	60	72.5	95.7	76.2	100	94.7	76.7	81.8	87.1	NA	NA	NA	NA	0.0256	12.1	NA	NA
chr1	116380401	116380500	22.8	37.8	22.9	34.3	28.1	34	30.2	28.2	63.2	41.9	25.3	42.5	21.3	36.6	NA	NA	NA	NA	NA	NA	0.000968	11.1
chr1	116405001	116405100	90.9	100	100	88.6	100	100	85.7	71.4	100	100	81.5	96.3	100	86.4	NA	NA	0.038	-11.5	NA	NA	0.0271	18.8
chr1	116519601	116519700	3.85	11.8	2.08	2.5	2.94	5	22.2	5.88	0	26.2	7.41	37	3.57	31.2	NA	NA	0.00861	16.8	NA	NA	NA	NA
chr1	116519801	116519900	60	77.8	52.9	56.8	52.9	61.9	84.6	42.9	38.5	78.3	38.5	87.1	76.7	74.2	NA	NA	NA	NA	NA	NA	0.0226	22.3
chr1	116528301	116528400	73.3	88.9	82.4	50	64.7	88.9	72.7	42.9	100	42.9	100	100	100	90.9	NA	NA	0.0228	-26.1	NA	NA	NA	NA
chr1	116594201	116594300	100	100	88.9	77.8	95	100	66.7	100	57.1	81	100	11.1	100	50	NA	NA	NA	NA	NA	NA	0.0296	-25
chr1	116594301	116594400	100	93.3	94.1	57.9	83.8	100	43.6	82.4	48.1	77.5	100	5.26	75	45.5	NA	NA	NA	NA	NA	NA	0.0234	-37.3
chr1	116710201	116710300	78.1	83.1	73.8	88.9	78.1	72.8	87.2	83.5	75	88.4	71.3	88.8	79.4	81.7	NA	NA	0.00611	11.5	NA	NA	NA	NA
chr1	116710301	116710400	77.5	88.6	82.9	95.6	88.5	73.9	91.9	83.3	89.5	88.9	77.5	91.4	83.3	89	NA	NA	NA	NA	NA	NA	0.014	10.2
chr1	116918701	116918800	0	5.56	0	21.4	0	0	15.8	0	5.56	20	0	0	0	12.5	NA	NA	0.03	15.5	NA	NA	NA	NA
chr1	116950901	116951000	0	22.2	3.23	32.1	21.7	0	58.6	9.68	6.25	43.5	20	50	18.2	20.8	NA	NA	5.35e-06	34.2	NA	NA	NA	NA
chr1	117037201	117037300	3.23	4.11	4.41	3.28	8.33	0	16.2	7.41	7.5	17.4	5.75	28.6	13.2	14.6	NA	NA	NA	NA	NA	NA	0.0152	11.3
chr1	117188701	117188800	15	50	12.5	40	69.2	16.7	39	9.38	35	39.3	0	16	3.85	6.25	NA	NA	NA	NA	NA	NA	1.06e-06	39.2
chr1	117188801	117188900	3.57	17	2.94	29.4	17.1	5.56	23.5	2.27	3.57	28.6	2.17	0	3.33	4.76	NA	NA	0.000435	19.5	NA	NA	NA	NA
chr1	117239901	117240000	3.03	4.35	0	21.1	10.3	6.25	15.2	3.33	0	8.7	0	7.69	0	8.57	NA	NA	0.0333	11.7	NA	NA	NA	NA
chr1	117317801	117317900	73.6	65.9	95.7	58.2	38.9	58.2	38.9	67	42.6	76.5	60.3	48.6	85.2	93.5	NA	NA	NA	NA	1.69e-06	15.8	0.00964	-18.3
chr1	117422201	117422300	30.6	33.3	25	42.3	22.2	44.4	60	52.6	27.3	87.5	18.8	100	33.3	81.8	NA	NA	0.00798	30.1	NA	NA	NA	NA
chr1	117499101	117499200	66.7	46.7	80	100	66.7	66.7	76.5	78.6	100	100	56.2	65.2	57.1	100	NA	NA	NA	NA	0.00739	28.8	NA	NA
chr1	117529701	117529800	62.7	74.4	55.9	77.5	50	58.6	77.6	45.2	100	81.8	61.9	88.2	60	83.9	NA	NA	0.046	18	NA	NA	NA	NA
chr1	118156901	118157000	59.1	78.9	42.9	42.9	87	55.6	81.2	56.5	37.5	81.2	30.8	81.5	66.7	56.5	NA	NA	NA	NA	NA	NA	0.00777	30.9
chr1	118199101	118199200	85.7	92.9	100	71.4	100	100	81.2	76.9	100	100	100	100	100	65	NA	NA	0.0451	-21.5	0.0458	-19.3	NA	NA
chr1	119396801	119396900	100	64.3	93.3	81	84	90.5	85.7	94.1	60	100	100	91.1	84.6	96	0.0329	-12.7	NA	NA	NA	NA	NA	NA
chr1	119527501	119527600	9.38	2.08	0	14.7	8.93	12.3	11.2	8.57	17.9	34.8	6.78	11.1	8.11	21.2	NA	NA	NA	NA	0.00511	10.6	NA	NA
chr1	119529301	119529400	34.1	26.6	24.1	45.3	33.3	37.1	39.8	41.7	36.4	47.8	20.8	35.3	27.1	45.4	NA	NA	1.56e-06	13.5	0.00012	13.3	NA	NA
chr1	119648301	119648400	58.8	66.7	43.8	83.3	66.7	45.5	93.3	82.6	33.3	60	100	100	94.4	100	NA	NA	0.0125	27	NA	NA	NA	NA
chr1	120077301	120077400	100	100	91.7	100	100	100	100	54.5	100	100	92.3	100	84.6	100	NA	NA	NA	NA	NA	NA	0.00385	19.4
chr1	120092601	120092700	100	71.4	91.7	58.8	100	83.3	75	100	71.4	78.9	95	20.8	85.7	63	NA	NA	NA	NA	NA	NA	2.52e-06	-43.3
chr1	120279101	120279200	73.1	78.9	47.4	82.6	81.8	60.9	90.7	72.7	71.4	91.7	64	77.8	75	76.2	NA	NA	0.00959	23.1	NA	NA	NA	NA
chr1	120321601	120321700	81.4	58.7	79.3	66.3	40.6	73.3	64	67.2	63.9	70.1	80	76.4	86.8	57.5	NA	NA	NA	NA	NA	NA	0.0167	-14.4
chr1	120394201	120394300	100	90	100	100	100	100	100	100	100	100	100	70	100	83.3	NA	NA	NA	NA	NA	NA	0.0266	-11.9
chr1	120413901	120414000	90.4	85.7	93.7	68.2	69.6	84.6	75	82.6	93.1	58.5	82.1	89.3	95.7	92.9	NA	NA	3.26e-05	-17	NA	NA	NA	NA
chr1	120798401	120798500	100	66.7	66.7	9.09	75	92.3	50	40	71.4	0	70	10	66.7	40	NA	NA	0.000825	-50.7	NA	NA	NA	NA
chr1	121138901	121139000	50	17.9	9.09	27.3	36	14.3	18.2	30	8.33	20.8	29	21.1	10.5	14.3	0.0304	-25.6	NA	NA	NA	NA	NA	NA
chr1	121139001	121139100	41	49.5	25.8	36.1	33.6	35.4	37.9	28.8	27.5	58	32.4	39.5	23.6	40	NA	NA	0.000187	16	NA	NA	NA	NA
chr1	121143401	121143500	0	40	5.26	47.1	55.6	0	0	60	0	44.2	67.7	56.2	47.4	59.3	NA	NA	0.0125	22.9	NA	NA	NA	NA
chr1	121353301	121353400	27.3	85.7	89.5	81.6	24.4	28.3	40	26.4	27.4	27.1	27.3	76.2	26.5	35.5	NA	NA	NA	NA	NA	NA	8.93e-23	12.6
chr1	121354801	121354900	43.8	30.8	40	37.5	28.6	80	34.6	35.5	67.9	38.2	36.4	27.3	50	39.3	NA	NA	0.0399	-23.3	NA	NA	NA	NA
chr1	121358001	121358100	71.1	76.9	84.6	44.4	77.8	82.1	75.1	75.5	84.6	75.7	68.2	70.9	81	68.9	NA	NA	0.0155	-10.4	NA	NA	NA	NA
chr1	121369901	121370000	66.7	68.4	78.6	64.6	55	65.4	53.8	59.6	63.5	58.2	70.8	65.8	80.8	59.3	NA	NA	3.33e-11	-12.1	NA	NA	NA	NA
chr1	121468101	121468200	50	30.4	35	41.2	31.1	30.4	25.4	32.1	39.2	32.8	27.4	13	19.8	42.3	NA	NA	NA	NA	0.00293	15.8	NA	NA
chr1	121479601	121479700	85.7	77.6	93	80.4	69.4	78.3	75.3	86.1	80.4	79.3	87.3	71.1	94	78.4	NA	NA	NA	NA	NA	NA	0.0257	-14
chr1	142540801	142540900	52.4	64.5	43.8	37.9	77.2	63.4	65.3	50	64.7	64.2	54	62.7	54.2	64.2	NA	NA	NA	NA	NA	NA	0.00702	15.7
chr1	142616301	142616400	81	94.2	95.9	89.2	70.2	83.3	85.3	59.4	84.3	77.8	60.9	58.9	72.4	62.3	0.0224	20.2	NA	NA	NA	NA	NA	NA
chr1	142618901	142619000	59.8	64.8	66	59.8	62.6	48.9	51	36	70.1	68.5	45.6	56.9	44.4	49.8	NA	NA	NA	NA	NA	NA	9.77e-05	14.9
chr1	142619001	142619100	51.4	58.2	59.7	51.2	63.2	52.6	54.7	40	70.3	54.8	37	48.1	52.6	36	0.0494	13.2	NA	NA	NA	NA	NA	NA
chr1	142635301	142635400	88.8	88.6	94.6	89.2	88.8	95.8	78.6	92.2	94.3	85.4	80.6	84.7	90.9	79.1	NA	NA	0.00469	-10.6	NA	NA	NA	NA
chr1	142635501	142635600	81.4	60.6	76.6	76.4	67.6	74.3	69	80.5	93.9	62.2	68.5	58.9	72.2	55.9	NA	NA	NA	NA	NA	NA	0.0322	-14.5
chr1	143146401	143146500	88.5	80	66.7	86.4	90	79.7	71.2	98.7	82.2	86.4	95.5	85	76.2	89.9	0.0136	-17	NA	NA	NA	NA	NA	NA
chr1	143403701	143403800	86	88.6	84.1	73	79.3	81.6	76.3	75.9	50	79.2	72.7	87.5	88.2	54.7	NA	NA	NA	NA	0.0304	-17.9	NA	NA
chr1	143462401	143462500	92.3	38.9	62.5	93.3	48.8	77.8	48.3	57.6	87.5	69.2	76.9	66.7	66.7	78.6	NA	NA	NA	NA	0.0181	21.9	NA	NA
chr1	143646101	143646200	9.71	12.9	13.9	15.1	11.9	9.62	25.8	23.8	15.8	22.5	12.9	32.2	9.35	23.1	NA	NA	0.00835	10.3	NA	NA	NA	NA
chr1	143735701	143735800	59.3	55.1	48.5	38.5	57.7	46.7	33.3	52.2	56.4	40.9	62.1	10.6	60	33.3	NA	NA	0.0307	-17.7	NA	NA	0.00516	-20.9
chr1	143735801	143735900	100	90.4	88.6	58.1	94.3	97.8	74	100	82.9	82.4	95.6	27.7	93.3	52.6	NA	NA	1.02e-07	-24.7	NA	NA	2.06e-17	-33.6
chr1	144301101	144301200	15.7	10.6	27.7	40.7	6.35	13.7	8.7	22.2	22	28.6	19.6	15.5	10.7	32.6	NA	NA	NA	NA	0.000609	15.2	NA	NA
chr1	144301201	144301300	27.5	17.4	36.1	47.5	8.82	10	12.9	14	30.6	20.2	15.4	12.2	12.8	31.7	NA	NA	NA	NA	0.000426	14.1	NA	NA
chr1	144512301	144512400	63.6	57.8	54.5	39	53.6	48.9	54.7	71.2	64.7	41.5	60	8.22	66.7	30.9	NA	NA	0.000394	-20.2	NA	NA	1.39e-07	-32
chr1	144512401	144512500	81.2	77.5	71	47.4	74.8	64.9	71.4	82.2	82.7	55.8	79.5	14.6	79.9	30.2	NA	NA	1.86e-15	-28.5	NA	NA	2.58e-18	-37.2
chr1	144566701	144566800	90.6	100	100	93	97.4	85.7	90.3	68.8	100	100	92.7	100	91.9	91.4	NA	NA	NA	NA	NA	NA	0.00555	10.7
chr1	144620901	144621000	85	100	100	100	100	100	95.7	95.2	96.4	95	76.5	100	94.7	83.3	NA	NA	NA	NA	NA	NA	0.0148	13.8
chr1	144926801	144926900	100	81.8	88.2	55.6	76.9	71.4	52.6	90	91.7	30.8	69.2	29.4	85.7	44.4	NA	NA	0.00199	-38.4	NA	NA	NA	NA
chr1	145063301	145063400	83.3	68.2	77.8	72.5	77.1	68.9	87	68.6	48	87.2	61.9	82.8	68.3	83	NA	NA	0.0469	14.6	NA	NA	NA	NA
chr1	145124301	145124400	3.03	6	11.7	25.8	10.8	6.38	23.8	12.9	9.18	20.8	12.7	28.6	11.1	20	NA	NA	0.00781	12.6	NA	NA	NA	NA
chr1	145166901	145167000	85.2	92.9	90.5	94.6	71.4	72.7	97.2	84.6	72.7	92.1	82.8	82.8	76	100	NA	NA	0.00263	16	NA	NA	NA	NA
chr1	145415801	145415900	76.5	73.8	64.5	65.5	83.6	61.3	78.2	70.8	72.3	75.3	47.6	72.1	74.4	67.3	NA	NA	NA	NA	NA	NA	0.033	12.5
chr1	145562801	145562900	0	10.5	0.613	2.22	12.7	12	15	0	2.5	20	10	5	2.5	21.1	NA	NA	0.000825	12.2	NA	NA	NA	NA
chr1	145979901	145980000	1.11	10.5	5.45	6.32	10.1	13.5	19.2	6.67	4	17.1	9.16	5.13	4.48	28.3	NA	NA	0.000312	11.5	0.00222	10.2	NA	NA
chr1	146005201	146005300	73.7	68	100	61.1	66.7	81.6	77.5	82.1	88.9	56.5	83.3	84.8	57.1	85.7	NA	NA	0.0151	-16.9	NA	NA	NA	NA
chr1	146088201	146088300	68.5	67.1	54.9	49.4	51.8	48.3	60.9	30.6	56.4	60.7	0	66.3	68.7	33.3	NA	NA	NA	NA	NA	NA	0.00562	19.6
chr1	146533301	146533400	100	88.9	93.1	93.5	95	91.2	93.3	100	100	100	100	80.8	95	92.6	NA	NA	NA	NA	NA	NA	0.0294	-12.5
chr1	146544101	146544200	11.2	6.6	8.24	15.3	13	15.3	19.2	17	2.35	29.7	12.1	29.8	7.89	22.9	NA	NA	5.13e-05	13.8	NA	NA	NA	NA
chr1	146649701	146649800	14.9	7.67	11.5	17.5	16.7	32.6	28.6	14.6	17.5	22.5	13.4	19.2	25.9	34.4	NA	NA	NA	NA	0.000141	12.1	NA	NA
chr1	146680501	146680600	70.5	70.3	70.3	36.8	56.7	49.3	60.7	83.9	81.8	49.4	60	51.2	100	64.7	NA	NA	0.00781	-15.5	NA	NA	0.0287	-16.2
chr1	146680701	146680800	92.6	86	76.3	96	89.3	77.9	83.2	88.3	81.7	92.1	85.4	85.5	83.2	92.4	NA	NA	0.000301	10.3	NA	NA	NA	NA
chr1	146696301	146696400	50.2	31	42.3	34.4	15.8	64.6	32.5	37.2	7.38	26.9	45.5	50.6	64.6	39.3	NA	NA	0.000682	-12.7	NA	NA	0.000997	-13.5
chr1	146964801	146964900	100	100	80	100	100	90	100	87	83.3	96.6	94.1	84.6	75	95.8	NA	NA	0.0487	13.1	NA	NA	NA	NA
chr1	146964901	146965000	82.4	76.9	100	53.6	100	81.8	83.3	71.4	61.5	47.8	78.6	92.9	25	63.2	NA	NA	NA	NA	0.00893	-28.3	NA	NA
chr1	146967101	146967200	0	0	10	0	0	0	0	0	36.4	0	11.1	0	12.5	0	NA	NA	0.0353	-15	NA	NA	NA	NA
chr1	147119501	147119600	0	0	10	10.7	0	5.56	13	7.69	6.25	43.5	3.45	10.7	0	14.3	NA	NA	0.0324	14.9	NA	NA	NA	NA
chr1	147126801	147126900	100	62.5	100	100	100	90.9	100	100	33.3	100	85.7	100	70	100	NA	NA	0.0272	21.4	NA	NA	NA	NA
chr1	147486401	147486500	8.89	20.4	1.82	22.2	13.3	7.41	39.3	35.7	8.33	31.2	10	15.9	22.7	25	NA	NA	0.000455	19.7	NA	NA	NA	NA
chr1	147520901	147521000	17.1	25.2	10.6	22.8	25.5	21.5	20.4	20.8	14.3	24.4	12.7	24.1	13.1	43.4	NA	NA	1.41e-05	14.7	NA	NA	NA	NA
chr1	147521001	147521100	12.6	13.1	3.93	11.7	14.9	4	16.7	17.8	17	22.2	6.76	9.95	12	31.6	NA	NA	1.44e-05	12.9	NA	NA	NA	NA
chr1	147618601	147618700	92.5	95	85.7	89.7	93.8	86.7	88.2	92.2	72.2	91.1	98.6	97.5	79.3	96.2	0.0175	-12.6	NA	NA	NA	NA	NA	NA
chr1	147760001	147760100	78.6	77.3	67.9	80	81.4	88.2	94.6	91.3	78.3	92.3	91.1	95.2	64.5	100	NA	NA	0.0126	18.8	NA	NA	NA	NA
chr1	147760701	147760800	100	100	90.5	80.6	89.3	85.7	77.8	88.9	0	80	100	86.2	92.3	95.8	0.0297	-12.1	NA	NA	NA	NA	NA	NA
chr1	147790801	147790900	73.1	77.8	70.8	50	86.7	71.8	71.3	77.9	61	62.8	65	77.5	79.5	65.5	NA	NA	NA	NA	0.0139	-15.9	NA	NA
[truncated: 33,451 more rows]
