# Supplementary material for: Phenotype-independent DNA methylation changes in prostate cancer
Source: Br J Cancer. 2018 Oct 15;119(9):1133–43. doi: 10.1038/s41416-018-0236-1 (PMC6219500; doi:10.1038/s41416-018-0236-1)
Supplement: Supplementary file 4 — Supplementary Table 3 [file 41416_2018_236_MOESM4_ESM.txt]

seqnames	start	end	H309NB	H309NL	H309CB	H309CL	H329NL	H323CB	H323CL	H329NB	H329CB	H329CL	H324NB	H324NL	H324CB	H324CL	CB_vs_NB_qvalue	CB_vs_NB_meth.diff	CL_vs_CB_qvalue	CL_vs_CB_meth.diff	CL_vs_NL_qvalue	CL_vs_NL_meth.diff	NL_vs_NB_qvalue	NL_vs_NB_meth.diff
chr1	564691	564691	25.3	36.2	0	11.6	50.6	0	34.6	1.67	0	46.3	11.9	21.3	17.3	13.5	NA	NA	0.000967	14.1	NA	NA	2.43e-07	16.4
chr1	564697	564697	25.1	36	0	12.2	50.6	0	35.9	1.67	0	48.1	13	20.8	16.9	13.8	NA	NA	0.000257	15.2	NA	NA	1.64e-06	15.7
chr1	564702	564702	25.3	36	0	11.5	50	0	34.6	1.64	0	46.8	12.1	20.7	16.9	13.4	NA	NA	0.000554	14.4	NA	NA	7.02e-07	15.9
chr1	567122	567122	23.4	20.5	21.3	10.7	3.61	17.6	4.42	15.5	15.3	13.1	16	16.3	24.1	16.7	NA	NA	0.00747	-12	NA	NA	NA	NA
chr1	724300	724300	0	21.4	76.9	0	0	0	0	65	0	42.1	0	67.1	35.6	13.7	NA	NA	NA	NA	5.96e-06	-35.3	NA	NA
chr1	725821	725821	3.45	2.27	26.3	0	4.65	22.9	0	24.5	0	7.69	13	5.13	3.7	0	NA	NA	0.0162	-12.6	NA	NA	NA	NA
chr1	868505	868505	52.6	11.5	46.4	13.6	12.5	24	0	58.8	18.2	18.2	51.9	21.2	30.8	15.6	NA	NA	NA	NA	NA	NA	0.00125	-38.3
chr1	868516	868516	47.4	7.69	32.1	13.6	16.7	36	0	29.4	27.3	18.2	48.1	21.2	56	16.1	NA	NA	0.00286	-28.5	NA	NA	NA	NA
chr1	907064	907064	3.57	14	3.7	38.1	20	3.57	25.8	0	17.4	14.8	0	40	3.03	34.3	NA	NA	0.00515	21.8	NA	NA	0.000159	24.8
chr1	907085	907085	3.57	4.65	0	23.8	20	3.57	28.1	3.85	8.7	22.2	3.03	37.8	12.1	26.5	NA	NA	0.026	19.1	NA	NA	0.0275	17.8
chr1	907089	907089	0	27.9	3.7	40	10	7.14	43.8	3.85	17.4	14.8	18.2	50	18.2	31.2	NA	NA	0.0436	20.7	NA	NA	0.00986	25.6
chr1	907095	907095	7.14	25.6	3.7	33.3	5	14.3	28.1	3.85	13	19.2	9.09	51.1	15.2	39.4	NA	NA	NA	NA	NA	NA	0.00926	25.5
chr1	907111	907111	26.9	42.9	11.1	38.9	47.4	18.5	51.6	19.2	39.1	44.4	29	76.7	30.3	51.6	NA	NA	NA	NA	NA	NA	0.00766	32.4
chr1	933697	933697	44.4	83.3	0	66.7	45.5	0	29.4	60	50	75	50	56.5	28.6	55.6	NA	NA	0.0377	30	NA	NA	NA	NA
chr1	961293	961293	0	31.6	0	40.9	14.3	10	59.1	20	0	15.4	0	18.2	0	15.4	NA	NA	0.000255	30.3	NA	NA	NA	NA
chr1	961303	961303	0	47.4	0	61.9	42.9	10	54.5	10	0	36	0	40.9	0	30.8	NA	NA	1.81e-06	43.5	NA	NA	4.15e-05	41.9
chr1	961309	961309	0	38.9	0	50	8.33	10	63.2	20	14.3	26.1	0	42.9	0	30.8	NA	NA	7.63e-05	37.6	NA	NA	0.0191	29.8
chr1	961425	961425	3.23	38.9	6.25	36.4	21.4	15	71.4	0	12.5	36	5.88	40.9	7.14	15.4	NA	NA	0.00575	31.6	NA	NA	0.00508	31.7
chr1	975564	975564	81.2	100	57.1	63.6	82.8	69.2	48.5	71.4	100	57.1	70	72.7	73.9	34.8	NA	NA	NA	NA	0.0323	-33.7	NA	NA
chr1	975617	975617	14.3	31.2	0	15.8	20.8	15.4	13.8	65.2	5.26	77.8	2.94	6.98	11.5	30.4	NA	NA	0.0129	22.4	NA	NA	NA	NA
chr1	1005209	1005209	57.1	16	26.3	46.7	26.7	23.1	33.3	50	25	31.6	76.9	30	25	15	NA	NA	NA	NA	NA	NA	0.00287	-38.4
chr1	1067958	1067958	48	19	42.9	13.8	0	35	3.33	34.5	66.7	37.5	44	31.8	33.3	23.5	NA	NA	0.0282	-28.1	NA	NA	NA	NA
chr1	1076339	1076339	18.8	25	20	60	37.5	6.25	47.4	20	31.8	44.4	28.9	55.3	21.9	50	NA	NA	0.0248	28.8	NA	NA	NA	NA
chr1	1079710	1079710	0	0	10	14.3	10	0	0	0	0	30.8	4.55	76.5	0	66.7	NA	NA	0.0139	36.7	NA	NA	0.00106	33.7
chr1	1079716	1079716	0	9.09	0	14.3	0	0	0	0	12.5	15.4	0	41.2	0	80	NA	NA	0.00696	36.7	NA	NA	0.0478	21.1
chr1	1094094	1094094	0	5	3.7	0	0	15	15	0	16.7	14.3	0	32	3.03	4.76	NA	NA	NA	NA	NA	NA	0.0244	13.8
chr1	1104526	1104526	33.3	100	87.5	100	100	77.8	60	75	94.4	100	44.4	95.2	81.8	66.7	NA	NA	NA	NA	NA	NA	0.0412	41.6
chr1	1117657	1117657	58.3	91.7	100	92	73.3	92.3	84.2	60	100	56.2	80	83.3	100	53.8	NA	NA	0.0383	-22.3	NA	NA	NA	NA
chr1	1142291	1142291	0	6.67	0	15	12.5	0	27.8	0	0	16.7	20	22.2	0	20	NA	NA	0.0342	19.7	NA	NA	NA	NA
chr1	1186484	1186484	2.13	11.1	2.33	22.8	3.45	8.33	28.6	2.33	8.33	13.8	7.69	47.1	7.14	37	NA	NA	0.0142	17.8	NA	NA	0.0283	19.6
chr1	1186644	1186644	69.7	50	64.5	68.5	65.4	34.8	64.9	78.6	60	89.1	58.3	56.4	30.3	64	NA	NA	0.0485	26.1	NA	NA	NA	NA
chr1	1238616	1238616	29.6	42.9	14.8	71.4	21.4	45.5	37.5	29.6	40	75	39.1	85	30.8	53.8	NA	NA	0.0195	30.8	NA	NA	NA	NA
chr1	1238772	1238772	0	6.67	0	20	10.8	3.7	25	0	0	6.45	3.03	40.7	0	40	NA	NA	0.00361	19.5	NA	NA	0.00869	18.8
chr1	1241597	1241597	20	30.8	21.4	37.3	29.5	20	41.8	17.1	28.1	50	52.2	48.3	18.2	47.2	NA	NA	0.0249	21.1	NA	NA	NA	NA
chr1	1279630	1279630	83.3	58.3	100	42.9	100	81.8	42.9	71.4	90	77.8	78.6	86.7	75	33.3	NA	NA	0.0418	-38.5	NA	NA	NA	NA
chr1	1286868	1286868	40	42.9	10	38.9	14.3	0	44.4	16.7	0	25	26.7	50	8.33	53.8	NA	NA	0.037	35.9	NA	NA	NA	NA
chr1	1290951	1290951	23.5	0	0	0	0	0	0	0	0	0	15.2	0	0	0	NA	NA	NA	NA	NA	NA	0.0142	-12.9
chr1	1353570	1353570	2.78	2.22	0	16.1	6.67	0	15.2	11.1	0	11.1	0	13.5	0	21.2	NA	NA	0.000508	16.5	NA	NA	NA	NA
chr1	1353588	1353588	2.78	26.7	0	35.5	23.3	8.33	21.2	11.1	8.33	16.7	6.12	53.8	0	39.4	NA	NA	0.000158	25.8	NA	NA	4.55e-06	30.8
chr1	1353601	1353601	2.78	6.67	0	12.9	13.3	4.17	9.09	7.41	0	16.7	0	32.6	4.17	25	NA	NA	NA	NA	NA	NA	0.0306	15
chr1	1355203	1355203	0	28.6	0	20	11.8	0	13	14.3	0	36.4	9.52	23.8	12.5	100	NA	NA	0.000809	19.6	NA	NA	NA	NA
chr1	1355235	1355235	0	0	0	13.3	0	0	8.7	0	0	36.4	0	52.4	0	0	NA	NA	NA	NA	NA	NA	0.00948	21.6
chr1	1372464	1372464	32.6	60.6	3.45	14.5	43.3	14	21.6	48.3	0	24	16.7	14.8	9.09	8.33	NA	NA	NA	NA	0.0259	-23.3	NA	NA
chr1	1372474	1372474	42.9	50	24.1	12.7	63.3	37.2	22.2	50	12.5	20	34.3	11.1	33.3	25	NA	NA	NA	NA	0.0352	-24.7	NA	NA
chr1	1372580	1372580	61.9	68.8	42.9	24.1	65.5	50	34.3	64.3	50	24	55.6	33.3	36.4	8.33	NA	NA	NA	NA	0.000656	-31.4	NA	NA
chr1	1398032	1398032	4.55	7.41	0	15	0	0	20	4.55	0	4	0	4	0	17.6	NA	NA	0.00499	13.8	NA	NA	NA	NA
chr1	1574008	1574008	100	80	100	92.3	57.1	82.8	38.2	58.8	83.3	53.3	100	100	100	100	NA	NA	0.0157	-29.2	NA	NA	NA	NA
chr1	1610480	1610480	5.88	5.41	8.11	0	25.8	40.7	10.3	62.1	42.9	42.4	16.7	15.4	13.3	11.1	NA	NA	0.0316	-11.7	NA	NA	NA	NA
chr1	1690610	1690610	14.3	9.09	30.8	8.7	5.56	30.8	5.88	66.7	20	12.5	21.1	27.8	63.6	0	NA	NA	0.0236	-31.1	NA	NA	NA	NA
chr1	1694645	1694645	22.2	6.25	25	8.33	22.2	57.1	6.25	13.3	28.6	20	33.3	11.1	33.3	0	NA	NA	0.0404	-29.8	NA	NA	NA	NA
chr1	1874842	1874842	7.14	12.5	42.9	30	20	40	14.3	22.2	37.5	28.6	28.6	88.9	42.9	70	NA	NA	NA	NA	NA	NA	0.0341	26.1
chr1	2013800	2013800	60	12.5	50	14.3	0	25	30	66.7	33.3	33.3	60	11.1	40	80	NA	NA	NA	NA	NA	NA	0.0137	-53.1
chr1	2013919	2013919	100	66.7	93.3	83.3	87.5	72.7	71.4	90	75	75	100	21.4	100	76.9	NA	NA	NA	NA	NA	NA	0.0194	-43.2
chr1	2013934	2013934	82.4	86.7	100	70	94.4	90	52.2	92.6	90.9	75	92.9	27	96.7	60	NA	NA	0.00064	-32	NA	NA	0.0133	-33.1
chr1	2013957	2013957	88.2	63.6	92.3	73.7	80	85.7	48	85.2	77.3	85	97.1	23.3	94.1	63.3	NA	NA	NA	NA	NA	NA	3.87e-06	-44.3
chr1	2013987	2013987	100	63.6	92.3	78.9	96	71.4	45.8	96.3	81.8	85	97.1	30.4	94.1	56.7	NA	NA	NA	NA	NA	NA	9.03e-08	-42.6
chr1	2058477	2058477	21.7	70	7.69	53.8	81.8	41.7	83.3	40	26.3	26.7	56.5	86.4	73.3	58.8	NA	NA	NA	NA	NA	NA	0.0246	42.1
chr1	2105537	2105537	94.1	80	40	92.3	100	66.7	100	91.7	40	100	80	93.8	91.7	100	NA	NA	0.0264	29	NA	NA	NA	NA
chr1	2121118	2121118	0	0	0	1.96	5.66	46.3	0	0	0	2.22	0	0	0	0	NA	NA	0.0186	-19.2	NA	NA	NA	NA
chr1	2125205	2125205	55.6	62.5	58.3	100	22.2	69.2	81.2	50	75	94.1	44	36.8	25	71.4	NA	NA	NA	NA	0.0227	46.8	NA	NA
chr1	2132814	2132814	93.3	88.2	94.4	100	100	70.8	100	85.7	92.9	100	81.8	89.5	93.3	100	NA	NA	0.0349	14.1	NA	NA	NA	NA
chr1	2140320	2140320	13.6	38.9	5	33.3	26.3	8.33	47.4	14.3	61.5	43.8	5	55.2	35	55.2	NA	NA	NA	NA	NA	NA	0.0295	31.7
chr1	2141715	2141715	0	4	5.26	29.4	0	0	31.2	0	0	16.7	0	29	0	35.3	NA	NA	0.000698	27.7	NA	NA	NA	NA
chr1	2141730	2141730	26.7	36	11.1	58.8	23.1	11.8	93.8	4.17	23.5	41.7	7.41	75.8	8.33	43.8	NA	NA	1.08e-05	47.5	NA	NA	0.000407	37
chr1	2141736	2141736	0	20	16.7	47.1	11.1	0	50	0	5.88	16.7	0	51.5	4.17	37.5	NA	NA	0.00251	32.8	NA	NA	1.17e-05	29.4
chr1	2145356	2145356	3.45	20.7	2.78	11.1	24	11.1	50	0	5.56	6.25	4.65	32.6	0	25	NA	NA	0.0249	16.1	NA	NA	0.00286	23.6
chr1	2145375	2145375	0	15	0	11.1	11.8	22.2	20	0	0	10	0	27	5	16.7	NA	NA	NA	NA	NA	NA	0.00821	20.3
chr1	2179520	2179520	29	74.1	48	55.2	69.2	16.7	76.9	34.8	30.8	37.5	27.3	53.3	27.3	60	NA	NA	NA	NA	NA	NA	0.00977	36.9
chr1	2183942	2183942	9.09	45	0	40	9.09	14.3	40	25	0	41.7	14.3	11.1	13.3	44.4	NA	NA	0.000644	35.8	NA	NA	NA	NA
chr1	2230598	2230598	32.4	47.6	26.3	66.7	57.9	36.6	62.2	22.2	58.8	83.3	44	70	47.1	47.6	NA	NA	0.0315	27.1	NA	NA	NA	NA
chr1	2230611	2230611	5.13	19	7.89	23.3	5.26	11.6	59.5	5.56	11.1	28	3.85	40	17.6	9.52	NA	NA	0.00834	22.4	NA	NA	NA	NA
chr1	2230767	2230767	0	14.3	0	52.9	21.4	8.33	60	5.56	0	20	11.1	36.8	9.09	14.3	NA	NA	0.00156	40.2	NA	NA	NA	NA
chr1	2234351	2234351	56.2	75	40	85.7	69.2	57.1	77.8	83.3	58.3	85.7	68.2	77.8	42.9	87.5	NA	NA	0.0442	33.6	NA	NA	NA	NA
chr1	2234654	2234654	0	22.2	0	38.7	37	5	33.3	0	12.5	10	5	10.8	5.88	13.3	NA	NA	0.0335	21.8	NA	NA	0.0167	20.4
chr1	2275282	2275282	11.1	44.4	8.7	42.9	33.3	7.69	56.2	41.7	17.6	42.9	24.1	30.8	29.2	44.4	NA	NA	0.0258	29.2	NA	NA	NA	NA
chr1	2275806	2275806	5.88	8.33	0	31.6	0	5.88	20	0	0	40	0	57.1	0	33.3	NA	NA	0.0184	28.4	NA	NA	NA	NA
chr1	2275817	2275817	5.88	0	0	15.8	16.7	0	30	0	0	0	0	42.9	0	33.3	NA	NA	0.0181	20.9	NA	NA	NA	NA
chr1	2276062	2276062	25	50	30.4	35	48	21.4	63.2	28.6	25	26.7	19.4	73.5	10.7	55.6	NA	NA	NA	NA	NA	NA	0.00215	35.2
chr1	2346954	2346954	81.2	33.3	61.5	50	66.7	46.2	16.7	75	46.2	28.6	76.5	0	88.9	11.1	NA	NA	NA	NA	NA	NA	0.000399	-62.2
chr1	2346980	2346980	70.7	35.5	44.4	46.4	63.6	63.6	33.3	63.6	41.7	45.7	78.9	18.5	69.7	24	NA	NA	NA	NA	NA	NA	5.3e-05	-39.6
chr1	2359128	2359128	6.67	31.8	12.5	54.5	13.3	0	26.7	7.69	0	46.7	6.9	45.5	7.41	23.5	NA	NA	0.0277	29.5	NA	NA	NA	NA
chr1	2359148	2359148	8	14.3	12.5	29.2	11.1	5.26	29.6	0	0	30.4	6	55.6	8.11	30	NA	NA	0.0102	22.3	NA	NA	0.000313	23.4
chr1	2359150	2359150	12	16.7	9.38	33.3	14.8	5.26	22.2	9.09	16.7	17.4	14	58.3	24.3	30	NA	NA	NA	NA	NA	NA	0.0389	18.9
chr1	2359167	2359167	12	34.3	21.9	54.2	22.2	15.8	55.6	9.09	22.2	52.2	20	77.8	24.3	46.7	NA	NA	0.00443	30.2	NA	NA	4.71e-05	31.5
chr1	2359592	2359592	0	10.5	0	4.35	3.85	0	20.8	0	0	3.7	0	32.7	0	17.6	NA	NA	0.0151	11	NA	NA	0.000599	18.6
chr1	2360166	2360166	0	0	0	0	0	0	7.14	0	0	11.1	0	33.3	0	16.7	NA	NA	NA	NA	NA	NA	0.0113	13
chr1	2360230	2360230	0	5.88	0	32	7.41	0	7.14	0	17.6	29.6	2.94	56.4	2.78	25	NA	NA	0.00954	19.2	NA	NA	2.98e-05	24.9
chr1	2360235	2360235	0	5.88	0	3.85	0	0	10.7	0	0	3.7	0	25.6	0	22.2	NA	NA	0.0127	11.1	NA	NA	0.0255	12
chr1	2360452	2360452	0	0	0	22.2	0	0	22.2	12.5	0	60	0	9.09	0	8.33	NA	NA	0.0423	22.7	NA	NA	NA	NA
chr1	2364166	2364166	75	88.9	61.5	95.5	66.7	52.4	100	68.8	53.8	81.2	79.4	96.4	71	92.3	NA	NA	0.00777	30.4	NA	NA	NA	NA
chr1	2364194	2364194	46.4	81	58.8	76	86.4	45	79.3	64.7	41.7	76.2	60.5	79.3	66.7	100	NA	NA	0.0127	26	NA	NA	NA	NA
chr1	2364215	2364215	56.2	85.7	36.4	100	64.3	50	66.7	0	20	76.9	21.7	91.7	46.7	83.3	NA	NA	0.00907	39.5	NA	NA	2.32e-05	50.4
chr1	2384617	2384617	91.7	100	85.7	80	100	100	84.6	82.4	76.9	92.3	64.3	100	88.2	100	NA	NA	NA	NA	NA	NA	0.035	18.2
chr1	2405255	2405255	25	65	36.4	83.3	66.7	20	91.7	33.3	33.3	50	53.3	90	33.3	75	NA	NA	0.00517	43.7	NA	NA	NA	NA
chr1	2405542	2405542	18.5	44.4	21.2	59.1	30.8	20	63	31.6	45.5	42.1	17.6	72.5	24.2	48.1	NA	NA	0.0162	29.2	NA	NA	0.00985	31.4
chr1	2405569	2405569	18.5	42.3	21.2	61.9	23.1	32	72	27.8	18.2	55.6	30.3	74.4	34.5	59.3	NA	NA	0.00126	35.1	NA	NA	NA	NA
chr1	2455300	2455300	40	35.3	12.1	51.7	26.9	6.9	38.2	34.5	26.3	48.4	42.3	75	48.7	66.7	NA	NA	0.00281	26.2	NA	NA	NA	NA
chr1	2459867	2459867	70.2	74.4	79.5	46.3	69	92.2	52.6	75	77.3	71.2	78.6	62.5	75	50	NA	NA	0.000534	-26.1	NA	NA	NA	NA
chr1	2481643	2481643	100	72	89.5	47.8	81	93.8	68.4	91.3	100	81.8	95	41.7	85.7	70.4	NA	NA	0.0174	-25.1	NA	NA	0.00171	-34.1
chr1	2481648	2481648	94.4	68	84.2	60.9	71.4	87.5	73.7	82.6	75	86.4	95	38.9	81	70.4	NA	NA	NA	NA	NA	NA	0.00667	-34.1
chr1	2507416	2507416	0	0	21.4	0	0	40	0	5.88	21.4	0	11.1	0	28.6	0	NA	NA	0.00103	-26.7	NA	NA	NA	NA
chr1	2507656	2507656	57.6	6.67	56	20.8	36.4	87.5	22.2	57.9	80	26.1	61.5	90	64.3	26.7	NA	NA	3.33e-05	-45.5	NA	NA	NA	NA
chr1	2507675	2507675	70.4	21.2	70.4	39.3	40	80	36.7	82.6	70.6	44.8	84	80.6	80.8	36.4	NA	NA	0.000425	-36.1	NA	NA	0.00678	-29.7
chr1	2507700	2507700	46.2	9.68	34.6	28.6	24	75	24.1	60.9	42.9	38.7	66.7	47.2	56	18.2	NA	NA	NA	NA	NA	NA	0.0215	-29.3
chr1	2508468	2508468	66.7	52.9	60.7	37.5	63.6	94.1	40	65.2	77.8	76.9	92.9	41.7	82.4	27.3	NA	NA	0.00663	-28.6	NA	NA	NA	NA
chr1	2508481	2508481	71	52.9	78.6	44.1	73.9	100	54.8	84	100	85.7	100	45.8	82.4	25	NA	NA	6.81e-05	-31.1	NA	NA	NA	NA
chr1	2508521	2508521	82.6	58.3	66.7	42.9	72.7	90	44.4	81.8	78.6	64.3	88.2	41.7	91.7	72.2	NA	NA	NA	NA	NA	NA	0.0437	-27.7
chr1	2592495	2592495	97.9	72.7	79.4	100	80.9	87.8	78.6	94.5	96.4	86	94.4	72.5	84.8	76.1	NA	NA	NA	NA	NA	NA	0.00459	-18.8
chr1	2600494	2600494	72.7	91.7	100	92.3	89.2	100	100	88.5	92	81.9	88.6	64.9	95.5	44.4	NA	NA	0.0255	-16.8	NA	NA	NA	NA
chr1	2601706	2601706	59.7	70	52.3	32.1	56.6	74.4	53.8	55.1	59.1	44.6	54.7	49.4	49	42.3	NA	NA	0.0367	-16.8	NA	NA	NA	NA
chr1	2706491	2706491	3.12	0	0	0	0	0	4.76	0	0	0	0	3.12	0	31	NA	NA	0.0308	10.9	NA	NA	NA	NA
chr1	2706513	2706513	3.12	0	0	0	0	0	4.76	0	0	0	0	3.12	0	31	NA	NA	0.0345	10.9	NA	NA	NA	NA
chr1	2706749	2706749	13.3	14.8	0	21.2	8.33	5.26	36.8	5.56	0	0	14.8	12.9	9.38	22.2	NA	NA	0.0485	20.2	NA	NA	NA	NA
chr1	2773719	2773719	100	81.2	93.3	88.9	80	100	75	100	100	100	100	61.5	93.3	82.4	NA	NA	NA	NA	NA	NA	0.0156	-25
chr1	2947994	2947994	61.9	68.8	68.2	31.2	81.2	65.2	28.6	20	87.5	45.5	66.7	70	90	77.8	NA	NA	0.049	-25.6	NA	NA	NA	NA
chr1	2954127	2954127	76.2	65	68.3	67.4	55.6	86.4	57.6	65.8	100	30	54.2	51.9	85.7	40	NA	NA	0.0193	-27.8	NA	NA	NA	NA
chr1	3049362	3049362	28.6	9.09	45.5	12.5	0	30.8	4.17	20	66.7	28.6	42.1	24	34.6	0	NA	NA	0.0131	-28.4	NA	NA	NA	NA
chr1	3056191	3056191	3.7	25	6.67	9.09	9.52	0	25	6.67	20	12.5	0	45	0	5.26	NA	NA	NA	NA	NA	NA	0.0303	23.4
chr1	3070152	3070152	88.9	100	100	80	87.5	78.3	95.5	100	96.2	80	87.5	100	88.6	64.7	NA	NA	NA	NA	0.0188	-18.6	NA	NA
chr1	3089856	3089856	6.67	50	14.3	40	12.5	46.2	50	8.33	8.33	60	23.3	68	12	17.9	NA	NA	NA	NA	NA	NA	0.0162	27.3
chr1	3115486	3115486	12	15	3.23	27.8	18.8	0	40	0	0	10	4.35	19.2	3.33	26.3	NA	NA	0.00198	22.8	NA	NA	NA	NA
chr1	3163375	3163375	76.5	60.9	83.3	61.5	76.5	80	41.7	82.1	87.5	72.2	68.8	71.1	80	56.2	NA	NA	0.0426	-26.2	NA	NA	NA	NA
chr1	3257017	3257017	47.2	42.9	53.8	60	33.3	72.4	47.9	33.3	25	85.4	57.1	46.4	40	75.7	NA	NA	NA	NA	0.0226	24.8	NA	NA
chr1	3321991	3321991	2	25.8	2.5	30.9	6.67	10.8	20.8	14.3	26.3	29.8	7.14	29.2	0	41.2	NA	NA	0.0392	19.1	NA	NA	NA	NA
chr1	3322014	3322014	6.12	24.1	2.5	38.2	9.68	5.71	19.2	14.8	26.3	23.4	11.9	37.5	9.09	23.5	NA	NA	0.0374	18.3	NA	NA	NA	NA
chr1	3328009	3328009	81.2	84	62.5	87.5	79.2	56.2	95	60.9	66.7	94.4	88	84.2	75	88.9	NA	NA	0.0205	25.4	NA	NA	NA	NA
chr1	3329326	3329326	71.4	92.3	84.6	63.3	75	83.9	57.1	80	100	55.6	81.2	88.9	100	33.3	NA	NA	0.0428	-33.9	0.0499	-31.6	NA	NA
chr1	3346991	3346991	0	0	0	60	0	80	100	0	0	0	100	100	66.7	100	NA	NA	0.0131	29.3	NA	NA	NA	NA
chr1	3373167	3373167	6.9	3.03	3.23	5.56	0	0	40.9	0	0	5.88	9.09	12.9	5.26	23.5	NA	NA	0.0427	17.9	NA	NA	NA	NA
chr1	3378459	3378459	35.7	66.7	20	72	63.2	62.5	83.3	50	25	53.3	35.7	77.8	0	54.5	NA	NA	0.0291	31	NA	NA	NA	NA
chr1	3382267	3382267	0	16.7	0	14.3	0	7.14	11.1	0	0	33.3	0	87.5	0	15.4	NA	NA	NA	NA	NA	NA	0.000332	27.6
chr1	3382459	3382459	20	40.9	9.09	72.7	44.4	22.2	66.7	33.3	0	25	33.3	66.7	50	42.9	NA	NA	0.0206	30.8	NA	NA	NA	NA
chr1	3384575	3384575	20	81.8	64.3	95	95	68.8	100	75	33.3	76.5	55.6	80	25	66.7	NA	NA	0.0134	30	NA	NA	NA	NA
chr1	3388268	3388268	29.6	64.7	30	69.6	36	6.67	0	12.5	21.4	68.2	43.2	75.9	30.8	35.7	NA	NA	NA	NA	NA	NA	0.0297	25.8
chr1	3388278	3388278	18.8	37.5	18.2	42.9	27.3	0	60	25	7.14	31.8	9.52	83.3	9.09	17.4	NA	NA	0.028	28.4	NA	NA	0.0435	39.8
chr1	3390010	3390010	0	50	40	73.3	60	0	46.2	0	0	9.09	0	42.9	0	87.5	NA	NA	0.000155	48.1	NA	NA	3.23e-06	50
chr1	3390014	3390014	0	50	60	60	53.8	0	69.2	15.4	0	36.4	0	47.4	0	37.5	NA	NA	0.0241	45.5	NA	NA	0.000701	45.5
chr1	3390057	3390057	16.7	14.3	40	46.7	33.3	0	30.8	0	0	18.2	0	38.1	0	37.5	NA	NA	NA	NA	NA	NA	0.0349	27.7
chr1	3390168	3390168	0	38.5	0	50	46.2	11.1	87.5	0	13.3	30	9.09	41.7	0	46.2	NA	NA	0.000552	44.6	NA	NA	0.00359	39.8
chr1	3390260	3390260	0	15.4	0	23.1	15.4	22.2	37.5	0	6.67	40	0	50	0	46.2	NA	NA	NA	NA	NA	NA	0.0264	26.3
chr1	3390263	3390263	0	61.5	0	50	46.2	11.1	50	0	6.67	70	0	75	0	69.2	NA	NA	4.27e-06	55.7	NA	NA	2.93e-07	60.5
chr1	3398942	3398942	2.22	26.7	0	17.4	9.09	17.9	21.6	0	0	21.1	0	26.7	3.12	4.76	NA	NA	NA	NA	NA	NA	0.00194	20.9
chr1	3398974	3398974	0	16.7	0	8.7	9.09	10.3	16.2	3.85	12.5	10.5	4.17	40	0	4.76	NA	NA	NA	NA	NA	NA	0.0118	21.1
chr1	3398984	3398984	4.55	3.57	5.71	14.3	27.3	12.5	0	0	20	15.8	4.35	17.2	3.23	66.7	NA	NA	0.0235	20	NA	NA	NA	NA
chr1	3433175	3433175	33.3	40	13	63.2	28.6	12.5	57.1	23.1	0	42.9	38.5	54.5	6.25	66.7	NA	NA	3.76e-05	46.3	NA	NA	NA	NA
chr1	3433195	3433195	36.7	60	26.1	68.4	42.9	25	60	26.9	0	14.3	15.4	72.7	12.5	33.3	NA	NA	0.0424	27.6	NA	NA	NA	NA
chr1	3433613	3433613	20.7	40.9	19	52.4	30.8	20	54.5	23.1	23.1	56	19.4	79.1	12.5	55	NA	NA	0.000588	37.1	NA	NA	0.00372	35.1
chr1	3433644	3433644	31	22.7	23.8	23.8	23.1	25	54.5	7.69	38.5	32	12.9	73.8	15.6	55	NA	NA	NA	NA	NA	NA	0.0249	29.2
chr1	3434058	3434058	100	85.7	100	33.3	100	100	83.3	100	100	100	100	87.5	72.7	33.3	NA	NA	0.043	-22.3	NA	NA	NA	NA
chr1	3434076	3434076	100	100	93.8	100	66.7	100	100	66.7	0	100	95	93.8	95.5	100	NA	NA	0.00149	20	NA	NA	NA	NA
chr1	3448851	3448851	64.3	78.6	66.7	84.6	92.3	63.6	90.9	30	38.9	68.8	53.8	92.9	58.3	80	NA	NA	NA	NA	NA	NA	0.0251	41
chr1	3450196	3450196	14.3	83.3	11.1	41.7	28	9.09	33.3	12.5	16.7	59.1	5.88	53.8	25	36.4	NA	NA	NA	NA	NA	NA	0.0231	32.5
chr1	3450227	3450227	35.7	33.3	11.1	58.3	44	27.3	65	11.1	33.3	77.3	29.4	30.8	12.5	27.3	NA	NA	0.0181	38.5	NA	NA	NA	NA
chr1	3464917	3464917	100	58.6	95.2	69.2	91.1	91.7	65.4	88.5	100	63.2	84.6	71.8	92.9	84.6	NA	NA	0.0195	-22.9	NA	NA	NA	NA
chr1	3464946	3464946	100	65.5	95.5	61.5	95.7	83.3	73.1	81.5	100	68.4	100	82.1	100	77.8	NA	NA	0.00907	-23.8	NA	NA	NA	NA
chr1	3467518	3467518	14.3	60	8.33	42.9	0	13.3	92.3	20	0	25	12.5	50	20	50	NA	NA	0.00123	41.3	NA	NA	NA	NA
chr1	3468457	3468457	0	14.7	3.03	44.4	39.1	15.4	30	13	0	33.3	6.25	30.8	1.96	50	NA	NA	1.01e-06	33.3	NA	NA	0.0358	20.7
chr1	3470758	3470758	4.35	20	0	17.6	10.5	7.14	33.3	0	0	28.6	0	11.8	0	16.7	NA	NA	0.025	23.8	NA	NA	NA	NA
chr1	3470906	3470906	8.33	20	4.17	35.3	5.56	7.14	29.2	0	0	31.2	0	35.3	8.33	30.8	NA	NA	0.0185	26.6	NA	NA	NA	NA
chr1	3597696	3597696	0	9.09	3.23	20.5	4.35	3.7	10	12	0	16.1	9.09	33.3	10	100	NA	NA	0.03	15.7	NA	NA	NA	NA
chr1	3601866	3601866	0	7.69	0	18.2	0	5.88	10.7	0	0	4.35	0	27.1	2.86	13	NA	NA	NA	NA	NA	NA	0.0288	16
chr1	3601874	3601874	8.7	15.4	0	30.3	5	5.88	25.9	0	5.26	9.09	3.57	31.2	0	21.7	NA	NA	0.00401	20.8	NA	NA	NA	NA
chr1	3601932	3601932	0	18.4	7.14	28.6	16.7	14.3	27.3	8.33	4.17	43.5	2.94	53.5	9.09	41.7	NA	NA	0.00344	27.3	NA	NA	7.56e-05	28.1
chr1	3601966	3601966	0	10.3	0	14.3	0	14.3	36.4	4.17	0	26.1	2.94	18.6	0	25	NA	NA	0.0024	23	NA	NA	NA	NA
chr1	3601971	3601971	0	12.8	0	42.9	13.8	15.4	45.5	4.35	25	47.8	9.09	55.8	0	26.1	NA	NA	0.000677	31.2	NA	NA	0.000883	24.9
chr1	3607350	3607350	8.33	7.32	22	32.1	7.55	10.6	37.5	16.3	5.56	16.1	7.69	46.3	0	20	NA	NA	0.0412	16.7	NA	NA	NA	NA
chr1	3607361	3607361	4.17	2.44	7.14	17.5	9.09	8.51	32.1	2.04	0	9.68	0	31.7	0	25.7	NA	NA	0.00712	16.8	NA	NA	NA	NA
chr1	3615352	3615352	22.2	22.6	3.33	40	11.1	4.35	50	26.7	20	25	15.4	81.8	7.14	11.8	NA	NA	0.00197	27.5	NA	NA	NA	NA
chr1	3615579	3615579	0	4.76	0	34.6	3.03	0	38.9	4.55	0	15	5.41	83.3	3.12	28	NA	NA	7.53e-05	27.9	NA	NA	5.1e-06	24.2
chr1	3619345	3619345	0	10	0	26.3	9.38	4	40	10.5	15	23.1	0	53.5	0	38.5	NA	NA	0.000739	27.3	NA	NA	0.000391	25.2
chr1	3623859	3623859	23.1	12.5	20	36.4	11.1	26.7	75	9.09	0	42.9	6.67	90.9	8.33	53.3	NA	NA	0.00564	39.2	NA	NA	NA	NA
chr1	3623924	3623924	3.45	25.9	5.88	25	9.09	15.4	42.9	5.56	0	30.4	2.44	51.4	0	35.3	NA	NA	0.00172	29.4	NA	NA	7.7e-05	29.1
chr1	3631176	3631176	12.8	24	4.17	9.38	23.5	12	25	0	6.25	3.57	3.12	44	8.33	20.7	NA	NA	NA	NA	NA	NA	0.0104	23.2
chr1	3631218	3631218	17	25.7	15.8	20.6	31.7	18.2	12.5	12.5	14.3	14.3	5.36	47.5	3.12	24.3	NA	NA	NA	NA	NA	NA	0.00383	24
chr1	3631238	3631238	15.1	51.4	7.89	35.3	34.1	27.3	50	15.6	18.5	32.4	5.36	55	6.25	41.7	NA	NA	0.00293	26.3	NA	NA	5.79e-07	35.2
chr1	3631254	3631254	28.3	54.3	27	41.2	53.7	22.7	50	28.1	25.9	25.7	21.4	77.5	28.1	38.9	NA	NA	NA	NA	NA	NA	9.46e-06	36.5
chr1	3631264	3631264	5	33.3	12.2	39.3	40.5	7.14	12.5	6.45	10.3	28.3	5.17	37	5.26	25.6	NA	NA	0.0217	18.2	NA	NA	5.67e-07	31.8
chr1	3631547	3631547	76.9	97.1	82.1	75	100	70.4	93.5	76.7	100	83.8	80.8	93.9	74.5	77.8	NA	NA	NA	NA	NA	NA	0.0263	18.9
chr1	3654965	3654965	95.2	84.2	58.3	100	91.7	75	90	94.4	53.8	95.7	85.7	78.8	95.8	94.7	NA	NA	0.00912	21.9	NA	NA	NA	NA
chr1	3775293	3775293	42.9	81	64.3	33.3	91.7	55.6	71.4	77.8	75	90	35.7	71.9	38.1	27.3	NA	NA	NA	NA	0.0253	-25.2	0.0407	26.9
chr1	3787377	3787377	41.2	61.5	53.8	85.7	60.9	73.3	100	70	66.7	80	26.3	42.9	47.1	94.1	NA	NA	0.0361	32.2	NA	NA	NA	NA
chr1	3820558	3820558	0	61.5	14.3	5.88	43.8	0	37.5	0	11.1	0	6.67	25	9.52	28.1	NA	NA	NA	NA	NA	NA	0.000727	38.6
chr1	4108405	4108405	88	35.3	28	25	37.5	12.5	45	41.7	25	36	71.4	66.7	26.7	40.9	0.0104	-44.6	NA	NA	NA	NA	NA	NA
chr1	4118021	4118021	96.3	100	91.3	100	93.3	90	85.7	95	94.7	91.7	79.2	100	60.9	54.5	NA	NA	NA	NA	0.0218	-19.5	NA	NA
chr1	4552436	4552436	94.7	100	87	62.5	100	92.3	100	94.7	100	100	100	100	100	63.6	NA	NA	NA	NA	0.0462	-15.9	NA	NA
chr1	4688496	4688496	89.5	89.5	100	80	93.3	85.2	70.6	91.7	100	80	100	92.9	86.7	43.8	NA	NA	0.0372	-23.6	NA	NA	NA	NA
chr1	4697795	4697795	90.9	58.8	86.7	88.9	64.7	86.4	78.6	100	94.4	89.5	96.2	87.8	76.9	88.9	NA	NA	NA	NA	NA	NA	0.0394	-18.7
chr1	4768261	4768261	87.5	90.9	100	100	93.3	100	100	100	100	84.6	100	96.6	100	61.5	NA	NA	0.0451	-15.2	NA	NA	NA	NA
chr1	5018118	5018118	87.5	79.2	100	65.6	86.4	60	25	57.1	66.7	80	70.7	64.9	89.5	34.6	NA	NA	0.00131	-31.7	NA	NA	NA	NA
chr1	5109747	5109747	73.3	90	100	85.7	93.8	100	80.8	86.7	100	85	100	87.5	100	43.8	NA	NA	0.0385	-25	NA	NA	NA	NA
chr1	5831443	5831443	5.88	10	0	0	0	0	0	0	0	0	8.33	6.67	0	80	NA	NA	0.0129	17.8	NA	NA	NA	NA
chr1	6106539	6106539	52.2	35.7	41.4	75.9	33.3	26.1	72.7	60	55.6	82.8	28.6	81	53.8	75	NA	NA	0.00192	33	NA	NA	NA	NA
chr1	6390530	6390530	0	27.3	9.09	70	46.7	0	40	0	60	41.7	0	63.6	25	25	NA	NA	NA	NA	NA	NA	0.000269	45.9
chr1	6390550	6390550	0	18.2	9.09	72.7	66.7	0	60	10	80	61.5	7.14	75	25	50	NA	NA	NA	NA	NA	NA	0.000872	49.5
chr1	6410340	6410340	36.4	68.8	29.4	57.1	29.4	7.69	63.6	33.3	36.4	57.1	25	57.1	16.7	66.7	NA	NA	0.0223	38.5	NA	NA	NA	NA
chr1	6410435	6410435	30	0	0	30.8	0	8.33	36.4	0	9.09	28.6	18.8	42.9	8.33	57.1	NA	NA	0.0223	32.2	NA	NA	NA	NA
chr1	6514729	6514729	21.1	23.8	18.8	45.5	68	20	32.3	36	46.2	60	29.6	22.9	22.5	60.6	NA	NA	0.0364	24.7	NA	NA	NA	NA
chr1	6514947	6514947	11.1	41.4	20.8	27.6	60	23.1	27.3	41.2	10	33.3	3.33	30.4	15	48.4	NA	NA	NA	NA	NA	NA	0.0315	26.1
chr1	6514957	6514957	10.7	55.2	45.8	41.4	72	61.5	54.5	47.1	30	59.1	6.67	34.8	37.5	61.3	NA	NA	NA	NA	NA	NA	0.00181	32.7
chr1	6514971	6514971	14.3	51.7	20.8	34.5	50	46.2	39.4	47.1	10	42.9	3.33	37	22.5	64.5	NA	NA	NA	NA	NA	NA	0.0287	27.1
chr1	6514984	6514984	21.4	48.3	37.5	34.5	68	46.2	42.4	41.2	20	45.5	6.67	37	25	51.6	NA	NA	NA	NA	NA	NA	0.0248	28
chr1	6515274	6515274	0	25.8	18.2	9.38	31.8	6.67	47.6	13.6	11.8	36	12.1	16.1	7.69	50	NA	NA	0.0172	22.1	NA	NA	NA	NA
chr1	6515620	6515620	31.1	64.9	46.2	50	73.3	45.5	71	38.5	33.3	73.9	30.8	55	45.5	80	NA	NA	NA	NA	NA	NA	0.0171	29
chr1	6515783	6515783	28.6	75	46.7	85.7	84	40	90	33.3	57.1	50	21.4	69.6	56.2	84.6	NA	NA	NA	NA	NA	NA	0.00535	49.8
chr1	6548917	6548917	7.14	50	9.52	59.1	37.5	6.45	62.5	0	10.5	29.6	2.86	68.6	8	50	NA	NA	1.57e-09	41	NA	NA	9.37e-10	51.1
chr1	6549732	6549732	50	100	60	92.3	95.2	83.3	90	60	66.7	78.6	57.1	100	75	66.7	NA	NA	NA	NA	NA	NA	0.0113	41.9
chr1	6612964	6612964	60	100	100	100	100	80	84.2	64.7	100	93.3	83.3	100	100	50	NA	NA	NA	NA	NA	NA	0.0258	32.1
chr1	6648390	6648390	0	26.9	0	26.3	7.69	0	30.4	0	0	9.68	2.44	31	2.86	25	NA	NA	0.000173	20.7	NA	NA	0.00128	21.2
chr1	6648406	6648406	0	26.9	3.85	21.1	30.8	0	34.8	0	12	16.1	0	46.4	2.86	29.2	NA	NA	0.013	20.1	NA	NA	5.35e-09	35
chr1	6648438	6648438	0	11.5	0	22.2	0	0	17.4	0	0	22.6	0	24.1	0	0	NA	NA	0.00219	15.6	NA	NA	0.0192	12.3
chr1	6648448	6648448	0	30.8	3.85	31.6	23.1	0	36.4	0	12	19.4	0	44.8	2.86	29.2	NA	NA	0.00219	23.5	NA	NA	2.62e-08	33.3
chr1	6649401	6649401	9.52	43.8	19	65	66.7	10.7	63.6	16.7	33.3	58.3	41.7	40	7.14	61.5	NA	NA	0.000162	46.5	NA	NA	NA	NA
chr1	6649429	6649429	6.67	17.4	0	15.4	20	5.71	44	3.45	11.8	15.8	0	9.09	0	19.2	NA	NA	0.00407	20.1	NA	NA	NA	NA
chr1	6659210	6659210	40	60	14.3	59.1	61.5	44.4	85.7	47.4	0	10	52	80	47.4	78.6	NA	NA	0.0149	28.3	NA	NA	NA	NA
chr1	6659252	6659252	45.5	60	14.3	59.1	84.6	38.9	71.4	31.6	0	20	40	55	42.1	71.4	NA	NA	0.0395	28.5	NA	NA	NA	NA
chr1	6659459	6659459	0	25	0	8.33	36.4	12.5	7.14	7.69	0	13.3	0	38.5	0	0	NA	NA	NA	NA	NA	NA	0.012	29.9
chr1	6734546	6734546	100	100	100	100	100	88.2	100	100	100	100	68.2	81	44	91.7	NA	NA	0.0167	21	NA	NA	NA	NA
chr1	7702220	7702220	42.9	6.25	27.3	12.5	4.35	25	26.1	23.8	45.5	37.5	54.5	22.6	36	9.09	NA	NA	NA	NA	NA	NA	0.046	-27.5
chr1	8031010	8031010	57.1	31.8	74.1	23.8	18.5	71.4	45.7	68.8	62.5	43.3	63.3	15.6	66.7	38.7	NA	NA	0.00743	-29.9	NA	NA	8.8e-05	-39.7
chr1	8031028	8031028	57.1	23.3	70.4	28.6	14.8	45	37.1	75	52.9	33.3	46.7	8.89	63	38.7	NA	NA	NA	NA	NA	NA	8.14e-06	-41.1
chr1	8031053	8031053	39.3	18.2	66.7	23.8	22.2	42.9	28.6	50	41.2	31	43.3	8.89	51.9	29	NA	NA	NA	NA	NA	NA	0.0147	-27.7
chr1	8137545	8137545	36.4	0	21.4	10	11.1	14.3	7.69	33.3	27.3	18.8	42.9	0	20	7.69	NA	NA	NA	NA	NA	NA	0.029	-32.9
chr1	8277390	8277390	0	3.33	4.88	4.55	18.2	6.67	0	0	0	3.85	0	19.4	0	5.88	NA	NA	NA	NA	NA	NA	0.0349	13.6
chr1	8277394	8277394	0	3.57	2.5	4.55	21.7	6.67	0	0	15.4	7.69	0	16.7	2.86	5.88	NA	NA	NA	NA	NA	NA	0.0427	13.8
chr1	8378361	8378361	5.56	0	0	12	0	0	9.52	0	0	17.4	0	0	0	12.5	NA	NA	0.0171	12.9	NA	NA	NA	NA
chr1	8400121	8400121	35	40.5	14.3	40	19.4	10.5	64.3	25	16.7	10	26.9	53.8	17.4	50	NA	NA	0.00972	32.7	NA	NA	NA	NA
chr1	8965722	8965722	6.25	21.4	8	7.14	21.7	14.8	42.9	0	5.56	27.6	0	56.2	0	16.7	NA	NA	NA	NA	NA	NA	0.000769	29.7
chr1	8965734	8965734	28.1	42.9	16	37.5	40.9	25.9	46.4	10	27.8	33.3	31.8	81.2	11.8	28.6	NA	NA	NA	NA	NA	NA	0.0472	31.2
chr1	9015538	9015538	3.85	27.3	4.55	66.7	31.4	4.76	43.6	4.17	3.85	25	2.5	50	8.33	35.3	NA	NA	2.29e-07	38.8	NA	NA	8.96e-06	35.4
chr1	9015545	9015545	0	10	0	26.9	5.88	12.5	43.3	5.26	0	19.2	3.85	31.6	0	6.25	NA	NA	0.0186	23.1	NA	NA	NA	NA
chr1	9071311	9071311	81.5	76.9	72.7	48	69.6	100	59.3	95.8	100	64.7	92.3	81.8	93.8	40	NA	NA	0.000357	-36.3	NA	NA	NA	NA
chr1	9225532	9225532	52.4	26.1	50	10.7	66.7	63.2	5.26	54.2	57.9	37.9	60	12.9	78.8	33.3	NA	NA	0.000174	-44.3	NA	NA	NA	NA
chr1	9225564	9225564	57.1	30.4	60	17.9	50	68.4	5.88	60.9	47.4	34.5	75	16.7	75.8	22.2	NA	NA	0.000127	-43.7	NA	NA	0.0391	-34.5
chr1	9225620	9225620	56.7	36.4	45.5	14.3	40	57.6	26.7	60	65	26.7	55	5.56	67.7	14.3	NA	NA	1.51e-05	-39.1	NA	NA	0.0383	-34.6
chr1	9378325	9378325	60	59.5	32	82.1	83.3	28	62.5	33.3	7.69	37.5	68.6	54.2	59.5	80	NA	NA	0.00205	34.7	NA	NA	NA	NA
chr1	9378351	9378351	20	32.4	4	57.1	46.2	32	46.7	30	45	64.7	38.2	50	18.9	68	NA	NA	0.000163	36.6	NA	NA	NA	NA
chr1	9384812	9384812	15.6	54.5	7.69	60	23.1	6.67	30	13	0	18.2	26.1	36.8	7.14	21.4	NA	NA	0.00246	27.4	NA	NA	NA	NA
chr1	9384970	9384970	12.5	63.6	11.1	75	46.2	6.67	70	39.1	28.6	36.4	39.1	73.7	14.3	57.1	NA	NA	1.7e-05	44.6	NA	NA	0.032	34.8
chr1	9385005	9385005	27.8	23.5	13	55.6	16.7	0	10	4.76	11.1	35.7	19	35.5	11.1	50	NA	NA	0.00976	30.9	NA	NA	NA	NA
chr1	9385132	9385132	63.6	92	46.9	61.1	89.5	22.2	72.2	33.3	38.1	53.3	39.4	90	47.6	73.9	NA	NA	NA	NA	NA	NA	1.59e-06	43.9
chr1	9400380	9400380	6.67	40	0	40	45.5	7.14	46.2	14.3	0	35.3	0	15.4	0	33.3	NA	NA	0.0026	36.8	NA	NA	NA	NA
chr1	9436294	9436294	17.2	28.6	10.7	28.6	29.6	7.89	41.4	7.14	4.17	36.4	9.38	63.6	7.89	43.5	NA	NA	5.53e-05	29.4	NA	NA	8e-04	32.2
chr1	9436333	9436333	16.7	20	3.45	42.9	18.5	7.89	31	0	4.17	9.09	6.25	48.9	5.26	13	NA	NA	0.0088	20.1	NA	NA	0.0184	24
chr1	9436360	9436360	10	25.7	13.8	42.9	22.2	10.5	58.6	10.7	4.17	27.3	9.38	68.9	18.4	43.5	NA	NA	4.89e-05	31.7	NA	NA	0.000275	33
chr1	9613739	9613739	94.7	94.7	83.3	66.7	86.8	78.8	81.1	100	81.8	70.5	96.8	24.2	90	39.1	NA	NA	NA	NA	NA	NA	8.82e-07	-31.9
chr1	9654021	9654021	3.7	5.88	0	46.2	13.6	0	12.5	0	0	13.3	0	29.4	0	38.7	NA	NA	2.65e-09	30.2	NA	NA	0.0165	15.6
chr1	9654028	9654028	0	8.82	0	19.2	0	3.03	16.7	0	0	0	0	32.4	0	19.4	NA	NA	0.00625	14.8	NA	NA	0.00215	15.6
chr1	9654060	9654060	4.35	23.5	6.67	41.7	25	3.23	29.2	0	5.26	28.6	2.56	48.4	0	51.9	NA	NA	7.94e-08	35.9	NA	NA	1.42e-05	30.7
chr1	9654093	9654093	0	11.8	0	30.8	13.6	3.03	8.33	0	0	6.67	0	20.6	2.56	16.7	NA	NA	0.0147	15.2	NA	NA	0.00375	15.6
chr1	9665202	9665202	66.7	50	33.3	56.2	37.5	25	80	25	0	66.7	40	66.7	25	83.3	NA	NA	0.0434	43.9	NA	NA	NA	NA
chr1	9666618	9666618	33.3	92.9	53.3	76.9	84.6	100	91.3	53.3	75	68.2	36.4	90.5	62.5	50	NA	NA	NA	NA	NA	NA	0.000604	47.6
chr1	9666632	9666632	70.8	94.7	60	81.2	95.2	55.6	96.4	68.2	72.7	92	58.1	96.2	81.2	76	NA	NA	NA	NA	NA	NA	0.00235	30.5
chr1	9670929	9670929	100	85.7	90	100	100	53.8	100	100	91.7	100	91.7	93.8	71.4	100	NA	NA	0.0217	23.8	NA	NA	NA	NA
chr1	9875535	9875535	75	30	33.3	0	50	100	10	71.4	62.5	33.3	33.3	11.8	35.7	0	NA	NA	0.000419	-44.2	NA	NA	NA	NA
chr1	9887756	9887756	7.69	11.8	23.5	18.2	14.3	5	34.6	0	15.4	14.3	0	42.9	17.6	41.2	NA	NA	NA	NA	NA	NA	0.0298	21.8
chr1	9895926	9895926	0	18.2	8.33	30.8	20	22.2	30	0	0	28.6	0	46.2	0	0	NA	NA	NA	NA	NA	NA	0.0465	31
chr1	9896969	9896969	6.9	21.7	0	34.6	8.7	6.45	54.5	5.41	0	25.7	0	43.8	0	36.4	NA	NA	3.42e-09	35.8	NA	NA	NA	NA
chr1	9897151	9897151	0	39.1	0	36	0	9.68	51.5	5.41	0	22.9	0	26.7	0	21.4	NA	NA	1.01e-06	30	NA	NA	0.0386	19.1
chr1	9897162	9897162	12.5	50	0	50	40	16.7	57.1	6.25	0	40	10.5	60	22.2	73.3	NA	NA	0.0388	41.3	NA	NA	NA	NA
chr1	9897428	9897428	33.3	100	40	100	100	66.7	87.5	60	66.7	100	36.4	100	33.3	100	NA	NA	NA	NA	NA	NA	0.00514	54.2
chr1	9908482	9908482	0	37.5	15.4	72.7	0	6.25	44.4	0	14.3	33.3	0	50	0	0	NA	NA	NA	NA	NA	NA	0.0417	33.3
chr1	10092299	10092299	51.4	28.6	61.9	44.8	22.2	46.7	30.8	60.5	50	23.1	56	22.7	50	40	NA	NA	NA	NA	NA	NA	0.0312	-31.3
chr1	10124215	10124215	0	12	2.78	22.2	0	5	27.6	2.94	0	20	0	3.12	0	11.8	NA	NA	0.0129	19.5	NA	NA	NA	NA
chr1	10261137	10261137	90.9	94.1	56.2	83.3	90.5	73.3	84.6	90	80	74.2	85.7	94.7	29.4	35.7	NA	NA	NA	NA	0.031	-24.2	NA	NA
chr1	10272045	10272045	10.5	4.35	0	11.8	13.6	5	4.17	6.9	3.85	23.1	11.1	12.8	0	26.7	NA	NA	0.045	15.5	NA	NA	NA	NA
chr1	10543066	10543066	16.7	10	40	12.5	2.7	47.8	9.09	34.8	44.4	9.09	37.5	6.06	27.3	4	NA	NA	0.000778	-31.2	NA	NA	0.0249	-22
chr1	10556498	10556498	0	23.1	3.85	43.5	7.41	5.56	36.4	2.7	5.56	15	0	31	5.56	33.3	NA	NA	0.000186	25	NA	NA	0.00206	19.8
chr1	10560288	10560288	27.3	53.8	5.26	61.5	53.8	20.8	64.3	6.67	11.1	40	15.4	46.7	16.7	52.9	NA	NA	0.000746	39.1	NA	NA	NA	NA
chr1	10679421	10679421	0	37.5	18.2	100	62.5	33.3	100	60	50	70	66.7	85.7	45.5	66.7	NA	NA	0.00196	53.6	NA	NA	NA	NA
chr1	10698139	10698139	34.2	76.5	28.6	60	53.3	29.2	65.4	23.8	40	59.3	28.6	29.6	16.7	47.1	NA	NA	0.0374	28.8	NA	NA	NA	NA
chr1	10700390	10700390	11.1	22.6	9.09	39.4	25	0	18.5	0	0	18.2	0	27.8	0	15.4	NA	NA	0.00794	22.6	NA	NA	0.021	19.9
chr1	10703857	10703857	0	38.5	0	33.3	33.3	0	33.3	0	0	0	0	25	9.09	33.3	NA	NA	NA	NA	NA	NA	0.00442	31.4
chr1	10703868	10703868	5.88	38.5	0	20	16.7	0	46.7	11.1	0	33.3	0	37.5	9.09	42.9	NA	NA	0.0455	32.8	NA	NA	NA	NA
chr1	10724516	10724516	78.9	76.5	61.5	69.2	55.6	38.9	47.1	66.7	69.2	62.5	69	0	65	46.7	NA	NA	NA	NA	NA	NA	0.0135	-36.8
chr1	10728381	10728381	83.3	16.7	20	20	0	25	0	20	33.3	0	62.5	0	50	33.3	NA	NA	NA	NA	NA	NA	0.0362	-48.8
chr1	10747552	10747552	9.09	0	20	0	0	18.2	12.5	33.3	75	42.9	57.1	4.17	7.69	0	NA	NA	NA	NA	NA	NA	0.0298	-27.2
chr1	10749989	10749989	20.6	0	4.35	5.71	7.32	25.9	0	42.9	11.1	21.7	13.8	4.35	16.7	7.32	NA	NA	NA	NA	NA	NA	0.000636	-24.5
chr1	10752750	10752750	13	0	21.4	12.5	0	10	8.33	16.7	4.55	6.67	19	0	8	7.14	NA	NA	NA	NA	NA	NA	0.0359	-16.1
chr1	10785120	10785120	83.3	48.1	93.1	67.7	37.5	52.6	34.3	94.1	90	62.5	75.8	42.1	66.7	100	NA	NA	NA	NA	NA	NA	0.00012	-40.9
chr1	10785230	10785230	78.4	69	77.8	26.5	58.8	64.1	45.7	77.1	70	82.6	75.8	31.6	77.8	30.8	NA	NA	0.0313	-24.9	NA	NA	NA	NA
chr1	10788928	10788928	62.5	88.9	41.7	77.8	80	31.2	76.9	83.3	33.3	88.9	33.3	64.3	41.7	68.8	NA	NA	0.0354	39.6	NA	NA	NA	NA
chr1	10795389	10795389	17.6	42.3	25	50	27.3	17.6	77.8	55.6	66.7	52	25.7	92.3	11.5	54.2	NA	NA	0.0319	30	NA	NA	NA	NA
chr1	10795394	10795394	0	19.2	0	17.9	4.55	0	16.7	0	6.67	12	2.78	26.9	0	12.5	NA	NA	NA	NA	NA	NA	0.0182	16.4
chr1	10795421	10795421	0	30.8	4.17	41.4	13.6	5.88	55.6	10.5	13.3	48.1	5.56	43.3	0	29.2	NA	NA	3.94e-06	38	NA	NA	0.00193	26.3
chr1	10795430	10795430	14.7	40.7	8.7	42.9	50	0	66.7	26.3	33.3	37	16.7	76.7	14.8	50	NA	NA	0.000752	34	NA	NA	0.000208	39
chr1	10795446	10795446	0	26.9	4.17	25.9	18.2	0	47.1	0	7.14	30.8	0	22.2	0	17.4	NA	NA	0.000715	26.6	NA	NA	0.000133	22.7
chr1	10804946	10804946	50	85	21.1	64.7	88.5	25	13.3	12.5	80	75	35.5	51.5	40	69.2	NA	NA	NA	NA	NA	NA	0.00222	36.5
chr1	10804952	10804952	42.3	75	26.3	76.5	76.9	31.2	26.7	12.5	80	67.9	35.5	57.6	28	70.4	NA	NA	NA	NA	NA	NA	0.00553	35.5
chr1	10804972	10804972	53.8	90	31.6	76.5	92	31.2	46.7	12.5	90	82.1	35.5	72.7	32	66.7	NA	NA	NA	NA	NA	NA	3.09e-06	46.3
chr1	10806088	10806088	81.2	42.1	83.3	30.8	100	100	45.5	70	80	54.5	50	29.4	66.7	27.3	NA	NA	0.0342	-44.7	NA	NA	NA	NA
chr1	10883295	10883295	0	0	0	17.9	7.41	4.35	11.1	12.5	17.4	14.3	6.67	46.9	0	37.9	NA	NA	0.0465	16.1	NA	NA	NA	NA
chr1	10883315	10883315	3.03	9.09	8.33	28.6	25.9	13	33.3	16.7	21.7	23.8	13.3	65.6	8.82	48.3	NA	NA	0.0377	21.8	NA	NA	0.0274	23.4
chr1	10883342	10883342	8.82	6.06	4.35	39.3	11.5	8.7	29.6	12.5	21.7	21.1	16.7	71	5.88	51.7	NA	NA	0.00178	27.2	NA	NA	NA	NA
chr1	10917400	10917400	9.68	32.4	16.7	37	15.4	15.8	14.3	8	33.3	18.8	28.2	64.4	12.5	37.9	NA	NA	NA	NA	NA	NA	0.0231	24.8
chr1	10917436	10917436	3.23	35.1	0	51.9	19.2	10.5	42.9	4	25	18.8	2.56	42.2	0	17.2	NA	NA	0.00358	25.1	NA	NA	9.48e-06	31.1
chr1	10917439	10917439	6.45	25	0	66.7	0	5.88	71.4	0	0	0	10.3	75.6	4.17	32.1	NA	NA	2.6e-10	46.9	NA	NA	7.83e-07	37.4
chr1	10967432	10967432	0	0	5.88	56.2	13.3	3.7	31.2	0	0	25	0	50	0	22.7	NA	NA	0.000587	30.4	NA	NA	NA	NA
chr1	10967442	10967442	7.41	16.7	11.8	56.2	6.67	3.7	37.5	0	0	50	26.7	72.7	6.67	31.8	NA	NA	0.000311	36.6	NA	NA	NA	NA
chr1	11131005	11131005	95.7	96.4	90.3	100	92.1	65.9	95.9	78.1	75	91.7	75	85.2	76.5	100	NA	NA	0.000529	20.5	NA	NA	NA	NA
chr1	11199873	11199873	7.14	42.9	0	27.8	18.2	10.5	19.4	3.7	22.2	21.9	0	27.6	11.1	27.3	NA	NA	NA	NA	NA	NA	0.0457	25.5
chr1	11199880	11199880	21.4	28.6	20	33.3	47.6	21.1	64.5	33.3	11.1	71.9	21.4	62.1	16.7	50	NA	NA	0.00147	40.4	NA	NA	NA	NA
chr1	11200026	11200026	36.4	75	30	64.7	63.6	11.8	72.4	26.9	14.3	90.6	8.33	83.3	33.3	85.7	NA	NA	1.52e-07	56.7	NA	NA	0.000439	49.8
chr1	11384800	11384800	8.33	58.3	28.6	60	75	50	14.3	46.2	0	12.5	0	76.9	5.88	10	NA	NA	NA	NA	NA	NA	0.00391	49.7
chr1	11384888	11384888	0	40.7	25	66.7	56.2	56.2	71.4	50	47.1	53.8	0	66.7	3.45	57.9	NA	NA	0.0271	33.9	NA	NA	0.000579	38.8
chr1	11384904	11384904	12.5	46.7	33.3	85.7	75	50	50	20	45.5	20	10	71.4	25	44.4	NA	NA	NA	NA	NA	NA	0.0287	49.1
chr1	11399569	11399569	0	11.1	7.89	32.6	48.6	20.5	47.2	27.8	25	40.6	13.6	57.7	7.69	61.5	NA	NA	0.000155	30.5	NA	NA	0.029	24.4
chr1	11432452	11432452	100	94.4	85.7	80	83.3	72.2	66.7	100	83.3	66.7	100	44.4	100	100	NA	NA	NA	NA	NA	NA	0.0103	-20.5
chr1	11515544	11515544	66.7	16.7	38.5	11.1	20	45	31.6	47.6	66.7	20	62.5	5.26	42.9	36.4	NA	NA	NA	NA	NA	NA	0.000914	-45.9
chr1	11713253	11713253	0	11.5	0	9.52	5.88	0	0	0	0	9.09	0	33.3	0	22.7	NA	NA	0.0405	11	NA	NA	0.00782	16.1
chr1	11713271	11713271	5.88	0	6.25	30.4	20	0	5.56	3.45	11.1	4.35	3.85	59.3	2.56	22.7	NA	NA	NA	NA	NA	NA	0.00597	22
chr1	11799091	11799091	100	94.7	100	50	100	90.5	55.6	92.9	100	68.4	100	43.8	100	44.4	NA	NA	0.00034	-39.7	NA	NA	NA	NA
chr1	11855082	11855082	92.9	92.3	100	66.7	79.2	100	82.6	88.9	100	66.7	100	83.3	100	82.6	NA	NA	0.0343	-23.3	NA	NA	NA	NA
chr1	11932780	11932780	64.7	60	44.4	74.4	48.5	34.9	73.7	57.6	38.9	57.6	38.9	69.7	60	65.6	NA	NA	0.0297	26.8	NA	NA	NA	NA
chr1	11958365	11958365	5.56	31	16.7	38.1	26.1	0	45.2	20	38.2	56.5	8.33	23.5	8.33	38.9	NA	NA	0.00182	26.6	NA	NA	NA	NA
chr1	11958883	11958883	90.5	30	69.2	60	25	55	63	55.6	50	65	80.8	68.2	75	85.7	NA	NA	NA	NA	NA	NA	0.0288	-33.8
chr1	12113479	12113479	37.5	25	0	15.4	20	11.1	37.5	60	0	63.6	6.25	27.8	9.09	71.4	NA	NA	0.00881	36.3	NA	NA	NA	NA
chr1	12113640	12113640	15	31.6	10.7	28.6	31.6	4.55	37	6.67	60	100	0	6.67	0	25	NA	NA	0.00566	17.5	NA	NA	NA	NA
chr1	12251869	12251869	42	45.8	35.7	68.9	33.3	42.9	54.3	26.3	40	65.5	50	51.9	41.7	76.9	NA	NA	0.0402	26.5	NA	NA	NA	NA
chr1	12600360	12600360	3.85	5.88	10.7	11.1	0	12	18.5	8.57	13.6	10.7	0	52.9	4.17	12.9	NA	NA	NA	NA	NA	NA	0.009	18
chr1	12600463	12600463	0	0	0	4.55	0	7.14	10	4.76	11.1	0	8.11	64.7	0	20	NA	NA	NA	NA	NA	NA	0.0343	16.2
chr1	14392173	14392173	0	15.4	0	14.8	22.7	5.88	3.12	0	3.85	16.7	3.57	24.1	0	15.8	NA	NA	NA	NA	NA	NA	0.042	20.3
chr1	15066242	15066242	100	80	100	93.3	90.9	92.9	45.5	100	92.3	46.2	100	33.3	100	100	NA	NA	0.0303	-27.7	NA	NA	NA	NA
chr1	15072255	15072255	7.32	26.9	9.76	17.1	6.25	2.17	17	9.3	0	28.9	5.56	29.4	0	28.6	NA	NA	0.0255	18.2	NA	NA	NA	NA
chr1	15238055	15238055	0	3.12	0	0	6.45	0	61.1	0	6.45	3.45	0	27	12	15.6	NA	NA	NA	NA	NA	NA	0.00829	13
chr1	15256717	15256717	0	4.55	0	18.8	7.14	0	0	0	7.14	4.88	10	34.6	4.76	54.2	NA	NA	0.019	14.3	NA	NA	NA	NA
chr1	15256725	15256725	0	13	0	20.8	10.7	2.5	30	0	10.7	7.32	10	44.8	27.3	54.2	NA	NA	0.0251	16.2	NA	NA	0.0149	20.6
chr1	15256748	15256748	8	13.6	3.23	30.4	3.57	0	33.3	5.13	7.14	12.2	20.7	64	22.7	62.5	NA	NA	6.93e-05	24.6	NA	NA	NA	NA
chr1	15438958	15438958	8.33	22.9	9.09	21.2	23.8	6.67	20	5.88	15.4	36	7.5	36.8	12.1	33.3	NA	NA	NA	NA	NA	NA	0.0261	21.5
chr1	15523971	15523971	100	0	85.7	30	41.7	80	44.4	100	33.3	66.7	62.5	36.4	70	33.3	NA	NA	NA	NA	NA	NA	0.0161	-56
chr1	15572377	15572377	2.04	5	0	20.9	14.7	8.89	20	4.76	0	17	0	28.6	0	6.45	NA	NA	0.0174	13.9	NA	NA	0.0288	16.5
chr1	15789862	15789862	23.1	28.2	23.5	41.2	21.4	16.7	61.9	7.69	20	14.3	7.89	82.1	28.6	50	NA	NA	NA	NA	NA	NA	0.000559	33.5
chr1	15844754	15844754	19.4	38.5	15.8	38.5	20	15.8	52.2	5	9.09	33.3	7.69	40.7	3.85	50	NA	NA	0.00126	34.1	NA	NA	NA	NA
chr1	15844762	15844762	0	30.8	5.26	7.69	25	0	21.7	5	13.6	16.7	7.69	25.9	0	25	NA	NA	NA	NA	NA	NA	0.0154	23
chr1	15932427	15932427	78.6	72.7	80	47.1	76.5	75	45.8	95.5	72.7	40	95.2	17.4	87.5	66.7	NA	NA	NA	NA	NA	NA	0.000984	-33
chr1	16061666	16061666	55	58.3	44.4	41.7	52.6	11.8	80.8	25	0	52.2	44.4	52.4	30	36.8	NA	NA	0.027	29.3	NA	NA	NA	NA
chr1	16092203	16092203	11.1	63.6	5	60	28	6.25	65	15.8	18.8	47.4	17.9	38.2	7.14	18.2	NA	NA	0.000204	37.3	NA	NA	0.0342	27.1
chr1	16092342	16092342	83.3	95.5	81	100	88.9	93.3	93.8	100	85	100	84.6	91.7	70.4	100	NA	NA	0.0411	17.8	NA	NA	NA	NA
chr1	16092469	16092469	9.52	38.2	16.7	42.1	12.5	12.5	33.3	6.25	22.2	50	4.35	60.7	13.8	7.69	NA	NA	NA	NA	NA	NA	0.00169	31.7
chr1	16092536	16092536	0	29.2	6.25	17.6	6.67	13.3	53.8	10	0	25	0	40.6	0	27.8	NA	NA	0.00989	25.5	NA	NA	0.00202	27.9
chr1	16143321	16143321	0	7.69	0	46.7	28.6	0	47.1	0	0	23.1	0	22.2	0	38.9	NA	NA	6.79e-06	39.7	NA	NA	NA	NA
chr1	16268580	16268580	4.17	8.57	3.23	29.7	20.8	10.3	21.9	13	0	22.6	3.45	16.7	0	10.3	NA	NA	0.0321	17.2	NA	NA	NA	NA
chr1	16268623	16268623	7.84	30	12.9	22.6	28.6	3.45	61.5	33.3	0	23.8	23.1	0	11.8	25	NA	NA	0.00457	24.6	NA	NA	NA	NA
chr1	16304325	16304325	42.9	72.7	83.3	100	88.9	25	78.6	78.6	78.6	100	71.4	78.6	50	100	NA	NA	0.0243	27.4	NA	NA	NA	NA
chr1	16379063	16379063	100	86.7	80.8	100	65	78.9	92.3	72.2	66.7	100	94.4	88.2	71.4	94.7	NA	NA	0.0378	21.3	NA	NA	NA	NA
chr1	16413268	16413268	93.8	68	76.9	41.2	56.2	61.5	40	90.9	73.3	56.2	78.9	53.3	96.4	44.4	NA	NA	0.0151	-36.4	NA	NA	NA	NA
chr1	16413274	16413274	100	80	92.3	72.2	81.2	92.3	64	90.9	93.3	68.8	94.7	53.3	96.4	55.6	NA	NA	0.00504	-29.3	NA	NA	0.0448	-26.6
chr1	16419134	16419134	9.09	45.5	6.25	34.8	19.2	30	53.3	5.56	25	38.1	7.41	52.2	0	30	NA	NA	NA	NA	NA	NA	0.0133	29.5
chr1	16419159	16419159	0	22.7	2.94	47.2	15	8.82	50	5.13	7.69	24.1	2.7	51.5	0	46.2	NA	NA	9.1e-07	35.7	NA	NA	7.48e-05	26.5
chr1	16450526	16450526	0	25	5	30.8	10	8.33	44.4	0	0	10	0	62.5	5.56	54.5	NA	NA	0.00759	31.7	NA	NA	0.0018	29.4
chr1	16450543	16450543	0	17.6	4.35	35.7	9.09	15.4	47.4	7.69	0	16.7	0	75	0	27.3	NA	NA	0.0166	29.4	NA	NA	0.015	25.9
chr1	16450546	16450546	9.09	29.4	8.7	42.9	27.3	15.4	52.6	7.69	8.33	8.33	0	87.5	0	54.5	NA	NA	0.00686	33.5	NA	NA	0.00738	36
chr1	16473143	16473143	8	21.7	10.5	26.7	11.1	0	25	18.8	5.26	14.3	3.7	31	14.8	60	NA	NA	0.0409	20.9	NA	NA	NA	NA
chr1	16489142	16489142	20	28.6	27.3	50	26.7	0	50	0	0	33.3	33.3	44.4	12.5	33.3	NA	NA	0.047	32.7	NA	NA	NA	NA
chr1	16501478	16501478	6.67	20	0	57.1	33.3	9.09	58.3	16.7	0	40	10.5	69.2	6.25	42.9	NA	NA	0.000294	43.6	NA	NA	NA	NA
chr1	16501540	16501540	20	40	10	35.7	22.2	18.2	50	0	0	40	5.26	84.6	18.8	47.6	NA	NA	NA	NA	NA	NA	0.00243	37.8
chr1	16505799	16505799	5.88	0	7.14	0	3.45	12.5	0	20	0	6.45	23.1	0	10.5	0	NA	NA	NA	NA	NA	NA	0.0344	-14.9
chr1	16505831	16505831	8.82	0	7.14	2.38	0	17.5	0	29.3	0	3.33	26.9	3.57	27.8	0	NA	NA	0.0412	-13.1	NA	NA	0.00172	-20.7
chr1	16938740	16938740	37	80.5	36.7	63.9	59	49.3	69.1	53.3	42.9	64.5	25	59.5	16	68.1	NA	NA	6.97e-06	25.9	NA	NA	0.00103	22.2
chr1	16938776	16938776	81.5	92.7	79.2	95.9	86.1	76.8	95.7	94.2	84.5	90.9	72.5	86.7	64	83.3	NA	NA	0.00131	14.6	NA	NA	NA	NA
chr1	16952435	16952435	100	85.7	100	75	100	100	61.1	100	100	88.9	94.4	90.9	100	72.7	NA	NA	0.0288	-28.6	NA	NA	NA	NA
chr1	16974785	16974785	0	14.3	0	12.5	9.09	8.33	16.7	0	28.6	27.3	0	29.2	11.1	8.33	NA	NA	NA	NA	NA	NA	0.0428	18.9
chr1	17008660	17008660	90	100	82.8	85.2	100	94.7	100	75.6	100	89.5	80.8	100	92.9	100	NA	NA	NA	NA	NA	NA	0.00779	19.5
chr1	17012570	17012570	59.6	76.9	57.4	80	39.3	37.1	52.5	65.7	27.3	55.8	47.1	63.3	38.9	71.1	NA	NA	0.0088	19.7	NA	NA	NA	NA
chr1	17023957	17023957	89.4	94.5	76.2	91.3	76.9	59.5	82.7	85.2	85.4	92.1	92.7	86.5	85.7	83.7	NA	NA	0.0345	12.9	NA	NA	NA	NA
chr1	17086673	17086673	38.5	36.8	41.3	52.4	34.2	40.4	50.7	35	41.2	63.7	44.4	37.7	33.3	48.8	NA	NA	NA	NA	0.0211	19.8	NA	NA
chr1	17092510	17092510	12.9	44.6	24.4	10.5	27.6	5.97	8.16	20.7	15.9	10.4	7.04	5.21	2.13	19	NA	NA	NA	NA	0.033	-13.4	NA	NA
chr1	17199302	17199302	29.8	12.4	18.5	9.38	13.8	13.7	17.9	38.7	29.4	25	11.1	5.56	5.56	34.4	NA	NA	NA	NA	NA	NA	0.0224	-17.6
chr1	17251399	17251399	11.3	23.6	7.58	35.2	8	12.2	37.5	10.5	7.14	20.8	17.4	41.5	10.3	15.2	NA	NA	0.0064	18.6	NA	NA	NA	NA
chr1	17278706	17278706	18.2	25	68.4	34.8	26.9	10	33.3	16	76.5	33.3	17.9	31.6	42.1	26.1	0.00237	36.5	NA	NA	NA	NA	NA	NA
chr1	17305440	17305440	11.5	33.3	12	44	15.4	12	41.4	17.6	31.8	23.5	10.3	53.8	7.89	21.1	NA	NA	NA	NA	NA	NA	0.0212	28.6
chr1	17305472	17305472	15.4	37.5	11.1	44	38.5	0	48.3	12.5	31.8	25	10.3	76.3	10.5	22.2	NA	NA	0.0246	25.1	NA	NA	4.65e-06	45
chr1	17305479	17305479	13.8	17.4	0	33.3	0	0	36	5	0	11.8	5.71	20.6	3.45	0	NA	NA	0.00113	23.4	NA	NA	NA	NA
chr1	17305773	17305773	17.6	60	26.3	72.7	42.9	11.8	44.4	60	11.1	50	12.5	66.7	30.8	66.7	NA	NA	0.0201	39.3	NA	NA	NA	NA
chr1	17767300	17767300	10.4	33.3	11.4	17.5	14.7	14.3	33.3	5.71	13.3	14.3	0	70	10.5	38.5	NA	NA	NA	NA	NA	NA	8.89e-05	32.3
chr1	17770076	17770076	0	5.56	0	29.4	3.85	0	33.3	0	0	0	0	6.67	0	0	NA	NA	0.0479	20	NA	NA	NA	NA
chr1	17794622	17794622	44.4	35.7	15.8	40	60	0	69.2	66.7	33.3	80	43.8	46.2	25	85.7	NA	NA	0.0157	55.8	NA	NA	NA	NA
chr1	17907265	17907265	66.7	70	57.1	60	50	14.3	44.4	0	30	46.7	18.8	100	0	46.7	NA	NA	NA	NA	NA	NA	0.0163	46.7
chr1	17930022	17930022	21.4	61.1	40	69.2	59.1	44.4	42.9	36.4	56.5	58.3	52.1	87.2	47.5	41.7	NA	NA	NA	NA	NA	NA	0.00948	30.6
chr1	18008744	18008744	17.9	25	4.35	30.4	14.3	13	47.6	11.8	6.45	21.7	5.41	24.1	3.85	20	NA	NA	0.0123	23.1	NA	NA	NA	NA
chr1	18008790	18008790	39.3	66.7	26.1	65.2	76.2	52.2	81	47.1	45.2	52.2	29.7	65.5	50	66.7	NA	NA	NA	NA	NA	NA	0.0338	32.3
chr1	18009610	18009610	16.7	20	0	22.2	38.5	33.3	33.3	0	16.7	37.5	5	52.6	25	25	NA	NA	NA	NA	NA	NA	0.0428	37.4
chr1	18010185	18010185	10	35.7	0	66.7	57.7	3.85	57.9	8.33	0	31.8	0	62.5	4.76	50	NA	NA	1.82e-07	45.5	NA	NA	1.24e-07	50.7
chr1	18342059	18342059	70	62.5	79.2	90.5	30.8	77.3	84	57.1	90.9	83.3	88.9	82.4	83.3	100	NA	NA	NA	NA	0.0334	26.7	NA	NA
chr1	18488024	18488024	10	24	0	38.5	27.6	8.7	29.4	20.8	15.4	20	5.26	50	2.7	39.5	NA	NA	0.00204	25.1	NA	NA	0.0183	26.1
chr1	18579250	18579250	63.2	100	100	100	100	90.5	95.5	79.2	100	94.7	83.3	100	100	90.5	NA	NA	NA	NA	NA	NA	0.00525	25.5
chr1	18670254	18670254	97.4	100	100	94.3	100	95	95.8	88.6	77.1	65.7	92	100	80	95.8	NA	NA	NA	NA	0.00846	-12	NA	NA
chr1	18711973	18711973	34.3	71.9	45.7	57.1	69.2	46.2	46.4	23.8	63.3	52.6	30.3	47.7	27.1	43.5	NA	NA	NA	NA	NA	NA	0.00869	30.4
chr1	18734325	18734325	28.6	56.2	75	66.7	85.7	81.2	67.9	57.1	83.3	90	40	84	63.2	46.2	NA	NA	NA	NA	NA	NA	0.0454	35.8
chr1	18735188	18735188	61.5	75	52.6	72.7	77.8	63.2	95.8	100	73.7	95.5	60	93.3	30	70	NA	NA	0.025	25.9	NA	NA	NA	NA
chr1	18757844	18757844	86.7	93.8	81.8	100	100	72.2	100	100	90.5	94.1	100	100	33.3	100	NA	NA	0.0163	19.5	NA	NA	NA	NA
chr1	18869151	18869151	21.4	38.1	7.14	50	32.4	13.3	40	29.4	18.2	53.3	3.03	41.9	22.2	26.7	NA	NA	0.0492	28.9	NA	NA	NA	NA
chr1	18869410	18869410	17.2	36.4	0	59.1	33.3	6.67	47.8	18.2	22.2	33.3	14.3	64	20	40	NA	NA	0.000973	34.9	NA	NA	NA	NA
chr1	19057796	19057796	85.7	35	6.67	41.2	26.7	25	14.3	50	38.1	44.4	77.8	33.3	45	75	NA	NA	NA	NA	NA	NA	0.0268	-38.8
chr1	19205990	19205990	19.6	35.7	18.9	45.9	28	11.8	50	10.3	37.5	33.3	25.8	37.5	6.25	17.6	NA	NA	0.0444	22.8	NA	NA	NA	NA
chr1	19208822	19208822	13.3	0	4	38.9	18.5	20	52.9	10.5	10	25	12.5	8	0	11.8	NA	NA	0.0347	25	NA	NA	NA	NA
chr1	19225837	19225837	0	50	0	60	35.7	5.56	60	6.67	0	25	0	60	0	62.5	NA	NA	4.2e-05	44.2	NA	NA	0.00136	47.1
chr1	19249131	19249131	0	0	4	9.52	11.4	0	17.6	0	0	20	0	27.3	11.1	18.5	NA	NA	NA	NA	NA	NA	0.0349	13.1
chr1	19249593	19249593	0	22.2	0	70	0	0	25	0	14.3	25	0	71.4	9.09	33.3	NA	NA	0.0142	31.6	NA	NA	NA	NA
chr1	19250522	19250522	0	0	0	10.5	0	0	8.33	0	0	0	9.09	15.8	0	45.5	NA	NA	0.00854	14.8	NA	NA	NA	NA
chr1	19250596	19250596	8.7	14.7	3.85	23.5	22.2	11.1	31.6	0	10	18.5	4.55	51.5	8.16	29.4	NA	NA	NA	NA	NA	NA	0.000482	26.2
chr1	19276087	19276087	0	6.67	5	11.1	8	3.85	11.5	0	0	10.5	15.4	41.9	6.67	44.4	NA	NA	0.049	15.8	NA	NA	NA	NA
chr1	19292486	19292486	90.5	60.9	85.2	64.9	50	65.4	28.6	93.1	76	74.3	72.7	53.8	77.8	40	NA	NA	NA	NA	NA	NA	0.0221	-30.9
chr1	19337020	19337020	18.8	0	19	5.56	0	4.76	9.09	42.9	25	25	35.7	0	44.4	6.25	NA	NA	NA	NA	NA	NA	0.000581	-33.3
chr1	19361129	19361129	5.13	10.5	3.45	15.4	2.63	5.88	22	5.71	0	18.4	3.23	25.8	0	17.4	NA	NA	0.0219	15.6	NA	NA	NA	NA
chr1	19366095	19366095	16.7	40	20	60	37.5	11.1	71.4	0	0	12.5	10	20	0	50	NA	NA	0.0235	37.4	NA	NA	NA	NA
chr1	19372411	19372411	89.5	36.7	78.1	24.3	50	64.3	28.9	71	77.8	49.2	84.6	43.8	72.7	34.8	NA	NA	5.2e-06	-37.1	NA	NA	0.00436	-35.6
chr1	19546142	19546142	29.4	86.7	59.1	52.9	66.7	27.8	68.4	20	40	41.2	48	76.9	50	85	NA	NA	NA	NA	NA	NA	0.00358	41.2
chr1	19546149	19546149	23.5	73.3	54.5	41.2	66.7	33.3	52.6	13.3	32	29.4	40	73.1	56.2	90	NA	NA	NA	NA	NA	NA	0.00217	43.1
chr1	19676513	19676513	0	8.7	4	30	11.6	0	21.2	3.12	0	19.2	0	41.9	0	40.7	NA	NA	1.34e-05	26.2	NA	NA	0.000546	21.9
chr1	19676530	19676530	3.33	17.4	0	35	20.9	4.76	51.5	12.5	5.88	30.8	6.25	44.2	11.1	34.6	NA	NA	3.44e-05	33.5	NA	NA	0.0367	21.9
chr1	19676552	19676552	0	25	9.52	31.4	11.9	9.76	56.2	11.1	4	37.8	3.12	46.4	11.1	41.2	NA	NA	4.53e-06	32.8	NA	NA	0.019	20.9
chr1	19676569	19676569	66.7	60	30	58.8	61	30	71	44.4	40	65.7	46.9	78.6	41.2	47.1	NA	NA	0.0158	28.1	NA	NA	NA	NA
chr1	19676678	19676678	3.85	13.3	10	31.4	10.3	2.44	31	7.69	0	16.2	0	46.4	6.25	33.3	NA	NA	0.00113	23	NA	NA	0.0284	19.6
chr1	19676680	19676680	0	0	10	17.1	9.76	2.44	18.8	7.69	0	21.6	3.12	17.9	6.25	33.3	NA	NA	0.0266	17.4	NA	NA	NA	NA
chr1	19676685	19676685	3.7	6.25	9.52	25.7	14.3	5	45.2	7.69	0	29.7	6.25	35.7	11.8	22.2	NA	NA	0.000311	25.6	NA	NA	NA	NA
chr1	19676692	19676692	33.3	50	19	51.4	31	17.1	65.6	7.41	0	45.9	6.25	71.4	38.9	50	NA	NA	5.2e-06	36.3	NA	NA	0.00021	32.6
chr1	19676724	19676724	6.67	12.5	9.09	30.8	11.1	0	40	0	0	15.4	0	30	0	54.5	NA	NA	0.0102	30.7	NA	NA	NA	NA
chr1	19676735	19676735	0	37.5	4.55	84.6	44.4	0	53.3	0	0	38.5	0	72.7	0	54.5	NA	NA	6.84e-09	55.7	NA	NA	1.44e-05	50
chr1	19676756	19676756	0	12.5	9.09	46.2	11.1	0	60	0	0	0	0	63.6	0	45.5	NA	NA	0.00087	34.3	NA	NA	0.00997	27.8
chr1	19678957	19678957	0	60	6.25	58.3	66.7	50	60	0	16.7	57.1	0	100	0	33.3	NA	NA	NA	NA	NA	NA	2.22e-06	70.6
chr1	19679118	19679118	0	66.7	0	45.5	33.3	33.3	100	0	0	40	0	100	0	33.3	NA	NA	0.00124	43	NA	NA	1.42e-05	68.8
chr1	19679165	19679165	0	70	0	42.9	0	30	100	0	0	14.3	0	50	0	33.3	NA	NA	0.00456	34.1	NA	NA	0.00214	52.9
chr1	19686390	19686390	10	14.3	0	0	4.35	0	33.3	0	0	31.8	8.33	0	0	6.25	NA	NA	0.00458	21.5	NA	NA	NA	NA
chr1	19686420	19686420	0	23.8	5.26	35.7	18.2	14.3	33.3	4.55	0	16.7	5.26	40	0	10.5	NA	NA	NA	NA	NA	NA	0.0114	23.2
chr1	19686425	19686425	5	25	0	50	26.1	7.14	50	13.6	15	33.3	2.63	55	3.7	5.26	NA	NA	0.0125	27.2	NA	NA	0.00469	28.7
chr1	19686500	19686500	0	33.3	0	60	25	16.7	33.3	5.88	0	33.3	5.56	0	5.88	42.9	NA	NA	0.0288	39.9	NA	NA	NA	NA
chr1	19716851	19716851	9.68	48	10.9	41.5	44.4	8.11	70.6	25.8	33.3	29.6	6.25	73.3	0	28.6	NA	NA	3.31e-08	37.6	NA	NA	0.000385	42.1
chr1	19716862	19716862	0	12	0	4.88	11.1	5.41	31.4	9.68	0	3.7	0	26.7	0	14.8	NA	NA	0.019	13.9	NA	NA	NA	NA
chr1	19716864	19716864	3.23	32	9.09	24.4	11.1	2.7	56	9.68	20	29.6	0	62.1	0	7.41	NA	NA	6.08e-05	27.3	NA	NA	0.00431	33.7
chr1	19764597	19764597	29.4	75	47.1	66.7	93.3	28	41.7	63.6	33.3	55.6	33.3	75	64.7	61.5	NA	NA	NA	NA	NA	NA	0.0304	39.9
chr1	19766540	19766540	14.3	31.8	6.25	15.8	35.7	4.76	50	33.3	0	34.8	33.3	16.7	11.8	28.6	NA	NA	0.00473	28.3	NA	NA	NA	NA
chr1	19841036	19841036	100	85.7	84.6	42.1	81.8	100	55.6	85.7	77.8	30	72.2	18.5	81.8	39.1	NA	NA	0.00139	-40.8	NA	NA	NA	NA
chr1	19972057	19972057	0	25	0	16.7	33.3	0	15.4	5.26	0	35	0	11.8	0	21.1	NA	NA	0.00331	21.3	NA	NA	NA	NA
chr1	20479743	20479743	100	33.3	66.7	15.8	18.8	60	16.7	20	50	13.3	80	75	91.3	33.3	NA	NA	0.0235	-60.1	NA	NA	NA	NA
chr1	20498726	20498726	55.6	25	22.2	3.03	19.4	55.6	10.3	44.4	28.6	0	70	0	54.5	30	NA	NA	0.000298	-32.5	NA	NA	0.00528	-36.8
chr1	20498735	20498735	55.6	14.8	22.2	0	16.1	33.3	10.7	29.6	30.8	6.67	55	0	16.7	10	NA	NA	0.0344	-20.6	NA	NA	0.0114	-32.9
chr1	20669777	20669777	0	13.2	6.98	14.3	26.9	12.5	27.8	11.5	23.5	19	14	45.9	11.8	25.9	NA	NA	NA	NA	NA	NA	0.026	19.9
chr1	21041991	21041991	100	100	71.4	83.3	100	100	81.8	71.4	87.5	94.4	70.8	100	100	95	NA	NA	NA	NA	NA	NA	0.037	20.4
chr1	21174551	21174551	69.6	35.7	65	20	25	70	21.4	83.3	100	44.4	62.5	14.3	75	25	NA	NA	0.00144	-45.9	NA	NA	NA	NA
chr1	21696036	21696036	100	94.4	100	87.5	85.7	100	92.9	91.7	100	44.4	93.8	95.8	100	81.2	NA	NA	0.0153	-21.3	NA	NA	NA	NA
chr1	21850175	21850175	9.09	5	0	14.3	7.69	9.09	66.7	0	14.3	23.5	0	6.25	0	43.8	NA	NA	0.00953	28.1	NA	NA	NA	NA
chr1	21901335	21901335	5.26	12.1	3.33	7.14	23.8	12.5	12.9	4.17	15	11.1	2.7	38.1	4.35	16.7	NA	NA	NA	NA	NA	NA	0.0322	18.9
chr1	21961407	21961407	27.8	26.7	28.6	5.26	0	44.4	16.7	33.3	50	0	16.7	0	57.1	0	NA	NA	0.0215	-33.5	NA	NA	NA	NA
chr1	22238160	22238160	0	3.23	0	19.2	10.3	4.35	30.8	0	0	18.2	0	33.3	3.33	13	NA	NA	0.00523	18.8	NA	NA	0.00665	14.9
chr1	22238178	22238178	7.69	13.6	0	20	9.52	5.26	47.6	0	4.76	20	4.55	34.6	4.76	20	NA	NA	0.00327	23.5	NA	NA	NA	NA
chr1	22257780	22257780	0	2.7	4	9.68	0	0	0	0	10	5.56	0	31.2	0	12.5	NA	NA	NA	NA	NA	NA	0.00699	12.4
chr1	22259809	22259809	8.33	70.6	20	65	53.3	19	82.6	8.7	13.3	69.6	23.5	77.8	25	44.4	NA	NA	1.81e-06	47.4	NA	NA	4.14e-06	55.5
chr1	22260011	22260011	0	47.1	0	36.8	26.7	9.52	60.9	0	0	39.1	11.8	47.1	0	12.5	NA	NA	1.83e-06	36.9	NA	NA	0.000511	37.7
chr1	22260104	22260104	0	35.7	0	44.4	40	16.7	76.2	0	0	40	0	57.1	0	26.7	NA	NA	0.000145	47.8	NA	NA	6.32e-07	46
chr1	22452401	22452401	77.8	16.7	28.6	41.7	0	43.8	16.7	62.5	50	50	66.7	0	58.3	61.5	NA	NA	NA	NA	NA	NA	0.0299	-63.7
chr1	22582546	22582546	35	4.35	20	11.1	8.33	9.09	0	20	16.7	11.1	54.5	0	29.2	0	NA	NA	NA	NA	NA	NA	0.00952	-31.1
chr1	22582582	22582582	43.5	3.23	43.5	20	11.1	25	10	43.8	45.5	31.6	72.2	10.7	62.1	0	NA	NA	NA	NA	NA	NA	6.48e-06	-44.8
chr1	22867668	22867668	100	60	100	90	85.2	54.5	95	100	100	95	100	88.9	100	100	NA	NA	NA	NA	NA	NA	0.0321	-19.6
chr1	22927815	22927815	64.3	68.4	94.4	61.5	75	93.8	63.2	52.9	91.7	86.7	71.4	66.7	58.8	18.2	NA	NA	0.0446	-23.8	NA	NA	NA	NA
chr1	23135578	23135578	28.6	61.5	34.8	60	85	76.9	90.5	45	80	64.7	38.9	69.6	27.8	65.2	NA	NA	NA	NA	NA	NA	0.0308	33.7
chr1	23135596	23135596	31.6	65.5	25	54.2	81.2	54.5	71.4	33.3	41.7	81.8	23.1	65.6	70	57.7	NA	NA	NA	NA	NA	NA	0.00876	39
chr1	23168472	23168472	22.4	36.4	29.7	37.1	50	10.8	23.3	12.1	33.3	42.9	4	46.4	11.1	53.8	NA	NA	NA	NA	NA	NA	0.00979	28.3
chr1	23763612	23763612	42.9	42.9	0	38.5	50	0	44.4	44.4	0	37.5	30.8	37.5	0	100	NA	NA	0.000545	45.5	NA	NA	NA	NA
chr1	23918816	23918816	33.3	50	57.1	100	66.7	90	100	80	50	100	85.7	100	33.3	88.9	NA	NA	0.0232	34.8	NA	NA	NA	NA
chr1	24802996	24802996	42.9	50	66.7	28.6	36.4	66.7	15.4	70	41.7	28.6	81.2	26.3	83.3	5	NA	NA	0.00213	-49	NA	NA	NA	NA
chr1	24809064	24809064	0	100	75	83.3	100	75	100	100	83.3	80	33.3	100	60	100	NA	NA	NA	NA	NA	NA	0.0411	35.7
chr1	25180353	25180353	68.8	62.5	65	31.6	56.2	60.9	13.6	62.5	81.8	23.8	81.8	12.5	72.2	20.8	NA	NA	7.29e-06	-46	NA	NA	NA	NA
chr1	25237906	25237906	66.7	42.9	66.7	26.3	40	65.2	41.7	66.7	83.3	58.3	57.1	28.6	100	26.7	NA	NA	0.00831	-33.5	NA	NA	NA	NA
chr1	25257317	25257317	0	14.3	5.26	33.3	27.3	0	33.3	0	20	14.3	0	29.2	16.7	26.7	NA	NA	NA	NA	NA	NA	0.0244	24.5
chr1	25269521	25269521	11.1	63.6	8.33	6.25	50	0	14.3	18.2	20	4.35	13.3	14.3	5.26	6.67	NA	NA	NA	NA	0.0461	-31.4	NA	NA
chr1	25473150	25473150	38.5	84.6	33.3	65	80	68.4	84.6	60.9	81.8	68.8	51.7	76.9	48	74.2	NA	NA	NA	NA	NA	NA	0.021	30
chr1	25522416	25522416	0	0	0	17.2	3.57	0	10.3	0	0	3.85	0	33.3	0	12.2	NA	NA	0.0137	11.2	NA	NA	0.017	11.9
chr1	25579268	25579268	89.7	88.2	100	82.1	95.7	100	86.4	97	100	81	93.3	95.2	100	75	NA	NA	0.0279	-19.2	NA	NA	NA	NA
chr1	25888499	25888499	0	0	12.5	11.8	25	10	23.1	0	0	0	0	50	7.14	23.8	NA	NA	NA	NA	NA	NA	0.00991	29.5
chr1	25982880	25982880	0	36.8	0	31.2	26.7	6.45	60.5	0	7.69	35.3	6.82	43.2	2.94	45.9	NA	NA	6.99e-10	41	NA	NA	1.46e-05	32.9
chr1	25982908	25982908	0	31	0	34.7	14.6	7.69	36.5	14	0	20.8	0	40	0	31.1	NA	NA	1.37e-10	29	NA	NA	0.000391	22.3
chr1	25982911	25982911	0	19	1.96	24.5	7.32	5.13	19	3.51	0	9.43	4.55	26.7	0	35.6	NA	NA	6.82e-06	19.5	NA	NA	0.0148	14.3
chr1	25982929	25982929	5.56	30	2	37.5	7.5	5.41	31.1	5.36	0	17.3	4.55	37.9	3.7	48.8	NA	NA	1.37e-10	30.2	NA	NA	0.00573	18.7
chr1	25983071	25983071	0	5.88	0	22.7	5.56	0	29	9.09	0	19	0	25	9.09	26.3	NA	NA	0.0125	23.2	NA	NA	NA	NA
chr1	26050676	26050676	14.3	62.5	10	30	40	0	83.3	50	57.1	0	16.7	94.4	27.3	80	NA	NA	NA	NA	NA	NA	0.0253	50.5
chr1	26074002	26074002	0	0	28.6	37.5	45.5	0	70	0	20	33.3	25	75	7.14	44.4	NA	NA	0.044	40.2	NA	NA	NA	NA
chr1	26075460	26075460	4.08	24.1	0	36.4	12.5	0	14.3	4.88	0	14.9	0	18.9	0	31.2	NA	NA	1.28e-08	24.1	NA	NA	NA	NA
chr1	26075616	26075616	0	24.1	2	9.09	9.09	0	8.57	0	0	4.17	3.85	10.5	0	12.5	NA	NA	NA	NA	NA	NA	0.019	13.1
chr1	26085107	26085107	44.4	66.7	42.9	50	55.6	13.3	81.8	87.5	0	22.2	0	50	10	85.7	NA	NA	0.0082	42.8	NA	NA	NA	NA
chr1	26092485	26092485	0	29.4	11.1	73.3	28.6	5.88	38.5	4.55	12.5	66.7	0	41.7	0	25	NA	NA	0.00106	48.8	NA	NA	0.038	29.1
chr1	26092622	26092622	10	10	0	47.4	27.3	12.5	60	10.5	9.09	35	0	30.8	50	63.6	NA	NA	0.01	37.9	NA	NA	NA	NA
chr1	26092763	26092763	3.23	38.9	0	60.9	66.7	16.7	72.7	0	20	47.8	0	68.8	0	69.2	NA	NA	4.46e-09	52.6	NA	NA	1.32e-09	56.7
chr1	26092771	26092771	3.03	23.8	0	40.7	47.8	3.85	43.5	0	0	13	0	23.5	0	35.7	NA	NA	2.58e-06	32.1	NA	NA	0.000293	31.4
chr1	26092804	26092804	3.85	13.3	0	44.4	0	4.76	33.3	0	0	20	0	36.4	0	28.6	NA	NA	0.000234	29.9	NA	NA	NA	NA
chr1	26195306	26195306	80	50	58.8	30	67.9	71.9	57.7	59.1	88.9	37.9	50	26.7	100	52.9	NA	NA	0.03	-29.7	NA	NA	NA	NA
chr1	26551854	26551854	0	3.12	5	15.6	3.7	4	14.3	0	4.35	21.4	6.9	5.77	0	20.8	NA	NA	0.0413	15	NA	NA	NA	NA
chr1	26687415	26687415	50	38.5	32.4	54.2	44.7	40	37.5	36	30	66.7	35.3	55.3	22.5	66.7	NA	NA	0.0159	26.3	NA	NA	NA	NA
chr1	27189141	27189141	0	20.8	5.88	26.7	36.8	0	14.3	5.88	10.5	25	0	38.5	8.33	10	NA	NA	NA	NA	NA	NA	0.0289	27.9
chr1	27426682	27426682	0	20	28.6	33.3	0	25	14.3	0	60	25	0	35.7	30	22.2	0.0474	33.3	NA	NA	NA	NA	NA	NA
chr1	27489638	27489638	15.8	0	27.8	3.7	0	13.3	5.88	29.2	36.4	0	16.7	13.9	17.2	0	NA	NA	0.0199	-19.6	NA	NA	NA	NA
chr1	27574270	27574270	59.1	85.7	76	88.9	97	91.1	84.8	78	91.7	100	84	100	90	76.5	NA	NA	NA	NA	NA	NA	0.0394	20.3
chr1	27676992	27676992	41.2	69.2	36.4	76.5	100	76.9	73.7	63	84	62.5	55.6	86.7	90	75	NA	NA	NA	NA	NA	NA	0.0143	32.2
chr1	27732256	27732256	77.4	100	93.1	100	97.2	73.9	95.2	92	90	100	76.2	97.1	81.1	90.9	NA	NA	NA	NA	NA	NA	0.0269	17.4
chr1	27826264	27826264	100	25	30	75	50	36.4	50	76.9	33.3	30.8	75	62.5	0	68.8	0.0367	-57.9	NA	NA	NA	NA	NA	NA
chr1	27830187	27830187	0	60	60	87.5	78.6	20	76.9	26.7	50	66.7	41.7	78.6	83.3	87	NA	NA	NA	NA	NA	NA	0.0389	46.7
chr1	27846127	27846127	0	0	0	54.5	10	0	33.3	0	0	0	13.3	16.7	0	33.3	NA	NA	0.0451	31	NA	NA	NA	NA
chr1	27864250	27864250	74.1	84.4	63.3	95.5	67.9	81	95.2	90.9	65.4	76	71.8	93.3	37.9	85.7	NA	NA	0.00193	27	NA	NA	NA	NA
chr1	27868956	27868956	20.7	56	23.1	52.6	46.7	27.3	62.9	33.3	21.4	37.5	34.5	34.8	24.2	54.2	NA	NA	0.0176	30	NA	NA	NA	NA
chr1	27869535	27869535	6.67	20	0	25	19.2	0	50	0	0	40	0	50	0	24	NA	NA	0.00181	31.5	NA	NA	NA	NA
chr1	27869561	27869561	33.3	10	0	50	26.9	0	50	0	25	20	16.7	72.2	11.8	44	NA	NA	0.0104	37.5	NA	NA	NA	NA
chr1	27886888	27886888	25	26.7	0	18.2	27.3	0	10	0	0	31.6	7.14	13.3	0	18.8	NA	NA	0.0306	21.4	NA	NA	NA	NA
chr1	27886942	27886942	9.09	57.1	15.8	54.2	33.3	29.4	35.7	10	6.25	21.4	18.2	37.9	4.17	44	NA	NA	0.0223	25.3	NA	NA	0.0237	31.9
chr1	27888793	27888793	17.6	50	0	62.1	44	28.6	72	10.7	14.3	33.3	16.7	55.6	18.2	25	NA	NA	4.98e-06	39.7	NA	NA	0.00942	33.2
chr1	27898337	27898337	7.14	15.4	0	34.6	28.6	11.5	23.5	3.45	21.4	25	5.26	50	14.3	44.4	NA	NA	NA	NA	NA	NA	0.0124	28
chr1	27920280	27920280	69.2	86.7	66.7	78.6	80	52.4	84.6	58.8	40	96.6	61.9	68.4	66.7	81.2	NA	NA	0.0304	32.7	NA	NA	NA	NA
chr1	27925872	27925872	33.3	16.7	25	81.8	71.4	0	63.2	18.2	0	42.9	16.7	52.9	0	50	NA	NA	9.15e-05	58.4	NA	NA	NA	NA
chr1	27941655	27941655	32.3	10.3	9.09	47.4	27.3	0	33.3	19	8.33	28.6	5.41	11.4	12.5	22.7	NA	NA	0.0316	24.9	NA	NA	NA	NA
chr1	27958551	27958551	42.9	69.2	30	70	76.9	38.7	82.9	58.3	69.2	71	81.2	57.9	62.5	58.3	NA	NA	0.0359	27.8	NA	NA	NA	NA
chr1	28559926	28559926	85.7	100	95.2	81	94.4	81.8	75	81.5	100	88.2	93.8	83.3	59.3	32	NA	NA	NA	NA	0.0279	-26.6	NA	NA
chr1	28853697	28853697	54.2	16.7	63.6	31.8	9.52	61.5	17.9	45	72	38.9	50	47.8	65	21.4	NA	NA	0.00203	-39.4	NA	NA	NA	NA
chr1	28853735	28853735	75	37.5	72	42.3	26.1	85.7	70	58.8	80	50	66.7	50	70	27.3	NA	NA	0.0293	-27.3	NA	NA	NA	NA
chr1	28853737	28853737	71.9	41.7	68	34.6	21.7	85.7	55	47.1	80	53.6	73.3	62.5	75	18.2	NA	NA	0.00231	-33.2	NA	NA	NA	NA
chr1	29463448	29463448	46.2	47.4	44	35.7	30.8	76.5	31.9	68.3	56	33.3	90.9	68.8	80	53.3	NA	NA	0.0264	-26	NA	NA	NA	NA
chr1	29721311	29721311	100	100	88.9	100	85.7	45.5	100	75	100	100	100	87.5	100	100	NA	NA	0.0303	25.9	NA	NA	NA	NA
chr1	29876076	29876076	100	100	92.3	93.3	100	100	100	100	100	100	100	100	100	73.3	NA	NA	NA	NA	0.0432	-10.6	NA	NA
chr1	30352422	30352422	70	80	100	100	52.9	77.8	88.9	100	83.3	94.3	100	93.8	90.9	100	NA	NA	NA	NA	0.044	19.2	NA	NA
chr1	30480856	30480856	70	100	73.3	80.6	96.3	92.9	95.5	76.2	63.6	45	70	91.7	100	100	NA	NA	NA	NA	NA	NA	0.0392	23.6
chr1	30573169	30573169	0	31.2	42.9	25	50	50	5.88	22.2	50	33.3	8	60.9	3.7	18.8	NA	NA	NA	NA	NA	NA	0.00139	39.4
chr1	31094903	31094903	83.3	100	90.9	85.7	92	100	37.5	76.9	90.9	80	77.8	85.7	87	47.6	NA	NA	0.0233	-25.6	NA	NA	NA	NA
chr1	31320408	31320408	90	53.3	0	60	50	25	85.7	71.4	60	100	92.3	70	46.2	92.3	NA	NA	0.00675	44.9	NA	NA	NA	NA
chr1	31549695	31549695	63.6	56.2	50	0	66.7	44.4	0	57.1	100	100	30	50	83.3	42.9	NA	NA	0.0384	-31	NA	NA	NA	NA
chr1	31646474	31646474	100	76.9	100	90.9	80	100	100	84.2	100	42.9	82.4	100	100	86.7	NA	NA	0.0284	-13.6	NA	NA	NA	NA
chr1	31853175	31853175	4.35	20.5	4.17	12.8	37	15.8	13.3	3.57	22.2	6.9	5	5.26	15.4	11.5	NA	NA	NA	NA	NA	NA	0.0352	18.4
chr1	32167887	32167887	55	90.5	47.8	82.5	82.6	54.2	86.2	60	73.9	54.3	52.6	92.9	60	72.7	NA	NA	NA	NA	NA	NA	0.00506	32.9
chr1	32237852	32237852	5.88	6.45	3.45	18.2	0	0	10	0	0	25	0	16.7	0	6.25	NA	NA	0.0318	15.5	NA	NA	NA	NA
chr1	32237867	32237867	0	3.23	0	18.8	13	9.38	20	0	0	14.3	0	29.2	0	6.25	NA	NA	NA	NA	NA	NA	0.0242	14.1
chr1	32713272	32713272	77.8	40	90.9	36	81.8	100	66.7	78.3	100	73.7	100	92.3	100	20	NA	NA	0.000936	-45.1	NA	NA	NA	NA
chr1	32788165	32788165	85.7	100	94.1	53.3	100	83.3	50	100	100	91.7	100	63.6	100	66.7	NA	NA	0.0338	-29	NA	NA	NA	NA
chr1	32931997	32931997	0	94.7	36.4	50	93.3	55.6	43.8	26.3	46.2	60	22.7	46.2	18.8	77.8	NA	NA	NA	NA	NA	NA	0.000102	59.6
chr1	32939703	32939703	90	93.8	90.5	72.7	100	94.4	90	80	93.3	89.5	86.2	100	100	68.2	NA	NA	NA	NA	0.0382	-19.1	NA	NA
chr1	33102886	33102886	57.1	14.3	42.9	20	23.5	69.2	5.26	76.9	75	61.5	23.1	10.3	40.9	16	NA	NA	0.0264	-30	NA	NA	NA	NA
chr1	33102890	33102890	81.8	15.8	86.7	36.8	44.4	68.4	27.3	77.8	100	69.6	83.3	38.5	82.8	38.2	NA	NA	4.78e-05	-37.7	NA	NA	0.000549	-46.6
chr1	33102892	33102892	72.7	15.8	86.7	26.3	22.2	78.9	17.4	88.9	75	69.6	61.1	30.8	60.7	17.6	NA	NA	1.67e-06	-41.4	NA	NA	0.000256	-49.5
chr1	33102902	33102902	90.9	21.1	46.7	21.1	27.8	63.2	36.4	66.7	75	65.2	66.7	25.6	72.4	29.4	NA	NA	0.0238	-26.4	NA	NA	0.000472	-47.3
chr1	33102930	33102930	41.7	20	37.5	25	20	40	21.7	55.6	60	43.5	52.2	16.7	55.9	30.6	NA	NA	NA	NA	NA	NA	0.0376	-32.7
chr1	33103029	33103029	100	30	81.8	57.1	66.7	80	80	100	100	58.3	90	33.3	100	33.3	NA	NA	NA	NA	NA	NA	0.0174	-53.7
chr1	33103041	33103041	100	27.3	53.8	42.9	62.5	80	63.6	100	88.9	53.8	80	33.3	81.8	33.3	NA	NA	NA	NA	NA	NA	0.0138	-51.7
chr1	33201820	33201820	81.2	100	78.3	100	93.5	73.3	75	78.6	90	76.2	96.8	89.3	91.4	36.4	NA	NA	NA	NA	0.0356	-23.7	NA	NA
chr1	33439581	33439581	22.2	78.3	63.6	66.7	66.7	37.5	47.6	33.3	71.4	90.9	33.3	92.3	55.6	77.8	NA	NA	NA	NA	NA	NA	0.016	52.4
chr1	33617302	33617302	13.7	22.6	6.12	28.9	20.7	10	41.7	15.6	14.3	18.9	15.4	36.4	5.56	21.1	NA	NA	0.0129	18.9	NA	NA	NA	NA
chr1	33617446	33617446	0	27.3	0	30.4	27.6	7.5	54.2	0	0	21.6	0	63.6	0	42.1	NA	NA	9.24e-10	31.7	NA	NA	8.18e-08	32.9
chr1	33832921	33832921	70	66.7	70	93.3	72.2	45.5	100	84.6	100	100	45.5	92.9	50	100	NA	NA	0.0115	39.1	NA	NA	NA	NA
chr1	34962554	34962554	100	66.7	87.5	100	79.3	100	94.4	100	88.9	100	100	90	100	100	NA	NA	NA	NA	NA	NA	0.0488	-18.2
chr1	35220531	35220531	0	0	0	16.7	16.7	9.09	16.7	0	0	0	0	63.6	0	21.4	NA	NA	NA	NA	NA	NA	0.0262	20.9
chr1	35258676	35258676	0	0	11.8	6.9	0	22.2	0	7.41	6.67	16.7	4	0	0	33.3	NA	NA	NA	NA	0.0205	11.5	NA	NA
chr1	35396416	35396416	0	75	20	33.3	40	0	60	0	37.5	33.3	0	42.9	0	42.9	NA	NA	NA	NA	NA	NA	0.0207	47.6
chr1	35410000	35410000	77.8	71.4	100	75	14.3	66.7	94.4	100	100	40	92.9	50	66.7	75	NA	NA	NA	NA	NA	NA	0.0411	-44.2
chr1	35442680	35442680	70	91.3	56.7	66.7	90.9	74.3	96.3	54.2	81.2	88.9	66.7	89.5	94.3	86.7	NA	NA	NA	NA	NA	NA	0.0455	25.8
chr1	36043294	36043294	7.41	17.1	18.2	15.2	17.9	25	25.9	3.85	4.55	34.8	10	38.3	2.38	17.9	NA	NA	NA	NA	NA	NA	0.0444	18.6
chr1	36366867	36366867	100	77.8	92.6	61.9	84.2	86.7	72.2	100	87.5	95.7	100	53.3	100	60	NA	NA	NA	NA	NA	NA	0.0268	-27.9
chr1	36580891	36580891	0	0	0	14.8	0	0	36.2	0	0	6.67	11.1	13.6	0	25	NA	NA	0.00113	22.2	NA	NA	NA	NA
chr1	36720965	36720965	92.3	100	78.6	71.4	94.7	88.2	57.9	100	88.2	73.7	87.5	14	80.6	51.5	NA	NA	NA	NA	NA	NA	0.00015	-42.1
chr1	36721003	36721003	100	80	100	85.7	95	94.1	89.5	100	100	100	100	71.4	93.5	87.9	NA	NA	NA	NA	NA	NA	0.00671	-20.8
chr1	36760680	36760680	57.1	66.7	66.7	71.4	100	25	83.3	30.8	66.7	100	0	55	23.5	80	NA	NA	NA	NA	NA	NA	0.0394	39
chr1	36787137	36787137	42.9	84.6	57.1	85.7	100	50	53.3	50	75	54.5	54.5	85	50	73.3	NA	NA	NA	NA	NA	NA	0.0324	39.6
chr1	36952850	36952850	40	9.52	33.3	4.17	9.52	28.6	2.08	53.6	58.3	11.8	35.7	4.35	36.4	0	NA	NA	0.000187	-35.2	NA	NA	0.000977	-35.7
chr1	37158887	37158887	88.2	87.5	81.8	35.3	90	100	65	76.9	42.9	62.5	69.6	90	82.4	61.9	NA	NA	NA	NA	0.0317	-32	NA	NA
chr1	37175106	37175106	100	100	100	86.4	96.8	88.9	81.6	96.6	100	66.7	95	100	100	71.4	NA	NA	NA	NA	0.0202	-21	NA	NA
chr1	37311697	37311697	42.9	5	22.2	36.4	23.1	41.7	64.7	22.2	54.5	14.3	60.9	12	10.5	42.3	NA	NA	NA	NA	NA	NA	0.0173	-35.1
chr1	37789161	37789161	90.9	33.3	41.7	77.8	36.1	75	91.7	46.2	66.7	86.4	68.8	41.7	55.6	75	NA	NA	NA	NA	0.0255	46.3	NA	NA
chr1	37866364	37866364	40	88.9	72.2	76.2	81.5	64.7	60.9	62.5	38.5	43.8	55.6	73.9	50	22.2	NA	NA	NA	NA	0.045	-27.1	NA	NA
chr1	37941214	37941214	83.3	68	85	39.1	41.9	100	47.4	41.2	33.3	66.7	87.5	37.5	81.2	64	NA	NA	0.0166	-29.2	NA	NA	NA	NA
chr1	37941285	37941285	44.4	21.7	75	27.8	13.3	71.4	7.69	42.9	100	20	65.2	16	63.6	11.1	NA	NA	0.000339	-54.7	NA	NA	0.0229	-35.3
chr1	37941298	37941298	61.1	22.7	66.7	55.6	26.7	28.6	23.1	42.9	100	10	69.6	20	81.8	22.2	NA	NA	NA	NA	NA	NA	0.0178	-37.4
chr1	37941361	37941361	61.1	17.4	91.7	44.4	33.3	14.3	30.8	38.5	66.7	40	69.6	24	66.7	25	NA	NA	NA	NA	NA	NA	0.0374	-35.4
chr1	37947590	37947590	89.7	100	100	70	91.7	100	92.3	90	100	50	80	73.3	100	100	NA	NA	0.0134	-16.7	NA	NA	NA	NA
chr1	38078560	38078560	40	20.8	25	28.6	7.14	18.8	11.8	75	60	16.7	30.8	0	40	9.09	NA	NA	NA	NA	NA	NA	0.0342	-28.5
chr1	38157146	38157146	10	0	9.09	10	5.88	20	30	22.2	25	20.8	5.88	0	0	46.2	NA	NA	NA	NA	0.0457	22.2	NA	NA
chr1	38184103	38184103	50	100	57.1	64.3	100	75	80	80	40	100	88.9	66.7	42.9	94.7	NA	NA	0.0349	32.8	NA	NA	NA	NA
chr1	38493014	38493014	0	10	0	34.8	3.12	0	37.5	12.5	18.2	13.3	2.13	48	2.94	27.3	NA	NA	0.0107	22.2	NA	NA	0.012	15.4
chr1	38493031	38493031	0	13.3	0	30.4	3.12	0	45.8	12.5	13	32.3	4.26	62.5	0	36.4	NA	NA	5.46e-06	33	NA	NA	0.000641	19.3
chr1	38493043	38493043	0	8.33	0	23.5	12.5	0	21.1	5.56	13	7.69	4.17	70	0	25	NA	NA	NA	NA	NA	NA	0.0407	22.2
chr1	38567235	38567235	5.41	32	0	41.9	53.8	26.8	57.1	33.3	32.4	46.3	25	50	5.71	52	NA	NA	1.35e-05	32.7	NA	NA	NA	NA
chr1	38567362	38567362	56.8	80	37.5	83.3	92.6	51.3	92.3	78.6	85.7	73.2	55	66.7	41.2	60	NA	NA	0.0338	23.7	NA	NA	NA	NA
chr1	38993023	38993023	0	6.25	15	8.33	23.1	0	3.12	0	0	10.3	0	46.7	0	0	NA	NA	NA	NA	NA	NA	0.00457	24.6
chr1	39035574	39035574	5	0	0	29.2	11.5	0	8.11	0	0	7.69	0	10	0	13.6	NA	NA	0.00283	14.6	NA	NA	NA	NA
chr1	39284839	39284839	36.4	80	0	40	16.7	21.4	63.6	0	0	14.3	12.5	48	6.67	50	NA	NA	0.00151	41.9	NA	NA	NA	NA
chr1	39284841	39284841	16.7	80	0	60	16.7	7.14	66.7	75	0	71.4	25	23.1	13.3	15.8	NA	NA	0.00487	40	NA	NA	NA	NA
chr1	39567586	39567586	100	80	100	60	93.5	100	88.9	92.9	100	84.6	89.5	97.1	100	87.5	NA	NA	0.0125	-17.2	NA	NA	NA	NA
chr1	39917957	39917957	84.2	61.9	56.5	62.5	65.2	40	36	61.5	56.2	57.7	82.8	22.7	64	60.9	NA	NA	NA	NA	NA	NA	0.0234	-32.5
chr1	40193922	40193922	96.6	64.9	95.8	95.1	93.1	87.8	94.9	100	91.3	97.1	88.2	78.6	81	84.6	NA	NA	NA	NA	NA	NA	0.0141	-18.6
chr1	40236095	40236095	0	22.2	0	0	36.4	0	12.5	0	28.6	18.2	0	40	0	9.09	NA	NA	NA	NA	NA	NA	0.00856	33.3
chr1	40335008	40335008	88.5	81.2	88.9	74.1	81.8	100	86.7	70	100	77.8	78.6	76	92	51.9	NA	NA	0.0197	-23.9	NA	NA	NA	NA
chr1	40598384	40598384	47.4	88.9	42.1	45.5	85.2	90.5	94.7	66.7	93.8	84.2	80	78.6	50	42.4	NA	NA	NA	NA	0.0447	-21	NA	NA
chr1	40773144	40773144	92.9	87.5	100	40	87.5	100	80	100	100	88.9	80	85.7	100	81.8	NA	NA	0.00544	-27.5	NA	NA	NA	NA
chr1	40791194	40791194	80	66.7	37.5	100	100	62.5	100	100	100	100	93.3	100	83.3	100	NA	NA	0.0428	24.4	NA	NA	NA	NA
chr1	40849869	40849869	33.3	0	44.4	30	0	62.5	12.5	37.5	75	55.6	100	20	60	0	NA	NA	NA	NA	NA	NA	0.0281	-40.8
chr1	41131946	41131946	30	14.3	44.8	35.3	29.2	52.4	60.7	78.3	21.1	27.3	37	17.2	46.7	55.2	NA	NA	NA	NA	NA	NA	0.0446	-26.9
chr1	41204588	41204588	18.2	51.6	29.2	46.2	72.2	43.8	41.7	23.1	52.9	36.4	11.8	52.9	19	76.9	NA	NA	NA	NA	NA	NA	0.000337	40.7
chr1	41479553	41479553	95.5	59.4	90.6	26.9	56	95.7	38.7	90.5	80.8	72.2	100	18.2	93.1	51.6	NA	NA	4.23e-09	-44.7	NA	NA	3.26e-11	-55.1
chr1	41479558	41479558	95.5	56.2	81.2	23.1	40	95.7	19.4	85.7	80.8	61.1	88.5	22.7	100	35.5	NA	NA	1.36e-14	-57	NA	NA	7.55e-09	-52.2
chr1	41479633	41479633	75	43.3	46.9	20	37.5	82.6	12.9	75	73.1	44.4	73.1	18.2	82.8	48.4	NA	NA	3.68e-06	-39.5	NA	NA	8.77e-05	-43.6
chr1	41865234	41865234	11.9	71.4	18.9	51.1	53.6	10.6	29	3.57	25	40	9.38	48.3	19	30.4	NA	NA	0.0465	23.1	NA	NA	4.59e-09	47.6
chr1	41980095	41980095	100	50	100	91.7	50	90.9	55.6	100	100	87.5	100	83.3	100	70	NA	NA	NA	NA	NA	NA	0.00468	-41.7
chr1	41980123	41980123	100	50	100	66.7	50	100	55.6	100	100	75	100	83.3	100	60	NA	NA	0.00463	-35.9	NA	NA	0.00372	-41.7
chr1	41980138	41980138	82.4	26.1	88.9	60	40	85.7	53.3	54.5	100	68.8	100	54.5	100	34.8	NA	NA	0.00109	-37.3	NA	NA	0.0171	-40.5
chr1	41980170	41980170	92	52.9	92.3	65	55.6	95.5	69.7	88.5	100	70	94.4	100	92.9	85.7	NA	NA	0.0236	-23.1	NA	NA	0.0308	-25
chr1	41980294	41980294	77.8	10.3	27.3	21.4	12.5	77.8	21.4	52.6	80	5.88	100	52.9	90	20	NA	NA	0.00107	-47.5	NA	NA	4.65e-06	-50.3
chr1	42193353	42193353	80	83.3	100	83.3	85.7	100	66.7	90	100	68.4	88	85.2	100	76.2	NA	NA	0.0146	-27.6	NA	NA	NA	NA
chr1	42204866	42204866	87.5	84.2	81.8	18.2	83.3	100	60	76.9	100	61.5	90	82.1	90	53.8	NA	NA	0.0024	-41.5	NA	NA	NA	NA
chr1	42603715	42603715	6.25	75	0	43.8	36.4	0	43.8	0	50	0	11.8	45.8	77.8	31.6	NA	NA	NA	NA	NA	NA	0.00118	40.6
chr1	42808568	42808568	35	44.4	25	30.6	57.8	0	0	3.45	25	10.7	0	0	0	0	NA	NA	NA	NA	NA	NA	0.0191	30.1
chr1	43149147	43149147	0	100	0	25	0	0	0	0	0	16.7	0	0	20	0	NA	NA	NA	NA	NA	NA	0.0428	23.1
chr1	43201201	43201201	0	0	0	33.3	0	6.67	34.8	0	0	11.8	0	29.4	0	37.5	NA	NA	0.00358	28.1	NA	NA	NA	NA
chr1	43282871	43282871	17.2	22.2	10	56	22.2	6.25	37.5	58.3	0	11.8	20.8	21.4	15.8	57.1	NA	NA	0.0047	32.2	NA	NA	NA	NA
chr1	43524364	43524364	0	4.17	3.7	16.2	2.63	0	23.1	0	12.9	21.6	4.76	46.8	6.67	14.9	NA	NA	NA	NA	NA	NA	0.000643	17
chr1	43885945	43885945	100	93.8	93.8	100	94.4	100	100	100	33.3	100	92.9	75	62.5	100	NA	NA	0.0147	13.6	NA	NA	NA	NA
chr1	43917105	43917105	75	85.3	78.1	55	93.8	65.4	66.7	91.3	83.3	80	84.6	97.6	85.7	73.7	NA	NA	NA	NA	0.0385	-22.2	NA	NA
chr1	44024223	44024223	10.7	25.9	7.69	24	13	0	47.6	3.57	8.7	45.5	2.04	30.2	7.14	23.5	NA	NA	0.000457	29.4	NA	NA	0.0215	20
chr1	44024235	44024235	3.7	16	15.4	20	21.7	4.17	47.6	3.57	8.7	31.8	8.33	35.7	7.41	35.3	NA	NA	0.018	23.9	NA	NA	0.0211	20.8
chr1	44024277	44024277	0	14.8	11.5	28	36.4	0	28.6	0	13	25	12.2	32.6	7.14	29.4	NA	NA	NA	NA	NA	NA	0.00705	22.4
chr1	44029908	44029908	0	20	0	80	14.3	0	40	0	10	50	0	40	0	30.8	NA	NA	0.00253	41.7	NA	NA	0.0389	26.2
chr1	44031287	44031287	0	6.25	12	34.1	0	5.56	26.7	3.12	21.1	21.1	3.12	58.8	0	38.5	NA	NA	NA	NA	NA	NA	0.0235	13.5
chr1	44031497	44031497	2.94	10.4	0	13.3	0	0	13	0	2.56	23.5	0	11.5	4	17.4	NA	NA	0.0159	14.5	NA	NA	NA	NA
chr1	44031599	44031599	6.9	12.1	0	20.7	0	0	16	0	3.23	9.09	3.33	22.2	0	3.45	NA	NA	0.0467	11.6	NA	NA	NA	NA
chr1	44038365	44038365	100	54.5	57.1	45.5	59.1	55.6	47.4	81.8	93.3	58.3	62.5	14.3	62.5	58.3	NA	NA	NA	NA	NA	NA	0.0297	-37
chr1	44044680	44044680	12.5	38.9	0	64	45.5	3.33	40	11.1	0	25	0	58.8	6.25	33.3	NA	NA	2.61e-08	38.1	NA	NA	0.00289	39
chr1	44378827	44378827	0	21.4	0	23.1	20	5	60	5	0	16.7	0	47.6	8	45.5	NA	NA	0.000171	32.9	NA	NA	0.000843	30.6
chr1	44450575	44450575	82.4	91.7	81.2	79.3	100	72.7	70.6	73.9	53.8	78.6	57.7	100	90.9	100	NA	NA	NA	NA	NA	NA	0.00315	28.5
chr1	44576084	44576084	75	77.8	100	92.3	91.7	100	76.9	87.5	100	78.6	100	94.1	100	78.6	NA	NA	0.0438	-18.5	NA	NA	NA	NA
chr1	44827556	44827556	69.6	77.8	85.7	48	59.1	85	31.8	77.8	95	60.9	72	15.2	77.3	33.3	NA	NA	6.06e-06	-41.6	NA	NA	NA	NA
chr1	45116033	45116033	90.9	100	31.2	88.5	90	47.1	81.8	68.2	28.6	76.9	28.6	25	72.7	100	NA	NA	0.000375	40.6	NA	NA	NA	NA
chr1	45236193	45236193	100	100	100	86.7	100	81	95.7	84.6	100	61.5	100	100	93.9	93.8	NA	NA	NA	NA	0.0438	-13.4	NA	NA
chr1	45267589	45267589	95.2	55.3	69	51.4	60.5	84	48.8	85.7	88.9	73.5	68	51.9	76.9	56.7	NA	NA	NA	NA	NA	NA	0.00756	-28.9
chr1	45308378	45308378	19.6	53.2	24.5	43.5	53.8	20	30.9	37.5	26.5	35.8	15.6	63.2	16.7	53.3	NA	NA	NA	NA	NA	NA	0.000389	34.3
chr1	45308387	45308387	17.6	48.9	18.9	42.2	38.5	14.5	21.8	41.7	17.6	34	12.5	55.3	22.2	37.9	NA	NA	NA	NA	NA	NA	0.0161	27.2
chr1	45308402	45308402	19.6	43.5	17.3	39.5	38.5	20	26.4	33.3	9.09	43.4	18.8	52.6	16.7	51.7	NA	NA	0.00601	22.3	NA	NA	NA	NA
chr1	45647892	45647892	100	75	100	77.8	72.2	89.5	85.7	100	60	85.7	100	84.3	53.3	92.3	5.36e-05	-25	NA	NA	NA	NA	0.00136	-21.4
chr1	45793039	45793039	6.67	21.7	15.4	22	8.33	23.3	14.7	5.56	25.8	25.9	7.14	53.1	22.7	28.6	NA	NA	NA	NA	NA	NA	0.0349	21.1
chr1	45793051	45793051	10.7	43.5	11.5	16	13.5	10	20	8.33	19.4	29.6	7.14	50	9.52	28.6	NA	NA	NA	NA	NA	NA	0.0102	25
chr1	46077834	46077834	77.8	84.6	72.7	100	83.3	75	100	81.8	42.9	83.3	63.6	87.5	82.4	100	NA	NA	0.0475	21.9	NA	NA	NA	NA
chr1	46088541	46088541	54.2	72.7	33.3	75	84	53.3	95.8	76.5	80	100	78.3	94.6	53.3	66.7	NA	NA	0.0355	32.6	NA	NA	NA	NA
chr1	46250873	46250873	12.5	0	0	0	40	0	9.09	100	100	75	25	0	10	40	NA	NA	NA	NA	NA	NA	0.0106	-43.1
chr1	46632508	46632508	41.2	81.8	61.5	70	73.9	50	52	31.6	69.2	50	54.5	78.9	70	44.4	NA	NA	NA	NA	NA	NA	0.0223	35
chr1	46797941	46797941	5.71	31.2	0	65.2	61.5	38.5	65	22.2	0	68.4	14.3	69.2	12.5	21.1	NA	NA	0.000284	43.3	NA	NA	0.0102	40.4
chr1	46914258	46914258	0	6	5.56	11.9	19	10.3	0	2.13	3.23	5.41	6.12	20.8	9.76	3.33	NA	NA	NA	NA	NA	NA	0.0405	12.8
chr1	46945634	46945634	72.2	100	78.9	90	100	66.7	35	52.9	92.3	88.2	64.3	88	42.9	47.4	NA	NA	NA	NA	NA	NA	0.0096	30.9
chr1	46956924	46956924	17.2	28	26.7	29.5	60.9	36	33.3	41.2	30.8	46.4	12	65.6	41.7	34.5	NA	NA	NA	NA	NA	NA	0.0333	29.4
chr1	46986316	46986316	0	5.88	5.71	15.6	0	6.67	21.7	0	10	23.8	2.63	38.2	6.25	28.6	NA	NA	NA	NA	NA	NA	0.012	13.5
chr1	46986324	46986324	0	20.6	11.4	21.9	11.4	6.67	26.1	9.68	5	14.3	0	58.8	6.12	40.5	NA	NA	0.00596	20.5	NA	NA	3.35e-05	26.9
chr1	46986344	46986344	4	11.8	5.88	25.8	5.88	10.3	14.3	3.45	5.26	20	0	50	8.16	28.6	NA	NA	NA	NA	NA	NA	0.000888	20.4
chr1	47731377	47731377	100	55.6	62.5	16.7	44.4	62.5	44.4	100	80	100	80	26.7	100	36.4	NA	NA	NA	NA	NA	NA	0.00638	-53.2
chr1	47812701	47812701	100	100	75	80	0	100	100	100	100	100	100	37.5	100	0	NA	NA	NA	NA	NA	NA	0.0409	-50
chr1	47882920	47882920	13.2	3.03	5	28	20.5	15.4	25	10.3	0	33.3	12.5	11.8	8.51	41.9	NA	NA	0.00864	23.8	NA	NA	NA	NA
chr1	47882976	47882976	0	23.5	0	4	17.5	18.5	16.7	3.45	0	28.6	10.4	32.1	10.6	31.2	NA	NA	NA	NA	NA	NA	0.0062	20
chr1	47882988	47882988	5.88	0	14.3	9.09	0	0	7.69	5.56	0	25	0	0	3.23	31.2	NA	NA	NA	NA	0.0397	19.2	NA	NA
chr1	48154068	48154068	57.1	83.9	37.9	81	77.8	57.1	88.9	77.8	53.8	73.7	60	82.9	70	80.6	NA	NA	0.0475	26.1	NA	NA	NA	NA
chr1	48372573	48372573	15.4	72.7	16.7	23.1	75	29.4	64.7	42.9	25	54.5	50	28.6	0	100	NA	NA	0.0297	38.1	NA	NA	NA	NA
chr1	48372710	48372710	70.4	90.9	58.6	88	91.3	62.5	92.6	66.7	75	96.9	64.7	97.3	84.2	91.2	NA	NA	0.0332	20.8	NA	NA	0.00525	26.9
chr1	48452585	48452585	7.14	21.1	0	33.3	10	0	14.3	5.56	0	9.09	0	14.3	0	8.33	NA	NA	0.0102	16.4	NA	NA	NA	NA
chr1	48452793	48452793	0	6.25	0	14.3	0	0	14.3	8.33	0	66.7	0	5.26	0	13	NA	NA	0.0156	17	NA	NA	NA	NA
chr1	48462258	48462258	0	0	0	0	0	0	21.7	0	0	6.25	0	6.25	0	23.5	NA	NA	0.0436	13.9	NA	NA	NA	NA
chr1	48750625	48750625	100	100	33.3	50	100	66.7	77.8	100	28.6	77.8	100	100	62.5	57.1	0.0322	-51.9	NA	NA	NA	NA	NA	NA
chr1	51795443	51795443	0	6.25	5	0	0	23.1	0	5.56	16.7	0	6.25	12.5	22.2	0	NA	NA	0.0265	-15	NA	NA	NA	NA
chr1	52772560	52772560	84.6	84.6	76.9	66.7	86.7	58.3	77.8	100	75	80	83.3	9.52	100	16.7	NA	NA	NA	NA	NA	NA	0.0419	-36.4
chr1	53570578	53570578	58.3	64.3	33.3	66.7	50	20	88.9	62.5	43.5	77.8	60	61.5	28.6	77.8	NA	NA	0.0405	42.6	NA	NA	NA	NA
chr1	53762226	53762226	0	20	0	6.67	10.3	0	47.1	20	15.4	10	3.85	24.3	0	28.6	NA	NA	0.0228	22.6	NA	NA	NA	NA
chr1	53785353	53785353	9.52	40	11.5	33.3	31.8	13.6	38.9	11.1	9.52	37.5	12.9	80	29	42.1	NA	NA	NA	NA	NA	NA	3.19e-05	39.2
chr1	53785435	53785435	8.33	13.8	6.06	33.3	16	10.5	48.1	8.57	11.5	16.7	8.33	45.2	0	22.6	NA	NA	0.00314	24	NA	NA	NA	NA
chr1	53785678	53785678	42.1	50	39.1	100	100	81.8	80	87.5	66.7	100	75	91.7	66.7	100	NA	NA	0.0461	38.9	NA	NA	NA	NA
chr1	53785688	53785688	27.8	52	0	36.8	40	36.4	76.9	54.2	14.3	66.7	45.8	28.6	33.3	50	NA	NA	0.0318	36	NA	NA	NA	NA
chr1	53840219	53840219	38.5	25	33.3	33.3	26.7	50	0	38.9	40	0	29.4	52.6	57.1	21.7	NA	NA	0.00824	-31.9	NA	NA	NA	NA
chr1	53936513	53936513	14.3	61.5	52.4	66.7	75	45.5	38.9	53.8	50	61.5	10	50	50	40	NA	NA	NA	NA	NA	NA	0.0256	37.3
chr1	53987830	53987830	14.3	0	0	31.6	17.6	15.9	24.4	15.7	0	0	6.25	25	4.76	40.7	NA	NA	0.0174	15.4	NA	NA	NA	NA
chr1	53992386	53992386	15.6	0	10.5	0	0	9.52	0	10	20	2.5	17.1	1.89	4.26	0	NA	NA	NA	NA	NA	NA	0.00864	-13.7
chr1	54040896	54040896	20	52.4	33.3	44.4	29	30	52	21.2	33.3	62.5	26.1	84	42.9	50	NA	NA	NA	NA	NA	NA	0.0486	30.5
chr1	54062938	54062938	100	100	100	33.3	90	100	75	80	100	85.7	100	85.7	100	81.8	NA	NA	0.0479	-24.3	NA	NA	NA	NA
chr1	54775541	54775541	22.2	60	0	33.3	33.3	0	58.8	26.7	0	36.4	6.25	38.1	0	46.7	NA	NA	1.94e-05	46.9	NA	NA	NA	NA
chr1	54775552	54775552	0	20	0	0	0	0	23.5	6.67	0	18.2	6.25	9.09	0	33.3	NA	NA	0.0387	22	NA	NA	NA	NA
chr1	54775649	54775649	10	60	7.69	50	11.1	0	64.7	6.67	0	40	0	40.9	16.7	66.7	NA	NA	0.000137	49.6	NA	NA	NA	NA
chr1	54818688	54818688	55.2	89.7	52.4	73.9	76.7	56.2	73.3	41.2	79.2	73.1	61.8	91.4	50	70.6	NA	NA	NA	NA	NA	NA	0.000792	31.5
chr1	54869190	54869190	32.1	47.4	28.6	63	36.8	14.3	60.5	7.14	38.9	54.5	30.3	54.5	30.8	54.2	NA	NA	0.00137	32.5	NA	NA	NA	NA
chr1	54870138	54870138	15.4	30	11.1	64.7	33.3	10.3	62.9	22.7	33.3	17.4	14.3	66.7	22.2	55.2	NA	NA	0.00122	35.3	NA	NA	NA	NA
chr1	54870155	54870155	76.9	80	27.8	84.4	58.3	27.6	80	31.8	61.1	47.8	42.9	81	11.1	44.8	NA	NA	0.0012	32.6	NA	NA	NA	NA
chr1	55008655	55008655	0	4	3.45	18.2	9.09	0	23.5	0	0	15.8	5.56	23.3	0	9.52	NA	NA	0.0426	15.6	NA	NA	NA	NA
chr1	55008661	55008661	0	8	6.06	39.4	9.09	16.7	35.3	20	16.7	36.4	11.1	50	2.63	19	NA	NA	0.0198	26	NA	NA	NA	NA
chr1	55008668	55008668	0	20	3.03	30.3	14.3	11.1	35.3	0	0	18.2	11.1	26.7	0	20	NA	NA	0.003	23	NA	NA	NA	NA
chr1	55039365	55039365	0	0	0	0	0	0	0	0	0	0	100	0	71.4	100	NA	NA	NA	NA	NA	NA	0.0275	-25.9
chr1	55069627	55069627	12.5	20	13.5	36.4	9.09	13.8	46.4	12.1	0	20.6	0	53.6	11.8	30.4	NA	NA	0.0319	20.3	NA	NA	NA	NA
chr1	55262119	55262119	0	0	0	40	5.26	29.4	0	4.17	0	50	8.33	0	4.76	16	NA	NA	NA	NA	0.0206	20.1	NA	NA
chr1	55271752	55271752	34.8	88.2	57.9	90.5	57.1	36.4	52.9	58.3	85.7	94.7	41.4	80	63.2	86.7	NA	NA	NA	NA	NA	NA	0.0391	34.6
chr1	55322269	55322269	66.7	25	66.7	40	26.3	80	22.7	75	71.4	50	68.4	38.9	42.9	25	NA	NA	NA	NA	NA	NA	0.017	-39.5
chr1	55330642	55330642	100	57.1	81.2	35.7	78.6	90	45.5	93.8	100	66.7	84.6	66.7	90	33.3	NA	NA	0.00468	-42.1	NA	NA	NA	NA
chr1	55455340	55455340	100	70.6	100	60	76.2	72.7	52.9	83.3	100	61.9	93.8	50	100	66.7	NA	NA	0.0273	-32.4	NA	NA	NA	NA
chr1	55525891	55525891	12.5	10.5	0	37.5	0	5.26	46.2	0	14.3	12.5	0	55	0	19	NA	NA	0.0365	24.2	NA	NA	NA	NA
chr1	55529153	55529153	10	100	25	63.2	79.2	83.3	44.4	33.3	81.8	46.2	25	75	53.8	53.8	NA	NA	NA	NA	NA	NA	7.09e-05	56
chr1	56993507	56993507	0	22.2	0	8.33	16.7	11.1	22.2	0	20	3.85	11.1	66.7	0	23.5	NA	NA	NA	NA	NA	NA	0.0407	33.2
chr1	57458322	57458322	44.4	45	18.2	75	38.9	10.5	30.8	37.5	25	57.1	18.8	57.1	12.5	42.9	NA	NA	0.0127	33.5	NA	NA	NA	NA
chr1	57735612	57735612	0	33.3	0	15.4	14.3	0	0	0	0	20	0	13.6	14.3	12.5	NA	NA	NA	NA	NA	NA	0.0485	17.3
chr1	58088897	58088897	19.4	40.9	24.1	25	33.3	11.8	53.6	16.7	40	30.8	18.4	53.3	11.4	29.6	NA	NA	NA	NA	NA	NA	0.0342	26.7
chr1	58088981	58088981	15.4	14.3	0	35.7	8.7	0	0	14.3	0	0	13	8	0	18.2	NA	NA	0.0343	16.4	NA	NA	NA	NA
chr1	59680504	59680504	71.4	6.25	68.8	20	12.9	38.7	27.8	30.8	14.3	22.6	13	7.41	27.3	11.1	NA	NA	NA	NA	NA	NA	0.0394	-27.7
chr1	61913541	61913541	89.5	95.8	88.2	70.6	95	86.4	94.7	77.3	53.8	83.3	71.4	100	80	61.5	NA	NA	NA	NA	0.0188	-21.6	NA	NA
chr1	62005900	62005900	66.7	58.8	71.4	34.3	90.9	96.2	66.7	58.8	100	62.1	25	36.4	66.7	46.7	NA	NA	0.00267	-39	NA	NA	NA	NA
chr1	63782601	63782601	10.6	28.1	4.76	28	26.7	11.8	8.33	14.8	9.09	10.5	17.5	36.1	6	44.1	NA	NA	0.0208	18.4	NA	NA	NA	NA
chr1	63785940	63785940	13.6	29.2	14.8	7.41	37.5	25	8	0	13.8	14.3	9.52	40	19.4	21.4	NA	NA	NA	NA	NA	NA	0.0487	27.7
chr1	63792863	63792863	42.9	27.8	25	93.3	87.5	46.2	72.7	20	14.3	60	61.5	66.7	40	72.2	NA	NA	0.00977	43.5	NA	NA	NA	NA
chr1	67080834	67080834	100	91.7	100	100	62.5	90	100	100	0	61.1	100	93.3	100	86.7	0.0436	-14.3	NA	NA	NA	NA	NA	NA
chr1	67600685	67600685	3.12	0	0	5.71	13.6	7.14	25	7.69	0	13.7	9.38	11.1	0	16.7	NA	NA	0.0277	13	NA	NA	NA	NA
chr1	68344802	68344802	88.9	100	85	77.8	100	78.6	100	96	90	78.9	90.9	100	100	81.8	NA	NA	NA	NA	0.00491	-13.9	NA	NA
chr1	68611722	68611722	74.3	20.8	51.6	11.1	31.7	50	23.3	40.4	41.7	11.1	37.8	27.8	53.8	45.8	NA	NA	0.00178	-29.4	NA	NA	NA	NA
chr1	69243748	69243748	9.09	30.8	4.35	10	50	26.7	36	5.56	26.7	27.8	6.25	47.1	7.14	10	NA	NA	NA	NA	NA	NA	0.0225	35.4
chr1	69276199	69276199	0	0	25	0	20	8.33	0	75	0	0	20	40	87.5	10	NA	NA	0.0319	-29.9	NA	NA	NA	NA
chr1	73403033	73403033	100	100	100	90.9	92.9	88.9	71.4	100	100	100	93.8	100	100	52.9	NA	NA	0.0499	-21.9	NA	NA	NA	NA
chr1	73403073	73403073	100	88.9	100	100	96	100	96.2	100	100	93.8	100	100	100	66.7	NA	NA	0.0102	-11.6	NA	NA	NA	NA
chr1	74353250	74353250	91.7	77.8	75	56.5	89.7	84.6	68	60	76.9	30	82.4	83.3	57.1	64.3	NA	NA	NA	NA	0.0382	-31.1	NA	NA
chr1	74457976	74457976	68.2	57.9	70.6	9.09	93.3	92.3	80	90.9	87.5	70	100	91.4	100	57.1	NA	NA	0.00172	-28	0.0158	-23.1	NA	NA
chr1	75590260	75590260	21.4	11.8	0	16.7	12.5	4.76	19.2	50	0	36.8	13.3	58.8	0	66.7	NA	NA	0.0412	22.9	NA	NA	NA	NA
chr1	78442971	78442971	64.7	80	58.3	38.1	66.7	76.2	29.6	81	64.3	35.3	64.7	40	60	35.7	NA	NA	0.0313	-31.3	NA	NA	NA	NA
chr1	78511643	78511643	3.45	3.33	3.45	12	3.57	0	9.52	6.06	0	22.9	0	8.7	2.04	13.9	NA	NA	0.0263	13.7	NA	NA	NA	NA
chr1	78511653	78511653	0	6.45	6.9	32	3.57	0	14.3	3.03	7.41	17.1	0	13	4.08	30.6	NA	NA	0.00561	18.9	NA	NA	NA	NA
chr1	78511913	78511913	0	4.55	0	0	0	0	16.7	0	0	27.3	0	0	0	26.7	NA	NA	0.0259	16.7	NA	NA	NA	NA
chr1	78512105	78512105	0	0	0	0	0	0	19.4	0	0	9.09	0	5.56	0	26.7	NA	NA	0.0392	15.1	NA	NA	NA	NA
chr1	78957450	78957450	2.7	0	0	5.41	4.17	0	3.7	4.35	0	5	4.35	4.76	4	35.5	NA	NA	0.0394	12.1	NA	NA	NA	NA
chr1	85185412	85185412	44.4	50	42.1	45	55.6	18.8	36.4	15	28.6	23.5	0	59.1	16	55.6	NA	NA	NA	NA	NA	NA	0.0466	34.2
chr1	86081830	86081830	16.7	30.8	4.76	66.7	23.1	5.88	42.9	33.3	12.5	22.2	0	26.3	8.33	38.9	NA	NA	0.0409	31.7	NA	NA	NA	NA
chr1	87803482	87803482	40	83.3	68.8	65.2	100	77.8	81.2	56.2	100	88.9	0	100	12.5	87.5	NA	NA	NA	NA	NA	NA	0.0207	50.6
chr1	90229532	90229532	75	100	100	81.2	66.7	100	95	80	100	85.7	88.2	100	100	60	NA	NA	0.0182	-17	NA	NA	NA	NA
chr1	91894058	91894058	14.3	20	42.9	54.5	9.09	25	25	17.6	11.1	42.1	4.17	12.5	28.6	52.9	NA	NA	NA	NA	0.0484	28.1	NA	NA
chr1	92948583	92948583	0	3.45	0	0	9.52	4.55	0	0	0	29.2	8.51	0	0	28.6	NA	NA	0.00949	15.3	NA	NA	NA	NA
chr1	94473873	94473873	100	100	85.7	100	100	77.8	91.7	100	81.8	90	80	94.7	100	22.2	NA	NA	NA	NA	0.0385	-22.5	NA	NA
chr1	94565721	94565721	31.2	0	21.4	62.5	16.7	0	55.6	46.7	63.6	52.9	17.6	15.4	100	66.7	NA	NA	NA	NA	0.00679	45.4	NA	NA
chr1	94566569	94566569	0	5	0	5	5.56	0	10	0	0	5	0	24	0	22.2	NA	NA	0.0461	11.5	NA	NA	NA	NA
chr1	95089507	95089507	62.5	25	62.5	33.3	26.1	81.8	0	41.7	75	37.5	84.2	80	92.3	71.4	NA	NA	0.0186	-41.2	NA	NA	NA	NA
chr1	96931374	96931374	94.7	92.9	100	95.5	85.2	100	81.5	96.7	100	87	100	95.2	100	76	NA	NA	0.0198	-15.5	NA	NA	NA	NA
chr1	97759219	97759219	93.3	92.3	57.1	76.9	100	33.3	92.9	70	75	17.6	60	100	100	66.7	NA	NA	NA	NA	0.031	-35.9	NA	NA
chr1	98514864	98514864	0	6.9	21.1	42.1	13.6	26.3	17.9	15.4	5.56	40.9	23.5	3.33	8.7	28.6	NA	NA	NA	NA	0.0407	23.9	NA	NA
chr1	99061119	99061119	80	81.8	100	80	57.1	100	50	100	83.3	33.3	90.9	93.8	100	40	NA	NA	0.0329	-38.1	NA	NA	NA	NA
chr1	99061167	99061167	100	85.2	100	95	94.7	92.9	77.8	100	100	91.3	100	94.7	100	64.3	NA	NA	0.0279	-14.8	NA	NA	NA	NA
chr1	106573354	106573354	66.7	71.4	100	90.9	92.9	100	90	71.4	100	37.5	90.9	78.6	100	64.3	NA	NA	0.0217	-27.9	NA	NA	NA	NA
chr1	108964290	108964290	19	0	9.52	7.14	0	0	0	6.45	8	0	57.9	9.09	41.7	27.3	NA	NA	NA	NA	NA	NA	0.031	-22.2
chr1	109629015	109629015	100	100	90.9	100	93.8	55.6	100	100	83.3	100	90.9	88.9	94.1	100	NA	NA	0.048	16.3	NA	NA	NA	NA
chr1	109797757	109797757	0	3.03	0	14.3	23.1	0	17.4	0	0	0	0	35.5	0	26.5	NA	NA	0.00219	16.8	NA	NA	0.00173	19.5
chr1	110199398	110199398	10.5	0	0	11.1	25	0	26.3	6.67	0	16.7	5.26	27.3	6.25	55.6	NA	NA	0.0183	23.6	NA	NA	NA	NA
chr1	110199408	110199408	0	15.4	0	0	25	0	47.4	6.67	0	27.8	10.5	45.5	6.25	55.6	NA	NA	0.00347	32.7	NA	NA	NA	NA
chr1	110596349	110596349	90.9	69.2	90	53.3	90.5	91.7	66.7	71.4	100	63.6	100	88.2	95	70	NA	NA	0.0414	-31.4	NA	NA	NA	NA
chr1	110626643	110626643	17.6	13	7.69	30.8	7.41	0	31.8	9.68	0	12	12.8	18.9	3.33	6.25	NA	NA	0.0476	15.6	NA	NA	NA	NA
chr1	110626653	110626653	11.8	8.7	0	16	7.41	0	27.3	16.1	0	16.7	5.13	8.11	3.23	6.25	NA	NA	0.0424	14.4	NA	NA	NA	NA
chr1	110754388	110754388	5.88	18.5	3.85	19.4	4.65	0	12.5	12	7.14	4.17	0	23.8	0	28.9	NA	NA	0.0253	16	NA	NA	NA	NA
chr1	110754397	110754397	5.88	3.7	7.41	19.4	6.98	0	31.2	4	0	0	5	2.38	0	23.7	NA	NA	0.0246	16	NA	NA	NA	NA
chr1	110786385	110786385	0	23.7	7.32	24.1	3.57	8.82	30	0	20	21.7	0	50	0	20.7	NA	NA	NA	NA	NA	NA	8.02e-06	25.5
chr1	110786606	110786606	0	28.6	0	66.7	23.5	0	75	0	16.7	36.4	0	60	0	0	NA	NA	0.00277	43.1	NA	NA	0.00172	37
chr1	111813712	111813712	10	8.33	3.03	14.7	16.7	4	16.1	11.8	4.35	33.3	14.6	8.57	0	13	NA	NA	0.0328	16.9	NA	NA	NA	NA
chr1	111944523	111944523	76.3	64.3	87.5	44.4	70.6	73.3	35.3	73.5	53.8	55.2	52.6	55	64.3	26.7	NA	NA	0.00901	-30.9	NA	NA	NA	NA
chr1	112280795	112280795	0	0	0	26.3	0	0	25	5.56	0	6.67	0	18.2	0	33.3	NA	NA	0.049	20.8	NA	NA	NA	NA
chr1	112424050	112424050	3.7	21.4	0	14.3	27.3	0	20	6.25	0	30.8	0	38.5	0	5.88	NA	NA	0.0353	16.9	NA	NA	NA	NA
chr1	112836290	112836290	91.7	81	83.3	82.4	90	33.3	89.5	70	50	90.9	86.4	79.2	73.3	100	NA	NA	0.0433	26.2	NA	NA	NA	NA
chr1	113052178	113052178	4.55	25	0	8.33	25	0	14.3	6.67	23.1	14.3	0	55.6	0	50	NA	NA	NA	NA	NA	NA	0.0342	28.9
chr1	113354133	113354133	25	0	26.3	44.4	0	10.5	0	36.4	0	10	40	0	12.5	16.7	NA	NA	NA	NA	NA	NA	0.0129	-32.4
chr1	113433896	113433896	39.1	57.1	55.2	37.9	47.1	56.5	10.3	42.1	50	27.3	77.8	16.7	50	20	NA	NA	0.0258	-29.3	NA	NA	NA	NA
chr1	113433904	113433904	95.5	71.4	96.6	51.7	68.8	65.2	37.9	89.5	100	65.6	83.3	37.5	100	40	NA	NA	9.68e-06	-38	NA	NA	0.0373	-34.3
chr1	113433906	113433906	95.7	85.7	93.1	64.3	64.7	73.9	48.3	94.7	100	60.6	94.4	37.5	100	46.7	NA	NA	0.000331	-33.6	NA	NA	0.00389	-36.8
chr1	113433910	113433910	100	100	100	68.4	83.3	88.2	46.2	84.6	100	50	85.7	31.2	100	45.5	NA	NA	0.000444	-41.6	NA	NA	NA	NA
chr1	113440819	113440819	80	84	95.7	100	62.5	94.7	100	84.6	83.3	100	90	90.9	92.6	100	NA	NA	NA	NA	0.0169	19.5	NA	NA
chr1	113478895	113478895	84.6	50	75	40	60.7	92.9	66.7	83.3	60	60	82.4	75	84	26.7	NA	NA	0.0232	-27.6	NA	NA	NA	NA
chr1	113478900	113478900	71.4	77.3	95	66.7	85.7	85.7	88.9	100	93.3	40	100	91.1	100	66.7	NA	NA	0.0171	-23	NA	NA	NA	NA
chr1	113751204	113751204	81.6	66.7	89.5	53.6	65.6	87.5	54.1	83.3	100	76.9	95.5	69.2	100	35.3	NA	NA	2.32e-06	-35.7	NA	NA	NA	NA
chr1	114792515	114792515	48.6	52.9	90.5	86.8	68.3	69.4	73.2	78.6	91.7	83.3	68.4	47.1	66.7	90	NA	NA	NA	NA	0.0157	25.3	NA	NA
chr1	115397449	115397449	24	16	44	57.7	22.2	45	41.7	38.9	30.8	56.5	40	41	21.4	66.7	NA	NA	NA	NA	0.0352	26.4	NA	NA
chr1	115860590	115860590	72.7	5.56	76.9	9.09	0	63.2	5.88	33.3	11.8	6.25	80	40	63.6	6.67	NA	NA	1.29e-05	-44.9	NA	NA	0.00295	-50.8
chr1	116380445	116380445	29.7	58	41.2	70.8	71.4	61.5	69.2	44.4	76.5	85.7	37.5	80	36.8	62.5	NA	NA	NA	NA	NA	NA	0.00265	30.8
chr1	116950916	116950916	0	33.3	0	30.8	9.09	0	46.2	7.69	14.3	45.5	0	66.7	0	25	NA	NA	0.0205	34	NA	NA	NA	NA
chr1	116950964	116950964	0	16.7	6.25	33.3	33.3	0	68.8	11.1	0	41.7	40	33.3	33.3	16.7	NA	NA	0.028	34.5	NA	NA	NA	NA
chr1	117188792	117188792	14.3	54.2	11.8	50	72.2	11.1	55.6	13.6	42.9	55.6	0	25	6.25	9.09	NA	NA	NA	NA	NA	NA	0.000303	43.4
chr1	117317863	117317863	73.7	66.7	94.7	64.5	34.3	63.6	42.4	68.4	46.2	80.8	59.3	45	90	95.8	NA	NA	NA	NA	0.0133	23.3	NA	NA
chr1	120077398	120077398	100	100	91.7	100	100	100	100	54.5	100	100	92.3	100	84.6	100	NA	NA	NA	NA	NA	NA	0.019	19.4
chr1	120092661	120092661	100	80	94.4	66.7	100	83.3	76.9	100	80	80	94.1	21.1	100	72.7	NA	NA	NA	NA	NA	NA	0.000629	-38.6
chr1	120279102	120279102	73.1	78.9	47.4	82.6	81.8	60.9	90.7	72.7	71.4	91.7	64	77.8	75	76.2	NA	NA	0.0464	23.1	NA	NA	NA	NA
chr1	120611757	120611757	0	17.4	15.4	0	43.5	13	0	0	0	0	0	13	2.7	0	NA	NA	NA	NA	0.0157	-21.7	0.000256	21.7
chr1	120668955	120668955	50	59.1	27.8	93.3	86.4	54.5	85.7	77.8	100	90.9	48.3	70.6	37.5	57.1	NA	NA	0.0485	37	NA	NA	NA	NA
chr1	120798498	120798498	100	66.7	66.7	9.09	75	92.3	50	40	71.4	0	70	10	66.7	40	NA	NA	0.00546	-50.7	NA	NA	NA	NA
chr1	120837252	120837252	52.6	0	25	0	0	60	55.6	0	0	0	60	0	53.3	28.6	NA	NA	NA	NA	NA	NA	0.0118	-45.7
chr1	121260858	121260858	0	46.2	13.6	4.55	13.3	16	16.1	0	0	5.26	8.33	30.4	0	32.1	NA	NA	NA	NA	NA	NA	0.0263	22.4
chr1	121369920	121369920	82.5	80.4	92.6	81.5	66.7	76.7	67.4	72.5	77.1	71.8	87.4	80.8	94	74.7	NA	NA	1.16e-07	-10.4	NA	NA	NA	NA
chr1	121468173	121468173	50	38.9	35	50	35.8	36.9	26.7	34.7	42.2	32.8	30.2	15.2	21.9	50.9	NA	NA	NA	NA	0.0393	16.4	NA	NA
chr1	142540877	142540877	52.4	64.5	43.8	37.9	77.2	63.4	65.3	50	64.7	64.2	54	62.7	54.2	64.2	NA	NA	NA	NA	NA	NA	0.0321	15.7
chr1	142616201	142616201	96	93.7	95.8	82	91.5	95.3	87.9	100	100	85.7	91.4	80.8	100	91.7	NA	NA	0.036	-11	NA	NA	NA	NA
chr1	143735799	143735799	100	94.4	90.9	53.3	94.7	93.3	70.6	87.5	78.6	76.5	100	20	100	61.1	NA	NA	0.0463	-26.6	NA	NA	6.11e-05	-33
chr1	143735827	143735827	100	68.8	100	50	94.1	93.3	60	100	69.2	82.4	90.9	20	84	50	NA	NA	NA	NA	NA	NA	5.83e-05	-39.6
chr1	143735832	143735832	100	100	90.9	64.3	88.9	100	93.8	100	92.9	82.4	95.7	36	96	61.1	NA	NA	NA	NA	NA	NA	0.00219	-27
chr1	143735836	143735836	100	100	100	60	100	100	81.2	100	85.7	82.4	100	36	100	55.6	NA	NA	0.00519	-27.2	NA	NA	0.000235	-26.2
chr1	144512373	144512373	100	94.3	92.3	68	80	84.2	76	100	93.1	76	96.7	11.1	95	42.9	NA	NA	6.05e-05	-29.7	NA	NA	8.42e-15	-48.9
chr1	144512401	144512401	89.5	84.6	84.2	47.6	85.7	66.7	66.7	93.8	81	59.1	89.5	8.2	84	26.5	NA	NA	0.00268	-34.9	NA	NA	9.54e-06	-49.1
chr1	144512406	144512406	93.8	91.4	84.6	52	96.7	68.4	84	100	96.4	72	96.7	19	100	39	NA	NA	3.43e-05	-31.6	NA	NA	3.57e-08	-39.5
chr1	144512441	144512441	100	91.4	96	68	89.3	84.2	83.3	88	100	72	93.3	25.4	90	47.6	NA	NA	1e-04	-28.3	NA	NA	1.34e-05	-36.2
chr1	144566706	144566706	90.5	100	100	89.3	100	82.6	90.5	60	100	100	91.7	100	90.2	91.3	NA	NA	NA	NA	NA	NA	0.0173	13.4
chr1	144615160	144615160	80	14.3	100	83.3	33.3	100	60	75	77.8	76.5	85.7	33.3	66.7	87.5	NA	NA	NA	NA	0.0397	48	NA	NA
chr1	144926869	144926869	100	81.8	88.2	55.6	76.9	71.4	52.6	90	91.7	30.8	69.2	29.4	85.7	44.4	NA	NA	0.0121	-38.4	NA	NA	NA	NA
chr1	144994861	144994861	19.6	21.6	9.26	31.4	11.6	0	0	35.8	17.4	23.3	19.2	13.7	5.84	2.68	0.0193	-16.2	NA	NA	NA	NA	NA	NA
chr1	145072444	145072444	85.7	83.3	100	100	100	50	100	77.8	100	100	57.1	95.2	50	100	NA	NA	0.00564	27.5	NA	NA	NA	NA
chr1	145166994	145166994	85.2	92.9	90.5	94.6	71.4	72.7	97.2	84.6	72.7	92.1	82.8	82.8	76	100	NA	NA	0.0155	16	NA	NA	NA	NA
chr1	145392935	145392935	66.7	81.8	100	100	88.9	62.5	90.9	88.9	100	100	80	62.5	22.2	100	NA	NA	0.0241	31.7	NA	NA	NA	NA
chr1	145979952	145979952	0	0	0	0	0	11.1	3.85	0	0	14.3	12	0	0	25	NA	NA	NA	NA	0.0259	11.1	NA	NA
chr1	147923321	147923321	95	73.3	94.7	61.9	76.5	91.7	58.3	100	86.7	77.8	94.1	12.1	92.9	52.6	NA	NA	0.0235	-31	NA	NA	9.48e-07	-53.1
chr1	147923349	147923349	95	93.3	77.8	57.1	75	91.7	33.3	92.9	73.3	50	94.1	3.12	92.9	42.1	NA	NA	0.0107	-36.4	NA	NA	4.53e-06	-51.3
chr1	147923354	147923354	100	85.7	94.7	66.7	87.5	100	72.7	92.3	100	100	88.2	12.5	84.6	68.4	NA	NA	NA	NA	NA	NA	0.000188	-45.6
chr1	147923358	147923358	100	93.3	94.7	66.7	75	100	66.7	92.3	100	100	100	9.38	84.6	57.9	NA	NA	NA	NA	NA	NA	5.24e-07	-52
chr1	148000717	148000717	0	21.7	30.8	0	5.71	0	0	47.4	0	0	0	0	22.7	0	NA	NA	0.0323	-13.7	NA	NA	NA	NA
chr1	148930383	148930383	0	0	0	0	0	0	100	0	0	10	20	0	0	33.3	NA	NA	0.0144	17.2	NA	NA	NA	NA
chr1	149145082	149145082	10.5	38.2	14.3	17.6	35.3	11.4	18.2	8.93	25	21.1	23.8	40	36.4	5.88	NA	NA	NA	NA	NA	NA	0.0048	25.2
chr1	149145243	149145243	25	22.9	8.11	5.66	51.9	55.6	50	51.9	23.8	19	36.8	61.1	8.33	15.4	NA	NA	NA	NA	0.00785	-20.4	NA	NA
chr1	149174420	149174420	94.3	100	95.7	96.9	100	100	91.7	96.2	91.3	87.9	100	100	80	41.7	NA	NA	NA	NA	0.0484	-13.9	NA	NA
chr1	149186558	149186558	0	3.85	25	26.3	0	0	0	10	0	0	6.25	0	60	100	NA	NA	NA	NA	0.0106	19.7	NA	NA
chr1	149288570	149288570	15	36.7	27.3	27.8	40.9	15.2	34.1	19.4	18.8	31.8	19.7	43.1	26.4	23.1	NA	NA	NA	NA	NA	NA	0.0152	21.9
chr1	149398881	149398881	24.2	0	10	3.12	0	14.3	16.1	3.7	11.5	0	7.41	0	0	0	NA	NA	NA	NA	NA	NA	0.00895	-12.6
chr1	149585087	149585087	95.6	100	97.2	95.8	82.4	95	75	100	88.9	82.6	93.5	30.4	100	56.8	NA	NA	0.0127	-20.5	NA	NA	3.04e-05	-29.5
chr1	149585091	149585091	100	100	97.2	87.5	82.4	90	71.9	100	88.9	82.6	100	21.4	100	59.5	NA	NA	0.0127	-21.4	NA	NA	4e-12	-37.3
chr1	149585096	149585096	90.9	86.4	88.6	79.2	85.7	80	46.9	87	81.5	70.8	83.9	14.3	100	40.5	NA	NA	0.000475	-31.9	NA	NA	0.000284	-31.5
chr1	149585124	149585124	91.1	93.2	94.4	87	85.7	90.5	59.4	100	85.2	87.5	93.5	17.5	93.1	51.4	NA	NA	0.0246	-23	NA	NA	1.15e-06	-34.4
chr1	149670197	149670197	27.8	74.2	50	56.5	73.9	63	61.5	36.7	41.2	55.6	33.3	73.3	68.8	38.5	NA	NA	NA	NA	NA	NA	0.00136	40.5
chr1	149674185	149674185	29.8	35.8	23.8	53.8	14.3	15.9	38.7	23.7	31.6	27.9	29.1	32.7	22.9	51.4	NA	NA	0.0337	19.3	NA	NA	NA	NA
chr1	149826656	149826656	100	100	100	100	100	100	87.5	100	100	71.4	90	89.5	100	37.5	NA	NA	0.00548	-24.2	NA	NA	NA	NA
chr1	150128326	150128326	31.2	81.8	50	66.7	100	20	66.7	10	22.2	36.4	50	62.5	55.6	50	NA	NA	NA	NA	NA	NA	0.0162	45.4
chr1	150134916	150134916	23.8	50	14.3	44.4	52	25	52	36.4	20	56	22.2	70	0	44.4	NA	NA	0.0223	29.5	NA	NA	NA	NA
chr1	150460520	150460520	0	0	0	0	0	0	0	0	0	0	42.9	0	5.26	0	NA	NA	NA	NA	NA	NA	0.0126	-18
chr1	150709829	150709829	94.4	88.2	100	58.8	89.5	94.4	100	100	100	91.7	92.3	96.4	100	66.7	NA	NA	0.0334	-20.9	NA	NA	NA	NA
chr1	150737090	150737090	36.4	0	30	0	3.57	36.4	11.1	17.6	22.2	18.8	43.8	0	0	18.2	NA	NA	NA	NA	NA	NA	0.0112	-30.1
chr1	151105438	151105438	73.3	40.9	73.7	95	73.3	69.2	75	76.9	66.7	88.9	77.8	72.7	69.2	100	NA	NA	NA	NA	0.0365	25.6	NA	NA
chr1	151315608	151315608	100	83.3	70.8	73.3	83.3	76.9	55.6	100	100	75	90.5	44.4	57.1	86.7	NA	NA	NA	NA	NA	NA	0.0373	-26.6
chr1	151322985	151322985	0	11.1	0	5.56	0	0	37.5	0	0	20	4.35	38.5	0	11.1	NA	NA	0.0331	14.8	NA	NA	NA	NA
chr1	151371437	151371437	100	100	85.7	33.3	100	100	75	88.9	91.7	94.4	85.7	100	64.3	0	NA	NA	NA	NA	0.0439	-25	NA	NA
chr1	151482738	151482738	40	0	40	16.7	0	28.6	26.3	14.3	14.3	0	43.8	0	25	28.6	NA	NA	NA	NA	NA	NA	0.0409	-31.4
chr1	151721227	151721227	78.6	44	92	25	83.3	84	42.3	100	81.8	72.2	88.9	25.8	87.2	27.6	NA	NA	6.05e-10	-48.4	NA	NA	2.87e-05	-38.8
chr1	151721243	151721243	38.5	37.5	68.8	23.1	61.5	61.5	46.7	87.5	75	55.6	82.4	15.4	79.2	30	NA	NA	0.0282	-35.1	NA	NA	NA	NA
chr1	151810336	151810336	30.8	11.4	14.7	15.4	0	17.9	14.3	26.1	29.4	33.3	36.4	8.33	50	33.3	NA	NA	NA	NA	NA	NA	0.0133	-24.3
chr1	151969205	151969205	65.6	15	52	40.7	52.2	59.1	33.3	66.7	33.3	57.1	75.9	48.3	68.2	68.4	NA	NA	NA	NA	NA	NA	0.0339	-29.2
chr1	152285870	152285870	100	100	100	81	100	100	91.7	100	100	100	90.5	88.9	100	66.7	NA	NA	0.0311	-16.7	NA	NA	NA	NA
chr1	152553767	152553767	63.2	69	57.9	40	78.9	61.9	55.6	66.7	42.9	0	81.2	84.2	64.7	26.3	NA	NA	NA	NA	0.0109	-36.1	NA	NA
chr1	152553912	152553912	55.6	74.1	73.7	40	77.8	55	46.2	66.7	57.1	0	73.3	83.3	76.5	26.3	NA	NA	NA	NA	0.00692	-41.8	NA	NA
chr1	152851961	152851961	91.4	95.5	100	90.3	100	100	90.9	90.9	100	89.5	100	85.7	95.7	72.2	NA	NA	0.0495	-11.8	NA	NA	NA	NA
chr1	152913807	152913807	93.9	90	96.2	88.9	89.5	93.3	56.7	87.5	100	87.5	76.9	86.4	76.5	56.2	NA	NA	0.0495	-21.8	NA	NA	NA	NA
chr1	153072131	153072131	72.7	90.9	100	70	92.9	100	76.2	63.6	100	75	90	100	100	64.3	NA	NA	0.0278	-28.3	NA	NA	NA	NA
chr1	153540228	153540228	21.4	42.1	0	33.3	40	0	66.7	6.25	13.3	33.3	36.4	38.5	7.14	11.1	NA	NA	0.00599	34.5	NA	NA	NA	NA
chr1	153795011	153795011	100	85.7	100	77.3	94.1	100	92	88.9	100	95.8	90	82.1	96.3	79.4	NA	NA	0.0465	-13.1	NA	NA	NA	NA
chr1	154401840	154401840	14.3	69.6	25	46.2	73.3	64.7	66.7	71.4	66.7	77.3	21.7	67.9	20.8	54.5	NA	NA	NA	NA	NA	NA	0.00556	38.7
chr1	154401853	154401853	23.8	66.7	50	64.3	73.3	70.6	80	57.1	50	81.8	34.8	67.9	20.8	69.6	NA	NA	0.0488	28.6	NA	NA	NA	NA
chr1	154401878	154401878	27.3	100	88.9	85.7	77.8	66.7	100	50	40	63.6	80	94.7	87.5	90.9	NA	NA	NA	NA	NA	NA	0.0402	36.4
chr1	154475486	154475486	44	36.7	10	47.4	23.5	33.3	37.5	46.7	53.8	63.2	15.6	29.6	21.4	85.7	NA	NA	0.043	27.1	NA	NA	NA	NA
chr1	154475791	154475791	30	77.8	25	33.3	69.2	21.4	63.6	28.6	50	66.7	42.1	88.2	31.2	60	NA	NA	NA	NA	NA	NA	0.027	43.4
chr1	154517825	154517825	6.25	28.6	0	29.4	0	0	26.1	20	0	16.7	28.6	17.6	0	20	NA	NA	0.00483	23.5	NA	NA	NA	NA
chr1	154769286	154769286	5.45	9.3	0	15.4	0	1.69	15.3	8.16	0	5.77	0	15.6	0	16.7	NA	NA	0.00305	12.4	NA	NA	NA	NA
chr1	154789030	154789030	63.6	27.3	36.4	66.7	7.14	37.9	53.6	31.8	43.8	82.8	52.9	82.6	46.2	66.7	NA	NA	NA	NA	0.0121	30.9	NA	NA
chr1	154941869	154941869	48.5	73	46.9	82.8	61.8	51.2	76.5	25	68.4	60.6	43.8	68.8	56.2	52.2	NA	NA	NA	NA	NA	NA	0.0403	29.5
chr1	155054806	155054806	0	0	13.3	23.1	0	16.7	7.69	6.25	7.14	0	0	46.2	12.8	13.6	NA	NA	NA	NA	NA	NA	0.0394	16.4
chr1	155086090	155086090	0	30	0	25	20	11.1	100	7.69	12.5	0	0	22.6	3.33	31	NA	NA	0.0257	25.4	NA	NA	NA	NA
chr1	155093703	155093703	68.8	100	73.3	84.6	100	70.6	94.4	75	86.7	88.2	63.6	96	82.4	84.6	NA	NA	NA	NA	NA	NA	0.00805	30.9
chr1	155097950	155097950	0	6.67	0	3.57	0	0	34.3	3.33	0	16.1	0	15.6	0	11.5	NA	NA	0.000177	17.5	NA	NA	NA	NA
chr1	155097955	155097955	3.45	17.2	4.55	14.3	13.9	14.7	34.3	0	0	22.6	6.98	34.4	0	19.2	NA	NA	0.0486	17.1	NA	NA	0.0102	17.8
chr1	155097972	155097972	0	20	2.27	24.1	8.33	12.1	44.1	3.33	0	9.68	2.33	34.4	0	11.5	NA	NA	0.00246	18.9	NA	NA	0.00057	18.9
chr1	155098099	155098099	0	17.9	2.38	31	5.71	3.12	48.6	0	5.88	25.8	0	46.9	0	42.3	NA	NA	4.36e-08	34.4	NA	NA	2.22e-07	23.2
chr1	155098632	155098632	24.2	0	18.5	2.08	0	10.5	0	9.3	13.3	12	16	6.9	43.8	0	NA	NA	0.0453	-17.5	NA	NA	NA	NA
chr1	155264511	155264511	23.1	51.7	69	41.5	40.6	15.9	17.9	10.7	75	45.5	20.8	54.5	43.8	22.2	0.0239	21.1	NA	NA	NA	NA	0.0114	29.5
chr1	155290934	155290934	2.86	12.1	4.17	22.2	15.4	0	12.5	5.88	0	20	3.23	0	0	25	NA	NA	0.00465	16.5	NA	NA	NA	NA
chr1	155534082	155534082	0	0	0	0	100	0	0	0	0	0	0	0	0	0	NA	NA	NA	NA	NA	NA	0.037	11.1
chr1	155729233	155729233	60	100	70	100	100	100	68.8	75	72.2	100	70.6	100	88.2	50	NA	NA	NA	NA	NA	NA	0.0195	30.2
chr1	155800357	155800357	40	36.4	71.4	66.7	50	85.7	23.1	42.9	100	18.2	20	33.3	42.9	0	NA	NA	0.0381	-41.9	NA	NA	NA	NA
chr1	155874196	155874196	100	100	60	100	100	100	100	100	100	100	100	100	100	0	NA	NA	NA	NA	0.00899	-14.8	NA	NA
chr1	156215372	156215372	25	26.1	20	47.8	23.8	19.2	40.5	26.9	13.3	36	30	25	25	50	NA	NA	0.0365	22.6	NA	NA	NA	NA
chr1	156432461	156432461	72.2	55.6	80	42.1	40	95	69.6	47.1	77.8	43.8	87.5	66.7	85.7	57.9	NA	NA	0.0143	-30.7	NA	NA	NA	NA
chr1	156475414	156475414	55	52.4	43.8	45	77.8	60	43.8	26.3	75	41.2	42.3	44	100	23.8	NA	NA	0.0195	-34.5	NA	NA	NA	NA
chr1	156713742	156713742	85.7	78.3	87	53.8	88	88.2	88.2	100	90	53.3	69.2	95.8	94.1	57.1	NA	NA	0.0457	-25.2	NA	NA	NA	NA
chr1	156863583	156863583	6.25	12.5	0	27.3	13.8	4.55	29.4	7.14	0	8	19	20	3.23	17.2	NA	NA	0.0284	16.8	NA	NA	NA	NA
chr1	156877945	156877945	0	0	0	17.6	0	0	16.7	0	0	0	6.25	0	0	18.5	NA	NA	0.0296	14.9	NA	NA	NA	NA
chr1	157479858	157479858	86.5	67.3	82.1	63.4	56.2	94.7	66.7	84.8	80	54.8	90	75	87	59.3	NA	NA	0.00624	-25.5	NA	NA	NA	NA
chr1	158557571	158557571	100	94.7	100	94.7	72	100	100	100	93.3	94.1	100	90	90.5	71.4	NA	NA	NA	NA	NA	NA	0.0482	-14.9
chr1	159670482	159670482	0	0	0	0	100	85	0	100	90	100	100	90	100	91.7	NA	NA	0.0273	-20.7	NA	NA	NA	NA
chr1	159911969	159911969	31.2	68	44.4	79.2	50	34.4	47.8	13	21.4	42.9	45.5	75	31.2	30	NA	NA	NA	NA	NA	NA	0.0146	32.4
chr1	160800749	160800749	61.9	88.5	78.3	91.3	86.4	88.2	83.3	66.7	76.5	85	55.6	88.2	60	92.3	NA	NA	NA	NA	NA	NA	0.0264	27.3
chr1	160946143	160946143	10	0	0	27.3	6.38	0	12.5	17.2	0	0	27.3	62.1	0	70	NA	NA	0.0395	21.4	NA	NA	NA	NA
chr1	161119692	161119692	80	96.2	90.9	96.4	97	84.6	100	100	66.7	100	100	91.3	91.7	100	NA	NA	0.0462	14.7	NA	NA	NA	NA
chr1	161168010	161168010	0	35.7	25	30.4	26.7	12.5	13.6	0	66.7	7.69	4.76	33.3	9.52	16.7	NA	NA	NA	NA	NA	NA	0.0175	29.8
chr1	161275891	161275891	0	0	0	0	0	0	0	0	0	19	0	0	0	28	NA	NA	0.0377	13.6	0.0177	13.6	NA	NA
chr1	161275906	161275906	0	0	0	5.26	3.57	0	6.25	0	0	19	0	0	0	33.3	NA	NA	0.00804	17.5	0.034	16.3	NA	NA
chr1	161275908	161275908	0	0	0	0	3.57	0	0	0	0	19	0	0	0	28	NA	NA	0.0377	13.6	NA	NA	NA	NA
chr1	161411422	161411422	18.2	0	6.25	0	20	6.25	0	33.3	33.3	0	17.8	12.8	11.1	0	NA	NA	0.0223	-13	NA	NA	NA	NA
chr1	161411837	161411837	11.6	4.17	21.1	11.1	13	10.5	0	3.03	22.2	20.5	20	13.2	15.6	34.5	NA	NA	NA	NA	0.0148	12.2	NA	NA
chr1	161418631	161418631	23.6	20.8	17.5	33.9	24.8	5.75	16.3	28.6	23.6	33.9	25.9	24.9	26.3	36.6	NA	NA	0.0108	10	NA	NA	NA	NA
chr1	161425879	161425879	31.3	25	28.2	35.5	44.7	18.5	35.6	48.1	41.4	52.6	34.7	40.2	39.4	62.9	NA	NA	0.0442	14.4	NA	NA	NA	NA
chr1	161425882	161425882	14.5	14.5	15.2	17.1	26.2	9.23	10.2	13	12.1	31.6	9.18	19.4	13.5	38.6	NA	NA	0.028	12.2	NA	NA	NA	NA
chr1	161425894	161425894	13.3	15.8	11.4	19.7	19.5	4.76	10.2	20.4	20.3	34.2	13.3	15.1	14.4	32.9	NA	NA	0.0428	12.2	NA	NA	NA	NA
chr1	161432664	161432664	21.5	24.4	24.1	40.4	31.6	8.57	14.8	35.4	8.33	31.9	14.7	17.1	21.4	34	NA	NA	0.0191	14.2	NA	NA	NA	NA
chr1	161433402	161433402	11.7	14.6	10.2	19.1	13.8	0	7.14	27.7	9.86	21.1	9.66	16.7	11	27.2	NA	NA	0.000325	10.5	NA	NA	NA	NA
chr1	161436291	161436291	74.3	65	69.2	74.4	53.1	64.8	66.7	64.9	77.4	83.3	69.2	56.5	51.9	96.8	NA	NA	NA	NA	0.0208	21.4	NA	NA
chr1	161879602	161879602	81.8	92.3	66.7	80	100	94.4	84.6	76.9	90	100	61.9	96.4	70.6	75	NA	NA	NA	NA	NA	NA	0.0386	25.8
chr1	161979254	161979254	0	40	14.3	7.69	37.5	7.69	11.1	0	0	0	0	16.7	0	0	NA	NA	NA	NA	NA	NA	0.0358	28
chr1	164545699	164545699	16.7	58.6	13.3	10.5	62.5	31.6	20	26.7	33.3	57.1	12.5	27.8	16.2	10.7	NA	NA	NA	NA	NA	NA	0.0254	30.3
chr1	164545707	164545707	20.8	85.7	40.7	33.3	70.8	50	57.1	66.7	66.7	76.9	34.5	58.8	38.9	26.9	NA	NA	NA	NA	NA	NA	0.0146	35.5
chr1	164545752	164545752	25	75.9	33.3	36.8	62.5	50	46.7	66.7	40	53.8	19.4	52.8	27	10.7	NA	NA	NA	NA	0.0496	-30.9	0.0376	31.5
chr1	164545756	164545756	33.3	82.8	41.4	47.4	73.9	50	53.3	66.7	71.4	69.2	25.8	61.1	47.2	21.4	NA	NA	NA	NA	NA	NA	0.0107	34.4
chr1	164669313	164669313	23.2	60.9	16.7	51.2	51.9	34.9	47.1	40.5	39.1	57.1	26.3	71	5.56	18.2	NA	NA	NA	NA	NA	NA	0.0254	32.3
chr1	166172532	166172532	28.6	57.1	22.2	64.7	90.9	33.3	71.4	18.2	100	28.6	44.4	75	60	56.2	NA	NA	NA	NA	NA	NA	0.0193	45.8
chr1	167012474	167012474	31.2	35.7	22.2	41.9	43.3	14	50	27.6	10	38.5	35.7	36.4	27.8	44	NA	NA	0.00489	25.4	NA	NA	NA	NA
chr1	167073084	167073084	100	89.5	84.8	50	73.5	94.7	76.2	86.7	100	60	93.8	87.5	88.9	59.1	NA	NA	0.00587	-27.6	NA	NA	NA	NA
chr1	167073096	167073096	87.5	83.3	87.9	75	61.8	84.2	47.6	93.3	85.7	68	87.5	75	92.6	54.5	NA	NA	0.0222	-27.7	NA	NA	NA	NA
chr1	167073124	167073124	81.2	94.7	97	62.5	66.7	88.9	71.4	73.3	85.7	64	75	73.9	96.3	54.5	NA	NA	0.00147	-31	NA	NA	NA	NA
chr1	167095043	167095043	80	57.1	72.7	25.8	75	77.8	35	100	64	68	90.9	10	100	40	NA	NA	0.00931	-35.4	NA	NA	4.65e-06	-38.9
chr1	167095059	167095059	93.8	58.8	90	43.8	74.6	83.9	54.7	100	69	58.3	100	15.6	69.2	22.2	NA	NA	0.00478	-27.7	NA	NA	3.36e-11	-43.2
chr1	167545131	167545131	81.8	66.7	75	100	100	75	100	100	33.3	100	100	100	40	77.8	NA	NA	0.0193	33.8	NA	NA	NA	NA
chr1	167652980	167652980	9.09	3.85	3.45	43.3	13.6	0	21.4	8	0	10.8	5.26	10	20.8	20.9	NA	NA	0.0443	16.4	NA	NA	NA	NA
chr1	167672006	167672006	100	50	75	58.3	66.7	76.5	75	90	76.5	63.6	77.8	7.14	75	66.7	NA	NA	NA	NA	NA	NA	0.0237	-65.1
chr1	170634250	170634250	0	16.7	5.41	6.45	14.3	17.2	12.9	5.26	0	0	0	14.3	2.94	8.33	NA	NA	NA	NA	NA	NA	0.0481	14
chr1	171374387	171374387	75	25	57.1	22.7	64.3	57.7	31.2	78.9	70	36.7	80	8.7	71.4	20	NA	NA	0.00146	-35.2	NA	NA	6.83e-05	-50.3
chr1	171472022	171472022	57.1	100	50	100	100	100	90	85.7	75	100	76.2	100	100	100	NA	NA	NA	NA	NA	NA	0.0122	28.6
chr1	171496767	171496767	0	14.3	0	35.7	20	16.7	50	18.8	14.3	31.8	11.5	42.9	8.57	33.3	NA	NA	0.00821	28.3	NA	NA	NA	NA
chr1	171575185	171575185	21.4	23.8	27.3	52.2	64.3	40	60	53.8	25	72	23.1	84.8	20	74.2	NA	NA	0.00093	35.2	NA	NA	NA	NA
chr1	173944527	173944527	100	33.3	72.7	100	75	88.2	88.2	86.7	100	100	71.4	0	66.7	91.7	NA	NA	NA	NA	0.0117	57	NA	NA
chr1	174113389	174113389	0	5.88	0	0	83.3	0	15	21.7	41.2	43.5	11.1	41.7	66.7	40	NA	NA	NA	NA	NA	NA	0.0283	27
chr1	174418215	174418215	10	81.2	76.9	45	90	70	90	77.8	76.9	86.7	70.6	100	72.2	58.3	NA	NA	NA	NA	NA	NA	0.0308	32.3
chr1	175474451	175474451	50	17.2	10	9.09	26.7	17.6	8.33	25	0	18.8	43.8	41.2	0	28.6	0.0263	-31.1	NA	NA	NA	NA	NA	NA
chr1	176173995	176173995	40	70.6	50	69.2	64.7	42.9	66.7	86.4	46.7	90.9	100	54.5	52.6	77.3	NA	NA	0.0275	28.8	NA	NA	NA	NA
chr1	178626813	178626813	100	33.3	90.9	38.5	0	72.7	42.9	100	100	83.3	100	91.7	71.4	33.3	NA	NA	NA	NA	NA	NA	0.000175	-46.4
chr1	179295853	179295853	100	100	100	91.7	100	100	81.8	83.3	100	81.8	95.7	100	83.3	61.1	NA	NA	NA	NA	0.0166	-22.2	NA	NA
chr1	179711681	179711681	37.8	17.9	55.6	55.3	24	37.5	25.6	28.6	43.8	54.5	44.4	26.9	55.6	66.7	NA	NA	NA	NA	0.00748	25.7	NA	NA
chr1	180136671	180136671	9.09	22.2	0	11.1	18.8	14.3	31.2	0	0	0	0	71.4	7.69	37.5	NA	NA	NA	NA	NA	NA	0.0389	28.7
chr1	180136684	180136684	6.45	13	0	29.4	9.38	6.67	18.5	4.55	0	5.56	0	46.2	8.11	36.4	NA	NA	0.0293	17.8	NA	NA	0.0336	18.6
chr1	180160870	180160870	83.3	100	71.9	100	97.8	96.8	100	100	100	100	100	95	100	100	NA	NA	0.00779	10.8	NA	NA	NA	NA
chr1	180240613	180240613	19.4	40.5	30.3	42.9	16.4	7.41	26.3	23.1	14.7	9.52	11.8	54.4	21.6	40	NA	NA	NA	NA	NA	NA	0.0245	20.1
chr1	180895826	180895826	23.1	31.6	16.7	28.6	38.5	7.14	43.8	9.09	22.2	42.9	0	59.5	0	14.8	NA	NA	NA	NA	NA	NA	0.00418	36.9
chr1	180895860	180895860	7.69	33.3	9.09	35.7	19.2	7.69	56.2	9.09	11.1	21.4	11.8	51.4	7.14	40.7	NA	NA	0.00778	31.2	NA	NA	NA	NA
chr1	180895868	180895868	0	50	0	28.6	0	0	54.5	0	20	55.6	0	33.3	0	47.4	NA	NA	0.00286	44.7	NA	NA	NA	NA
chr1	181014094	181014094	0	4.55	0	12.5	0	4.76	20	0	6.67	0	0	40.7	2.94	24.1	NA	NA	NA	NA	NA	NA	0.00685	15
chr1	181104398	181104398	0	0	0	13.3	14.3	18.2	14.3	0	10.5	27.3	0	31.8	0	33.3	NA	NA	NA	NA	NA	NA	0.034	19
chr1	182197817	182197817	60	100	100	44.4	77.8	100	87.5	71.4	100	42.9	75	100	100	50	NA	NA	0.0283	-43.3	NA	NA	NA	NA
chr1	182316320	182316320	57.1	0	44.4	44.4	10	28.6	10	22.2	58.3	20	63.6	6.25	66.7	20	NA	NA	NA	NA	NA	NA	0.0474	-41.7
chr1	182798606	182798606	37.5	85.7	21.4	50	33.3	0	50	0	0	57.1	50	60	16.7	100	NA	NA	0.00206	56.9	NA	NA	NA	NA
chr1	182922340	182922340	25	78.6	43.8	82.4	66.7	20	73.1	81.2	25	75	35	53.8	60	71.4	NA	NA	0.0279	33.5	NA	NA	NA	NA
chr1	184831353	184831353	28.6	5.56	17.9	3.23	9.09	11.5	3.33	25	0	11.8	17.9	0	14	9.09	NA	NA	NA	NA	NA	NA	0.0303	-18.9
chr1	185448006	185448006	41.7	54.5	72.2	33.3	75	85.7	61.5	75	100	76.5	71.4	80	68.2	37.5	NA	NA	0.043	-28.1	NA	NA	NA	NA
chr1	186257983	186257983	100	96.2	100	100	93.1	95	91.7	100	100	78.9	100	100	100	61.5	NA	NA	0.0195	-16.2	NA	NA	NA	NA
chr1	188254375	188254375	42.9	87.5	66.7	0	100	66.7	87.5	85.7	90	70	80	100	100	88.9	NA	NA	NA	NA	0.0491	-25.8	NA	NA
chr1	191120857	191120857	90	60	100	100	69	78.9	90.9	80	100	100	94.1	100	83.3	100	NA	NA	NA	NA	0.015	21.7	NA	NA
chr1	191394477	191394477	100	75	81.8	66.7	85	90	83.3	100	100	71.4	100	33.3	93.3	66.7	NA	NA	NA	NA	NA	NA	0.0027	-30.3
chr1	192956181	192956181	0	53.8	0	0	42.9	66.7	0	0	0	0	0	0	52.4	0	NA	NA	0.00083	-43.6	0.037	-35.1	0.0101	35.1
chr1	194739333	194739333	50	77.8	28.6	33.3	84	66.7	64.7	71.4	78.6	40.9	100	56.2	66.7	25	NA	NA	NA	NA	0.0491	-32.6	NA	NA
chr1	194748795	194748795	88.9	76	85.7	88.9	100	92.9	65.4	100	100	90	92.9	78.9	93.3	37.5	NA	NA	0.0285	-25	NA	NA	NA	NA
chr1	194748809	194748809	100	92	100	100	100	100	88.5	95.5	100	95	85.7	84.2	100	54.2	NA	NA	0.0199	-17	NA	NA	NA	NA
chr1	194748816	194748816	77.8	96	100	100	95.5	100	88.5	95.5	100	95	96.4	86.8	100	54.2	NA	NA	0.0199	-17	NA	NA	NA	NA
chr1	195764345	195764345	85.7	100	73.3	57.1	100	50	83.3	93.3	83.3	63.6	92.6	96.4	100	76.2	NA	NA	NA	NA	0.0447	-24.5	NA	NA
chr1	195830447	195830447	85.7	88.2	100	75	100	100	87.5	100	100	85.7	91.7	96	100	75	NA	NA	0.0455	-20.4	NA	NA	NA	NA
chr1	200004774	200004774	5.56	12.1	0	2.86	3.7	0	11.5	9.09	0	12.9	10	3.03	0	34.5	NA	NA	0.0198	14.9	NA	NA	NA	NA
chr1	200004805	200004805	10.8	5.88	12.1	22.9	7.41	9.68	23.1	36.4	5.88	31.2	4.76	8.82	20	44.8	NA	NA	NA	NA	0.0179	23	NA	NA
chr1	200842660	200842660	6.82	2.56	11.5	9.38	0	0	12.2	10.3	0	13	6.12	12.1	4.08	33.3	NA	NA	0.0482	12.9	NA	NA	NA	NA
chr1	200842874	200842874	0	0	7.5	9.43	0	9.3	14	6.06	0	2.78	6.06	0	0	40	NA	NA	NA	NA	0.0299	12.2	NA	NA
chr1	200886595	200886595	28.1	31.2	15	50	11.8	14.8	50	42.1	0	26.7	8.7	21.4	0	52.9	NA	NA	0.00236	35.1	NA	NA	NA	NA
chr1	200983273	200983273	46.4	77.4	26.3	69.2	63.6	19	64.3	29.4	41.7	33.3	36.7	76.7	44	53.8	NA	NA	NA	NA	NA	NA	0.00949	36.3
chr1	200983313	200983313	60.7	83.9	26.3	41.7	72.7	23.8	50	29.4	41.7	33.3	36.7	76.7	36	46.2	NA	NA	NA	NA	NA	NA	0.0111	35.2
chr1	201090807	201090807	77.8	66.7	91.7	68.2	55	81	38.5	60	78.1	62.5	50	71.4	100	57.1	NA	NA	0.0473	-26.8	NA	NA	NA	NA
chr1	201253889	201253889	0	12.5	0	21.7	18.2	0	22.2	3.7	0	13	0	17.4	0	15	NA	NA	0.00221	17.9	NA	NA	NA	NA
chr1	201373318	201373318	80	12.5	41.7	10	16.7	46.7	50	63.6	10	14.3	40.9	4.17	62.5	28.6	NA	NA	NA	NA	NA	NA	0.000211	-45.5
chr1	201399275	201399275	3.45	20	0	40	12.5	7.69	25	0	8.7	15	0	32	0	0	NA	NA	NA	NA	NA	NA	0.0213	21.6
chr1	201500472	201500472	57.1	51.6	52.2	72.7	50	42.9	88.5	8.82	24.1	57.7	47.4	90	44.9	84	NA	NA	0.000156	34.8	NA	NA	NA	NA
chr1	201500514	201500514	52.9	38.7	43.5	42.9	18.2	22.7	69.2	3.03	6.9	30.8	40.5	86.7	38	65.4	NA	NA	0.0326	23.5	NA	NA	NA	NA
chr1	201500619	201500619	50	78.1	46.4	71.4	21.7	61.9	64	31.6	8	41.7	48.1	78.3	45.2	91.7	NA	NA	0.0187	26.7	NA	NA	NA	NA
chr1	201509412	201509412	19	12.9	20	51.4	3.57	8.33	47.8	13.8	0	27.3	17.9	66.7	44.4	55	NA	NA	0.00983	28.6	NA	NA	NA	NA
chr1	201992826	201992826	84.6	100	85.7	25	100	75	63.6	83.3	100	75	94.1	100	100	66.7	NA	NA	NA	NA	0.0281	-37.5	NA	NA
chr1	202075557	202075557	0	3.45	0	10.3	3.7	5	18.8	0	0	22.2	3.57	38.7	0	44.4	NA	NA	0.0117	16.7	NA	NA	NA	NA
chr1	202136569	202136569	61.5	85.7	71.4	86.7	100	80	100	25	90	81.2	92.3	100	78.6	84.2	NA	NA	NA	NA	NA	NA	0.0199	30.9
chr1	202136583	202136583	15.4	50	21.4	60	70	30	76.9	12.5	45	56.2	23.1	75	21.4	57.9	NA	NA	NA	NA	NA	NA	0.0122	47.6
chr1	202186168	202186168	48.5	82.1	41.4	70.8	55	39.3	79.5	71.4	53.8	66.7	66.7	93.3	55	76.5	NA	NA	0.0219	27.9	NA	NA	NA	NA
chr1	202191630	202191630	0	6.25	4.17	44.4	3.33	0	26.1	4	10.5	28	0	44.2	1.96	30	NA	NA	1.38e-05	29	NA	NA	0.000508	19.9
chr1	202191654	202191654	0	9.09	4.17	22.2	22.6	0	30.4	3.85	0	24	0	28.6	0	23.3	NA	NA	1.52e-05	23.9	NA	NA	0.00126	19.7
chr1	202191659	202191659	0	3.03	4.17	14.8	6.45	0	17.4	3.85	0	24	0	6.98	0	16.7	NA	NA	0.00228	17.2	NA	NA	NA	NA
chr1	202198668	202198668	0	28.6	0	40.7	17.6	8.7	40.6	3.23	25	63.2	0	52.1	0	25	NA	NA	1.2e-05	35.2	NA	NA	1.12e-08	35
chr1	202273722	202273722	63	82.6	67.9	54.5	88	67.6	42.3	38.9	50	59.3	50	75	69.2	63.2	NA	NA	NA	NA	NA	NA	0.0472	30.1
chr1	202477937	202477937	100	91.7	100	71.4	70.6	62.5	54.5	100	71.4	71.4	90	12.5	87.5	72.7	NA	NA	NA	NA	NA	NA	0.00146	-41.3
chr1	202922054	202922054	7.69	9.09	40	9.09	18.8	100	21.4	23.1	42.9	9.52	42.9	10	25	20	NA	NA	0.00129	-41.6	NA	NA	NA	NA
chr1	203242817	203242817	23.3	36.1	38.1	67.6	39.6	23.7	61	34.3	68.8	52.6	29	75.9	30.8	82.4	NA	NA	0.0488	26.8	NA	NA	NA	NA
chr1	203244158	203244158	0	27.8	0	45.5	31.2	0	58.8	0	0	23.5	0	12.5	0	44.4	NA	NA	3.64e-05	42.9	NA	NA	NA	NA
chr1	203306821	203306821	73.3	25	73	65.5	34.6	64.7	78.9	95.2	100	86.2	80	70	70	57.1	NA	NA	NA	NA	NA	NA	0.000714	-38.3
chr1	203306827	203306827	76.5	9.09	75	57.1	52.6	45	62.5	84.6	80	73.7	80	33.3	100	75	NA	NA	NA	NA	NA	NA	0.0057	-44.3
chr1	203456522	203456522	54.5	100	70	25	100	33.3	88.9	71.4	77.8	57.1	20	75	46.7	50	NA	NA	NA	NA	NA	NA	0.0431	44.2
chr1	203714187	203714187	73.3	100	87.5	73.7	100	94.7	100	84.2	100	77.8	100	100	80	75	NA	NA	NA	NA	0.0439	-19.6	NA	NA
chr1	203775720	203775720	76.9	100	57.1	76.5	100	88.9	75	63.6	81.2	77.8	100	92.3	100	0	NA	NA	NA	NA	0.00794	-30.2	NA	NA
chr1	204159866	204159866	0	7.5	2.7	10	10	4.55	18.8	4.55	18.8	33.3	3.33	43.6	2.94	11.8	NA	NA	NA	NA	NA	NA	0.012	19.7
chr1	204168838	204168838	69	95.5	50	95.5	96.2	80.8	93.3	84.2	90	75	64.3	100	77.8	88.9	NA	NA	NA	NA	NA	NA	0.0249	24.5
chr1	204169024	204169024	28.6	61.5	0	40	55	35.7	100	55.6	0	58.3	10	44.4	30	77.8	NA	NA	0.000522	42.3	NA	NA	NA	NA
chr1	204328986	204328986	5.26	15.4	15.4	38.5	0	0	50	0	7.69	38.5	0	50	0	33.3	NA	NA	0.00772	33.2	NA	NA	NA	NA
chr1	204329004	204329004	3.12	31.6	5	20	0	0	30	0	5.88	35.3	3.7	54.8	8	19	NA	NA	NA	NA	NA	NA	0.000223	32.2
chr1	204329081	204329081	0	0	0	5	0	0	15	0	0	21.4	0	21.9	0	18.2	NA	NA	0.0231	14.5	NA	NA	NA	NA
chr1	204839795	204839795	100	100	88.9	94.1	100	64.3	91.7	100	94.7	40	100	100	100	58.3	NA	NA	NA	NA	0.0436	-21.7	NA	NA
chr1	204890442	204890442	94.1	60	100	50	83.3	83.3	61.9	85.7	100	75	100	31.2	83.3	57.1	NA	NA	0.0351	-32	NA	NA	NA	NA
chr1	205274347	205274347	100	100	100	81.2	100	100	100	95.2	100	54.5	75	88.9	100	60	NA	NA	0.0428	-23.8	NA	NA	NA	NA
chr1	205283089	205283089	0	11.8	0	14.8	12.5	0	10	0	0	3.23	0	42.9	0	11.1	NA	NA	NA	NA	NA	NA	0.0158	21.3
chr1	205283250	205283250	6.9	6.06	6.67	10.3	3.85	0	0	4	3.57	12.9	2.33	47.9	0	17.4	NA	NA	NA	NA	NA	NA	0.00766	20.2
chr1	205425369	205425369	0	0	3.23	12.5	0	4.55	5.56	10	6.67	13	8.57	2.38	4.17	22.9	NA	NA	NA	NA	0.0425	14	NA	NA
chr1	205475130	205475130	0	0	0	4.55	0	0	20	0	0	0	2.22	13.5	0	18.8	NA	NA	0.0472	14.1	NA	NA	NA	NA
chr1	205505665	205505665	58.1	26.7	51.7	28	61.5	57.7	31.8	57.9	75	38.2	60	58.3	73.7	37.5	NA	NA	0.0351	-28.5	NA	NA	NA	NA
chr1	205610050	205610050	89.5	84.6	95.2	60	90.9	100	81	77.8	78.9	56.2	90	30	100	78.6	NA	NA	0.0303	-23.6	NA	NA	NA	NA
chr1	205623522	205623522	100	70.6	62.5	100	44.4	81.8	84	95	94.4	75	70	80	100	75	NA	NA	NA	NA	NA	NA	0.0437	-32.3
chr1	205632027	205632027	86.7	90.5	80	93.3	78.3	87.5	81.2	91.7	92.9	80	100	26.9	88	83.3	NA	NA	NA	NA	NA	NA	0.0194	-30.3
chr1	205632683	205632683	100	90.9	96.9	91.2	96.8	97	87	100	100	82.6	96	71.4	100	40	NA	NA	0.0223	-15.6	NA	NA	NA	NA
chr1	205632818	205632818	92.7	95.7	97	87.9	90.6	97	87	100	100	78.3	96	38.5	100	20	NA	NA	0.000894	-20.3	NA	NA	0.0299	-20.1
chr1	206097971	206097971	63.6	18.2	45.5	12	14.8	25	19.2	40	37.5	18.2	34.8	0	60	7.14	NA	NA	NA	NA	NA	NA	0.0206	-31.8
chr1	206136733	206136733	0	0	38.5	0	46.2	66.7	0	42.9	100	0	37.5	38.5	36	40	NA	NA	0.0256	-38.9	NA	NA	NA	NA
chr1	206651152	206651152	0	18.2	8.7	28.6	18.2	6.52	54.5	15	16.7	13	3.57	21.9	0	17.4	NA	NA	0.00786	20.6	NA	NA	NA	NA
chr1	206687071	206687071	5.26	0	0	10	5	0	28.6	0	0	0	11.8	12.5	0	21.4	NA	NA	0.0257	12.9	NA	NA	NA	NA
chr1	206710962	206710962	43.8	76.9	10	61.1	77.8	47.1	66.7	57.1	40	50	40	69.2	0	56.2	NA	NA	0.0488	32.2	NA	NA	NA	NA
chr1	207992336	207992336	100	90	100	78.6	100	100	100	88.9	100	75	90.5	80	100	53.8	NA	NA	0.039	-22	NA	NA	NA	NA
chr1	207995383	207995383	100	83.3	100	83.3	100	100	90	100	100	81.8	95.2	89.5	100	70.4	NA	NA	0.00533	-18.7	NA	NA	NA	NA
chr1	208382876	208382876	0	18.5	0	30.8	9.09	7.41	26.1	0	0	0	0	31.2	0	50	NA	NA	0.000128	22.6	NA	NA	0.0119	18.5
chr1	208399948	208399948	50	56.5	20	64.7	27.8	26.7	84.2	40.9	11.1	50	25	70	55.6	83.3	NA	NA	0.00172	48.6	NA	NA	NA	NA
chr1	208677105	208677105	87.5	100	85.7	84.6	100	70	92.9	88.9	100	50	58.3	100	95.5	54.5	NA	NA	NA	NA	0.0169	-25	NA	NA
chr1	208928805	208928805	100	86.7	100	100	94.1	100	100	100	100	95.5	100	89.3	100	50	NA	NA	0.00512	-14.8	NA	NA	NA	NA
chr1	208928838	208928838	93.3	86.7	100	94.7	94.1	100	94.4	92	100	86.4	100	89.3	100	59.1	NA	NA	0.00467	-17.3	NA	NA	NA	NA
chr1	209406063	209406063	100	100	100	92.3	100	96.3	97.8	96.8	100	92.9	100	100	100	65.6	NA	NA	NA	NA	0.0466	-12.2	NA	NA
chr1	209514629	209514629	79.3	100	63.6	100	89.3	91.3	100	88.9	100	96.4	90.5	81.2	63.6	96.9	NA	NA	0.00127	20.7	NA	NA	NA	NA
chr1	209548659	209548659	0	11.1	0	28.6	20	0	60	66.7	0	60	0	25	16.7	29.4	NA	NA	0.0249	39	NA	NA	NA	NA
chr1	209594260	209594260	11.1	11.1	9.09	25.6	18.8	29.7	48.6	17.5	0	34.3	11.5	55.6	6.67	33.3	NA	NA	0.0129	21.5	NA	NA	NA	NA
chr1	209600917	209600917	16.7	6.67	0	20	12.5	0	44.4	0	0	15.4	0	30	0	0	NA	NA	0.0112	25.5	NA	NA	NA	NA
chr1	209738453	209738453	67.4	78.6	60.7	69.8	85.7	80	77.1	55.6	78.6	89.1	76.7	97.1	71.4	82.8	NA	NA	NA	NA	NA	NA	0.0474	20.4
chr1	209825672	209825672	0	0	0	19.4	6.67	8.82	13.9	5.13	0	23.5	2.86	51.5	0	21.7	NA	NA	NA	NA	NA	NA	0.0137	19.3
chr1	209825683	209825683	0	4.17	3.12	23.1	5.56	9.52	26.1	27.3	11.8	13.3	0	64.3	4.55	0	NA	NA	NA	NA	NA	NA	0.0285	23.5
chr1	209864600	209864600	79.3	45.5	84.2	66.7	54.8	71.4	44.7	94.7	76.2	45.8	68.4	77.3	80	54.5	NA	NA	0.0441	-25.6	NA	NA	NA	NA
chr1	210495096	210495096	0	2.94	0	13.8	5.26	6.25	28.6	2.13	0	0	0	14.3	0	18.4	NA	NA	0.00485	13.8	NA	NA	NA	NA
chr1	211284917	211284917	100	95.7	100	80	100	100	88.9	100	100	100	93.3	93.1	100	73.3	NA	NA	0.0429	-13.7	NA	NA	NA	NA
chr1	211590128	211590128	0	0	45	15.4	0	16.7	0	0	16.7	0	3.23	7.14	13.3	27.3	0.0443	25.2	NA	NA	NA	NA	NA	NA
chr1	211669965	211669965	42.9	68.4	38.9	40	42.9	50	20	33.3	87.5	42.9	50	12.5	60.9	0	NA	NA	0.0423	-33.6	NA	NA	NA	NA
chr1	211722880	211722880	0	29.4	5	47.1	56.2	0	29.4	0	10	28.6	4.76	62.5	5.88	57.1	NA	NA	0.00126	34.8	NA	NA	6.71e-05	46.4
chr1	212071842	212071842	0	50	20	16.7	75	0	0	0	0	0	0	54.5	0	50	NA	NA	NA	NA	NA	NA	0.00856	57.9
chr1	214417746	214417746	100	92.3	57.1	100	57.9	77.8	100	61.5	87.5	100	100	80	100	100	NA	NA	0.00848	21.5	0.0166	26.2	NA	NA
chr1	214504350	214504350	52.4	64	43.8	71.4	72.2	41.4	72.7	61.5	63.2	84.2	58.3	79.5	40	73.9	NA	NA	0.016	29.3	NA	NA	NA	NA
chr1	214504376	214504376	19	48	31.2	48.6	55.6	17.2	54.5	19.2	68.4	68.4	11.1	43.6	34.3	47.8	NA	NA	NA	NA	NA	NA	0.00514	31.9
chr1	214551307	214551307	2	10	0	10.5	13.3	6.52	20	3.45	0	18.8	10	33.3	0	28.6	NA	NA	0.00542	16.2	NA	NA	NA	NA
chr1	214673807	214673807	7.69	55.6	12.1	57.1	69.2	38.2	60	40	56.2	52.4	26.7	66.7	12.5	62.5	NA	NA	NA	NA	NA	NA	0.0143	39.8
chr1	214926946	214926946	55.6	83.3	71.4	95.5	82.4	81.8	100	85.7	85.7	100	68.2	59.1	70.8	100	NA	NA	0.0477	23	NA	NA	NA	NA
chr1	215257184	215257184	0	0	0	15.4	9.09	0	5.88	6.67	0	21.4	4.35	7.14	0	20	NA	NA	0.0427	15.3	NA	NA	NA	NA
chr1	215810601	215810601	22.2	26.3	10.5	0	26.3	0	0	13	11.1	0	10	0	19.2	0	NA	NA	0.0372	-11	0.0377	-15.9	NA	NA
chr1	217260949	217260949	25	30	16.7	66.7	50	16.7	16.7	0	33.3	71.4	12.5	64.3	0	56.2	NA	NA	0.0427	40.6	NA	NA	NA	NA
chr1	217769086	217769086	100	87.5	100	71.4	91.7	80	83.3	100	50	63.6	90	11.8	87.5	50	NA	NA	NA	NA	NA	NA	0.00757	-41.9
chr1	220136913	220136913	57.1	30.8	50	16.7	31.6	50	24	53.1	75	25	68.8	35.7	80	52.4	NA	NA	0.0445	-28.6	NA	NA	NA	NA
chr1	220136931	220136931	65	33.3	58.6	27.3	41.7	63.2	34.4	54.2	73.3	20	77.3	47.8	81.8	54.2	NA	NA	0.005	-31.5	NA	NA	NA	NA
chr1	220137054	220137054	60	33.3	65.5	34.8	46.2	73.7	28.1	39.6	53.3	27.3	69.6	39.1	72.7	64	NA	NA	0.0279	-28	NA	NA	NA	NA
chr1	221050519	221050519	17.3	5.71	21.2	20.8	14.6	15.2	23.8	17.9	18.2	65.5	16.2	22.2	17.4	30.4	NA	NA	NA	NA	0.0192	18.3	NA	NA
chr1	221050525	221050525	13.7	8.57	0	13.5	2.04	8.51	26.2	3.57	9.09	31	2.78	7.69	4.35	21.7	NA	NA	0.0125	17.4	NA	NA	NA	NA
chr1	221050742	221050742	5.88	5.56	0	13	2.7	0	9.52	7.69	0	19	7.41	12.8	3.33	22.6	NA	NA	0.0332	15.5	NA	NA	NA	NA
chr1	221290939	221290939	68.4	55.6	16.7	100	58.3	55.6	86.4	84	75	55.6	56.2	50	25	70	NA	NA	0.035	37.9	NA	NA	NA	NA
chr1	223316927	223316927	18.2	0	45.5	18.2	0	42.9	37.5	60	18.2	0	38.5	0	14.3	10	NA	NA	NA	NA	NA	NA	0.0304	-34.5
chr1	223432171	223432171	25	9.09	15.4	8.33	16.7	62.5	7.14	0	77.8	30	20	40	100	0	NA	NA	0.00754	-40.4	NA	NA	NA	NA
chr1	224200035	224200035	87.5	88.2	83.3	93.8	82.6	82.4	96.9	87.5	0	95.5	84.6	100	76.9	95.7	NA	NA	0.0385	20.1	NA	NA	NA	NA
chr1	224200567	224200567	63.4	81.2	73.8	74.5	83.3	53.5	88.9	81.7	75	77.6	74.5	78.8	55.6	70.9	NA	NA	0.0439	14.9	NA	NA	NA	NA
chr1	224201629	224201629	56	73.3	56.8	2.17	45.5	51.2	37.9	43.3	46.3	39.1	54.2	49	53.5	50	NA	NA	0.00805	-17	0.037	-18.6	NA	NA
chr1	224251160	224251160	100	81	100	88.2	93.3	88.2	63.6	92.3	100	78.6	94.7	96.3	100	58.8	NA	NA	0.0199	-25	NA	NA	NA	NA
chr1	224288447	224288447	75	100	100	60	87.5	100	66.7	77.8	100	100	88.9	66.7	100	33.3	NA	NA	0.049	-37.1	NA	NA	NA	NA
chr1	224374271	224374271	100	91.7	90	78.6	100	100	54.5	100	100	80	91.7	75	85.7	33.3	NA	NA	0.0383	-32.7	NA	NA	NA	NA
chr1	224374331	224374331	85.7	78.3	71.4	60.9	75	77.8	77.8	91.7	100	100	95.5	31.2	81	45.8	NA	NA	NA	NA	NA	NA	0.0401	-28
chr1	224385667	224385667	80	85	95	81.8	100	94.1	81.8	83.3	100	86.7	71.4	80	100	66.7	NA	NA	0.0338	-19.7	NA	NA	NA	NA
chr1	224465626	224465626	92.3	100	100	71.4	100	100	85.7	100	78.9	84.6	100	36.2	100	50	NA	NA	0.00437	-25.7	NA	NA	0.00229	-37.2
chr1	224496655	224496655	66.7	50	70.3	78.4	41.1	79.5	77.4	80	80	56.2	68.4	43.6	58.1	60	NA	NA	NA	NA	NA	NA	0.0109	-26.4
chr1	224796096	224796096	76.2	100	100	93.3	100	73.3	86.4	75	85.7	57.1	66.7	100	83.3	100	NA	NA	NA	NA	NA	NA	0.0249	26.9
chr1	225637341	225637341	17.2	61.9	30.4	53.3	33.3	50	77.3	36.4	33.3	59.1	17.6	80	53.8	40	NA	NA	NA	NA	NA	NA	0.0401	35.3
chr1	225665807	225665807	30.4	66.7	25	65	4.17	30	45.5	0	28.6	40	0	65.4	3.7	53.8	NA	NA	0.031	33	NA	NA	0.000172	32.6
chr1	225665822	225665822	40	66.7	21.7	68.4	23.8	20	58.3	0	23.8	42.9	4.17	72	0	38.5	NA	NA	0.00313	38.6	NA	NA	0.000292	36.7
chr1	226127446	226127446	10	9.09	0	18.2	0	11.8	71.4	0	0	16.7	0	5.56	0	33.3	NA	NA	0.0202	26.1	NA	NA	NA	NA
chr1	226127499	226127499	16.7	26.3	16.7	46.2	21.4	22.2	27.8	0	33.3	0	30.8	86.2	4.35	70	NA	NA	NA	NA	NA	NA	0.0456	37.6
chr1	226131991	226131991	6.45	12	6.06	25	9.09	5.26	41.2	22.2	0	28.6	9.52	29.4	11.8	9.52	NA	NA	0.00178	22.5	NA	NA	NA	NA
chr1	226132020	226132020	20	59.1	11.4	34.2	57.4	18.8	41.5	21.6	24.1	55.9	6.9	31.6	16.7	22.6	NA	NA	0.0285	21.3	NA	NA	0.000822	36
chr1	226161110	226161110	86.7	29.4	76.5	54.5	0	30.8	46.2	50	18.2	27.3	42.9	31.2	66.7	69.2	NA	NA	NA	NA	NA	NA	0.0377	-38.8
chr1	226190285	226190285	47.1	22.7	47.6	31.2	55.6	75	40	38.9	70.6	35	64.3	27.6	51.9	18.5	NA	NA	0.0168	-29.3	NA	NA	NA	NA
chr1	226844109	226844109	3.33	27.5	5.71	21.2	0	9.68	25.9	0	8.33	23.8	0	54.3	2.78	20	NA	NA	NA	NA	NA	NA	9.39e-09	29.8
chr1	226846675	226846675	60.9	100	54.5	93.3	85	44.4	100	86.7	83.3	100	66.7	68	60	69.2	NA	NA	0.0476	28.2	NA	NA	NA	NA
chr1	227749274	227749274	0	30.8	40	41.2	40	27.3	28.6	0	100	100	25.8	62.5	26.1	69.6	NA	NA	NA	NA	NA	NA	0.0352	32.9
chr1	227976833	227976833	16.1	13	3.57	25	7.69	0	7.14	0	3.45	12	8.7	20	10.8	40	NA	NA	0.0339	14.6	NA	NA	NA	NA
chr1	228079204	228079204	0	7.14	40	17.6	46.2	50	0	72.7	59.1	11.1	26.9	15.8	35.3	0	NA	NA	0.00786	-38.2	NA	NA	NA	NA
chr1	228336789	228336789	3.85	0	0	29.4	4.55	5	13.6	4	0	12.5	7.14	13.6	0	22.7	NA	NA	0.039	17.9	NA	NA	NA	NA
chr1	228337379	228337379	15.4	5.88	17.6	60	20	0	30.8	14.3	0	33.3	27.8	55.6	10	25	NA	NA	0.033	28.3	NA	NA	NA	NA
chr1	228345978	228345978	56.2	82.1	20.8	45.5	81.8	73.3	85.2	55.6	70	77.3	35.3	34.7	15.8	54.5	NA	NA	0.0438	21.5	NA	NA	NA	NA
chr1	228401950	228401950	9.52	9.52	5.88	34.8	31.2	16.7	30	0	11.1	21.1	0	46.9	7.14	27.3	NA	NA	NA	NA	NA	NA	0.00721	31.5
chr1	228416514	228416514	0	33.3	0	15	15.4	10	56.5	0	6.25	25	9.09	30	0	28.6	NA	NA	0.00429	26.5	NA	NA	NA	NA
chr1	228522151	228522151	100	93.8	68	88.9	100	95.8	82.4	100	0	88.9	90.9	71.4	66.7	77.8	0.0255	-22.3	NA	NA	NA	NA	NA	NA
chr1	228533228	228533228	56.2	90.9	93.3	92	94.1	72.7	95.2	61.1	90	95	64.3	100	83.3	90	NA	NA	NA	NA	NA	NA	0.018	35
chr1	228676131	228676131	11.9	35.7	34.6	29.4	37.5	14.3	32	15.2	28.6	39.4	16.7	55.8	14.8	37.9	NA	NA	NA	NA	NA	NA	0.00193	30.7
chr1	228747591	228747591	32.7	63.1	60.3	58.7	47.8	59.6	63.4	34.4	44.4	38.5	25.5	44	32	24.6	NA	NA	NA	NA	NA	NA	0.0398	21.1
chr1	228857679	228857679	100	60	94.4	45.5	70.6	94.1	41.7	78.6	100	46.2	95.8	64	94.7	36.4	NA	NA	8.48e-08	-53.6	NA	NA	NA	NA
chr1	228857695	228857695	100	66.7	100	25	72.7	88.2	66.7	62.5	100	44.4	100	33.3	100	40	NA	NA	0.000453	-47.6	NA	NA	NA	NA
chr1	228858255	228858255	53.8	36	53.8	20	47.8	75.8	38.5	66.7	81.2	42.1	66.7	19	75	27.3	NA	NA	0.000707	-37.7	NA	NA	NA	NA
chr1	228873472	228873472	83.3	33.3	70	11.8	17.6	53.8	17.4	80	46.2	58.3	66.7	15.4	71.4	30	NA	NA	NA	NA	NA	NA	0.0235	-59.5
chr1	228873489	228873489	80	27.3	77.8	25.8	54.8	58.8	19.4	73.7	63.6	38.1	66.7	23.1	100	40	NA	NA	0.000243	-42.8	NA	NA	NA	NA
chr1	229298370	229298370	68.8	85.2	72.7	75	92.9	50	62.5	93.8	91.7	90	27.6	91.3	50	42.9	NA	NA	NA	NA	NA	NA	0.0117	33.3
chr1	229543112	229543112	0	0	12	8.11	0	8.7	10.3	10	0	9.52	8	0	0	40	NA	NA	NA	NA	0.0189	13.7	NA	NA
chr1	230126922	230126922	3.45	12.5	0	15.9	7.69	0	19	2.86	0	7.41	3.57	0	0	5	NA	NA	0.00161	13.1	NA	NA	NA	NA
chr1	230493261	230493261	0	3.7	6.67	27.3	8.33	9.09	15.4	5.26	0	13.3	0	58.6	5.88	23.1	NA	NA	NA	NA	NA	NA	0.000447	26.4
chr1	231176899	231176899	0	0	0	5.56	17.4	5.56	0	0	5.88	12.5	0	24.2	5.26	26.1	NA	NA	NA	NA	NA	NA	0.0452	14.1
chr1	231339734	231339734	85.7	100	52.2	63.2	100	96.3	96.8	82.5	66.7	72.7	95	100	77.8	74.1	NA	NA	NA	NA	0.000133	-23.7	NA	NA
chr1	231347744	231347744	88.2	94.4	90	73.1	83.3	100	72.7	80	100	82.1	96.9	74.1	95.5	75	NA	NA	0.00781	-20.9	NA	NA	NA	NA
chr1	231738850	231738850	51.9	7.14	41.7	33.3	0	19	0	31.6	25	5	50	25	46.7	20	NA	NA	NA	NA	NA	NA	0.0316	-36.9
chr1	231830012	231830012	82.8	100	56.5	84	37.5	31.6	71.4	95.2	46.2	86.7	50	100	71.4	100	NA	NA	0.0105	33.7	NA	NA	NA	NA
chr1	233370793	233370793	62.5	57.1	25	55.6	47.1	16.7	75	25	25	81.8	47.1	53.8	50	88.9	NA	NA	0.0352	38.3	NA	NA	NA	NA
chr1	234587729	234587729	66.7	18.2	93.8	22.2	19	0	7.14	52.6	42.1	43.5	61.9	20	50	22.2	NA	NA	NA	NA	NA	NA	0.0125	-39.9
chr1	234587755	234587755	66.7	18.2	87.5	33.3	28.6	66.7	21.4	52.6	47.4	52.2	57.1	20	64.3	7.41	NA	NA	0.0173	-37.4	NA	NA	NA	NA
chr1	234674474	234674474	0	6.67	0	17.1	0	0	47.8	2.56	0	5.13	0	7.41	0	9.52	NA	NA	5.14e-05	17.8	NA	NA	NA	NA
chr1	234674625	234674625	0	6.45	0	38.2	9.09	0	43.5	5.13	20	34.1	0	46.2	0	28.6	NA	NA	6.66e-06	32.8	NA	NA	0.0198	18.5
chr1	234698265	234698265	54.8	68.8	25	62.9	51.9	16.1	50	33.3	33.3	44.4	46.2	93.8	47.1	50	NA	NA	0.0419	24.6	NA	NA	NA	NA
chr1	234698385	234698385	19	40.6	7.14	27.8	42.3	12.9	33.3	8.33	27.8	14.8	7.69	37.5	17.6	22.7	NA	NA	NA	NA	NA	NA	0.0264	27.5
chr1	234724941	234724941	0	45.5	0	31.6	35	7.69	80	0	33.3	40	9.52	58.8	3.7	52.4	NA	NA	3.24e-06	48.4	NA	NA	0.00236	40.6
chr1	234724958	234724958	0	18.2	0	10.5	20	0	50	0	33.3	20	0	17.6	3.7	38.1	NA	NA	0.0071	28.7	NA	NA	NA	NA
chr1	234845129	234845129	53.8	57.1	15.2	67.6	46.9	50	76.3	56	83.3	62.2	31.8	71.8	38.9	61.9	NA	NA	0.0446	24.2	NA	NA	NA	NA
chr1	234857856	234857856	0	5.56	0	5.26	0	15.4	7.14	0	16.7	14.3	0	36	14.3	6.25	NA	NA	NA	NA	NA	NA	0.0151	12.3
chr1	234862460	234862460	5.88	46.2	22.2	71.4	55	0	66.7	6.9	0	34.4	6.25	58.8	0	50	NA	NA	1.47e-08	47.4	NA	NA	4.2e-06	47.8
chr1	234952039	234952039	14.3	54.5	30.3	23.1	41.1	22.9	21.1	24.7	14.8	14.3	13.6	10.5	14.3	12.8	NA	NA	NA	NA	0.0385	-13.4	NA	NA
chr1	235049093	235049093	50	46.2	41.7	5.71	61.1	40	15	52.4	56.5	15.4	28.6	10.8	30	20	NA	NA	0.0152	-29.4	NA	NA	NA	NA
chr1	235254163	235254163	13.3	7.69	0	27.3	8.7	4.76	30.4	20.8	5.26	29	4.76	52	0	16.7	NA	NA	0.000217	24	NA	NA	NA	NA
chr1	235254180	235254180	13.3	2.56	0	21.2	4.35	4.76	17.4	20.8	0	25.8	9.52	32	0	5.56	NA	NA	0.0074	17.3	NA	NA	NA	NA
chr1	235254971	235254971	100	90	100	94.1	92.9	100	90	80	100	66.7	93.3	88	100	64.3	NA	NA	0.0497	-18.2	NA	NA	NA	NA
chr1	235563908	235563908	100	92	100	87.5	100	100	87.5	100	100	94.7	94.1	91.3	100	66.7	NA	NA	0.0498	-15.5	NA	NA	NA	NA
chr1	236263077	236263077	16.7	25	12.5	40	0	0	32	3.7	0	42.9	10	33.3	10	20	NA	NA	0.0182	27.8	NA	NA	NA	NA
chr1	236849670	236849670	9.09	0	0	0	0	0	10	0	0	0	0	0	0	50	NA	NA	0.0403	18.8	NA	NA	NA	NA
chr1	236873980	236873980	88.5	96.2	75.8	85.2	86.7	66.7	69.6	81.8	70	54.1	79.3	92.7	85.7	75	NA	NA	NA	NA	0.049	-21.4	NA	NA
chr1	236924412	236924412	37.5	21.7	0	52.9	30	13.3	14.3	11.1	66.7	40	28	62.5	4.35	47.1	NA	NA	0.0418	29	NA	NA	NA	NA
chr1	236924453	236924453	18.2	47.6	5.88	33.3	46.7	60	50	26.7	33.3	53.8	23.8	82.4	21.1	41.2	NA	NA	NA	NA	NA	NA	0.0416	35.1
chr1	237833212	237833212	97.6	92.3	100	89.4	94.7	97.8	79.1	87.5	100	94.4	96.9	92.9	100	92.9	NA	NA	0.00984	-10.9	NA	NA	NA	NA
chr1	238490569	238490569	100	95.2	100	100	95.2	100	94.4	94.7	100	85.7	97.1	90.9	100	66.7	NA	NA	0.0446	-16.4	NA	NA	NA	NA
chr1	241392793	241392793	71.4	73.9	92.9	56.5	78.3	70	22.7	83.3	100	58.3	68.4	73.1	72.7	52	NA	NA	0.00415	-32.9	NA	NA	NA	NA
chr1	243651505	243651505	27.3	75	47.6	69.2	78.6	42.1	76.5	92.3	58.8	100	76	72	71.4	100	NA	NA	0.0276	30.1	NA	NA	NA	NA
chr1	243997797	243997797	100	80	87.5	76.5	81.8	91.7	48.1	86.7	100	81.5	84.6	16.7	100	68.4	NA	NA	NA	NA	NA	NA	0.0412	-47.2
chr1	244094615	244094615	8.11	14.8	15.4	23.5	20.6	16.7	15.3	7.14	14.3	18.2	8	54.8	0	37.5	NA	NA	NA	NA	NA	NA	0.0446	22.7
chr1	244503191	244503191	61.5	84.6	69.2	94.4	100	91.7	93.3	72.7	61.5	100	77.3	72.2	55.6	92.9	NA	NA	0.0394	27.1	NA	NA	NA	NA
chr1	244534647	244534647	12.5	20.7	7.69	56	34.8	22.2	20.8	14.3	21.4	40.7	18.5	74.2	10.3	47.4	NA	NA	0.016	26.9	NA	NA	0.0139	29.6
chr1	244534651	244534651	0	6.9	3.85	36	16.7	0	16	0	0	14.8	0	41.9	0	26.3	NA	NA	0.000124	22	NA	NA	0.000173	22.6
chr1	244534678	244534678	0	15.8	0	16.7	6.25	0	4.76	0	0	0	0	30	0	16.7	NA	NA	NA	NA	NA	NA	0.034	18.2
chr1	244996771	244996771	21.4	66.7	33.3	36.8	48.5	33.3	18.2	7.69	0	30.8	0	27.8	20	5.26	NA	NA	NA	NA	NA	NA	0.00138	35.2
chr1	245408810	245408810	30.8	8.7	23.3	0	9.68	12.1	3.33	13	23.1	5.56	16.7	0	23.5	0	NA	NA	0.0109	-16.8	NA	NA	NA	NA
chr1	245671691	245671691	0	0	9.09	4.17	3.7	0	0	46.9	0	4.35	0	0	10	0	NA	NA	NA	NA	NA	NA	0.0288	-23.6
chr1	246111360	246111360	100	100	100	100	70.6	0	0	61.5	14.3	77.8	41.2	78.9	11.1	69.2	NA	NA	0.019	30.6	NA	NA	NA	NA
chr1	246931951	246931951	4	29	18.8	56.2	32	15	47.4	12.5	21.1	53.6	10.3	63	8.7	34.5	NA	NA	0.00535	31.4	NA	NA	0.000809	32.4
chr1	246939151	246939151	100	57.1	89.5	36.4	61.5	90.9	50	58.3	85.7	43.8	85.7	7.14	85.7	26.7	NA	NA	0.00138	-51.1	NA	NA	NA	NA
chr1	246939187	246939187	78.8	63.6	90.9	41.7	72.2	95.5	37.5	76.2	84.6	52	92.3	4.55	81.8	48	NA	NA	2.79e-06	-44.3	NA	NA	NA	NA
chr1	246939191	246939191	74.2	66.7	90.6	48	58.8	86.4	50	61.9	75	48	84.6	4.55	72.7	46.2	NA	NA	0.00261	-36.6	NA	NA	NA	NA
chr1	246939194	246939194	90	85.7	96.9	52	82.4	100	68.8	81	83.3	64	92.3	9.09	100	50	NA	NA	1.11e-05	-38.5	NA	NA	NA	NA
chr1	246939365	246939365	96.3	85	92.6	61.5	84.2	95.5	71	68.4	76.9	54.2	91.7	26.7	86.4	50	NA	NA	0.00297	-29.3	NA	NA	NA	NA
chr1	246939407	246939407	93.8	75.9	72.7	64	75	81.2	60	68	69.2	45.2	87.2	21.2	54.8	39.3	NA	NA	NA	NA	NA	NA	0.0074	-26.9
chr1	246939453	246939453	94.1	83.3	91.3	60	75	82.4	59.5	50	84.6	59.4	92.3	18.2	58.1	44.8	NA	NA	NA	NA	NA	NA	0.0401	-22.9
chr1	246945860	246945860	0	4.76	7.14	30.4	21.1	2.63	30.8	5.88	9.09	18.2	0	27.8	4.76	30.8	NA	NA	0.00614	21.3	NA	NA	NA	NA
chr1	246991316	246991316	75	100	83.3	83.3	92.3	100	100	46.7	83.3	60	57.1	100	57.1	66.7	NA	NA	NA	NA	NA	NA	0.0116	40.2
chr10	95073	95073	0	0	0	0	0	33.3	0	0	0	0	0	0	20	82.6	NA	NA	NA	NA	5.14e-05	32.8	NA	NA
chr10	419864	419864	29	47.8	20	52.8	19.2	21.2	42.9	30	0	29.4	26.3	47.4	28	35.7	NA	NA	0.0484	20.9	NA	NA	NA	NA
chr10	419879	419879	29	26.1	16.7	55.6	26.9	14.7	42.9	26.7	6.67	35.3	20	36.8	29.6	42.9	NA	NA	0.00479	26.5	NA	NA	NA	NA
chr10	482084	482084	100	100	100	71.4	100	91.7	93.8	100	85.7	90.9	100	47.6	95.7	84.2	NA	NA	NA	NA	NA	NA	0.015	-28.2
chr10	658638	658638	32.4	12.5	22.6	5.26	10.6	27.3	9.68	30.3	7.69	8.82	43.3	0	54.5	11.1	NA	NA	0.0407	-15.6	NA	NA	0.00165	-27.4
chr10	685219	685219	4.55	0	0	50	50	0	57.1	67.9	33.3	0	15.8	41.7	72.2	62.5	0.0196	31.6	NA	NA	NA	NA	NA	NA
chr10	698465	698465	93.5	100	90	79.2	93.8	71.4	84.6	88.2	71.4	72.2	100	86.7	100	14.3	NA	NA	NA	NA	0.0274	-20.9	NA	NA
chr10	1316118	1316118	0	2.86	11.1	3.33	13.5	2.86	11.5	0	6.25	0	0	17.9	3.03	3.45	NA	NA	NA	NA	NA	NA	0.0142	11.7
chr10	1382511	1382511	55.6	76.7	46.2	77.3	47.7	58.5	50.9	4.55	0	44.2	26.2	36.8	27.4	35.6	NA	NA	NA	NA	NA	NA	0.0165	20.9
chr10	1405372	1405372	71.4	66.7	81.8	30	41.7	33.3	41.2	21.4	100	40	10.5	40	77.8	71.4	0.0271	52.1	NA	NA	NA	NA	NA	NA
chr10	1405486	1405486	18.8	68.8	9.09	41.2	17.6	5.56	14.3	20	25	57.9	9.09	44.8	16	71.4	NA	NA	0.00656	34.5	NA	NA	NA	NA
chr10	1416983	1416983	64.7	76	93.8	88.6	19.1	42.4	45.7	15.2	78.9	62.5	42.9	71.4	61.3	71.4	0.00224	29.9	NA	NA	NA	NA	NA	NA
chr10	1478213	1478213	48.1	28	46.4	14	25	53.8	50	57.1	34.3	28	58.8	3.12	83.3	27	NA	NA	NA	NA	NA	NA	0.00408	-36.5
chr10	1553230	1553230	100	85.7	100	100	100	100	33.3	100	100	92.9	100	95	100	75	NA	NA	0.00911	-24.1	NA	NA	NA	NA
chr10	1693277	1693277	80.6	72.7	66.7	63.3	54.3	61.5	41.2	87.5	52.6	73.9	66.7	13.3	37.5	47.6	NA	NA	NA	NA	NA	NA	0.00286	-31.9
chr10	1796802	1796802	60	77.3	66.7	45	100	46.2	32.3	18.2	66.7	71.4	66.7	81.8	50	70.6	NA	NA	NA	NA	NA	NA	0.0484	34.1
chr10	1815675	1815675	61.5	63.6	100	73.3	75	76.2	86.4	92.9	100	100	57.9	71.4	100	100	0.0368	22.1	NA	NA	NA	NA	NA	NA
chr10	2279446	2279446	80	100	90	81	100	77.8	81.8	100	77.8	22.2	78.6	100	87.5	84.6	NA	NA	NA	NA	0.00376	-27.8	NA	NA
chr10	3088123	3088123	0	19.2	10	8.7	18.8	13.3	11.5	0	0	15.4	0	20.7	10.7	0	NA	NA	NA	NA	NA	NA	0.0118	19.7
chr10	3158820	3158820	36.4	70	14.3	50	100	14.3	66.7	44.4	25	81.8	61.5	40	25	76.9	NA	NA	0.00681	50	NA	NA	NA	NA
chr10	3302488	3302488	81.8	57.7	72	20	32.3	48.1	28.1	34.5	47.8	10.3	69.2	22.2	50	30.4	NA	NA	0.00164	-32.8	NA	NA	NA	NA
chr10	3302532	3302532	59.1	64.3	87	20.8	38.1	62.5	24.1	40	82.8	43.3	60.7	26.3	78.6	37.9	NA	NA	4.4e-07	-47.1	NA	NA	NA	NA
chr10	3302539	3302539	86.4	71.4	82.6	20.8	61.9	62.5	34.5	60	79.3	60	85.2	36.8	78.6	55.2	NA	NA	0.0026	-33.1	NA	NA	NA	NA
chr10	3302714	3302714	55	64.7	64.3	11.1	28.6	40	23.1	42.9	42.1	19.2	34.8	13.6	50	13.8	NA	NA	0.0159	-33.7	NA	NA	NA	NA
chr10	3378568	3378568	72.7	89.5	81	100	70.6	75	100	69.2	71.4	91.7	78.6	71.4	68.8	100	NA	NA	0.038	23.4	NA	NA	NA	NA
chr10	3695210	3695210	15.4	29	7.41	21.7	11.8	14.3	7.14	20.8	0	12	18.9	29.6	4.65	42.2	NA	NA	0.0124	18.3	NA	NA	NA	NA
chr10	3695277	3695277	18.5	41.9	29.6	40.9	57.6	28.6	34.5	20.8	54.5	34.6	30.8	63	44.2	39.5	NA	NA	NA	NA	NA	NA	0.0133	29.4
chr10	3792032	3792032	0	17.6	0	31.2	0	10	28.6	0	20	30	0	38.1	4.17	20	NA	NA	NA	NA	NA	NA	0.0284	21.6
chr10	3792062	3792062	9.09	17.6	5.26	33.3	7.14	20	28.6	0	33.3	40	4.55	61.9	0	50	NA	NA	NA	NA	NA	NA	0.0175	28.6
chr10	4868145	4868145	66.7	72.2	23.1	18.8	40	58.8	61.5	33.3	76.9	14.3	58.8	64.7	33.3	18.8	NA	NA	NA	NA	0.0338	-37.9	NA	NA
chr10	4892758	4892758	71.4	20	25	20	22.2	55.6	41.7	81.8	50	0	66.7	9.52	81.2	14.3	NA	NA	NA	NA	NA	NA	0.00046	-57.2
chr10	5523922	5523922	76.5	100	90.9	87.5	100	93.1	97.7	84	100	87	89.7	100	93.3	94.7	NA	NA	NA	NA	NA	NA	0.0495	15.5
chr10	5548801	5548801	100	76	75	88.5	100	88.5	100	100	100	84.6	100	90	92.3	100	NA	NA	NA	NA	NA	NA	0.0347	-12.3
chr10	5552242	5552242	100	94.1	90.9	83.3	75	80	63.6	100	95	86.7	100	35	87.5	50	NA	NA	NA	NA	NA	NA	0.000615	-34.7
chr10	5566923	5566923	2.63	4.88	3.45	18.8	7.14	0	23.5	4	0	0	0	11.6	0	15.8	NA	NA	0.0257	14.3	NA	NA	NA	NA
chr10	5567427	5567427	12.5	61.5	35.7	30	76.2	47.4	56.2	25	55.6	42.9	13.9	28.9	4.17	35.7	NA	NA	NA	NA	NA	NA	0.0161	32.4
chr10	5567432	5567432	7.69	83.3	47.4	48.1	73.1	34.8	52.2	39.1	46.7	45	14.9	23.5	3.12	27.3	NA	NA	NA	NA	NA	NA	0.00238	29.7
chr10	5567434	5567434	8	76.5	44.4	42.3	73.1	40.9	63.6	39.1	57.1	55	10.9	31.4	15.6	35	NA	NA	NA	NA	NA	NA	0.000215	34
chr10	5567440	5567440	15.4	77.8	57.9	51.9	77.8	47.8	69.6	43.5	46.7	55	17	45.1	6.25	36.4	NA	NA	NA	NA	NA	NA	0.000107	37.5
chr10	5567444	5567444	15.4	94.4	57.9	63	81.5	52.2	73.9	43.5	66.7	65	21.3	52.9	25	42.9	NA	NA	NA	NA	NA	NA	1.47e-06	43.8
chr10	5567450	5567450	7.69	88.9	57.9	55.6	74.1	56.5	69.6	43.5	60	65	23.9	64.7	19.4	38.1	NA	NA	NA	NA	NA	NA	2.32e-07	47.7
chr10	5567465	5567465	7.69	66.7	57.9	51.9	63	21.7	56.5	30.4	46.7	40	19.1	30	9.38	31.8	NA	NA	NA	NA	NA	NA	0.0193	27.6
chr10	5567478	5567478	11.5	82.4	50	61.5	74.1	43.5	56.5	45.5	71.4	35	17	48	12.5	47.6	NA	NA	NA	NA	NA	NA	4.75e-05	39.6
chr10	5576434	5576434	59.1	72.4	82.4	40	68.3	84.2	43.3	81	82.4	80	63.9	77.3	75	52.2	NA	NA	0.0444	-25.4	NA	NA	NA	NA
chr10	5576523	5576523	100	100	100	66.7	100	94.1	66.7	88.9	100	46.2	40	100	100	90.9	NA	NA	0.00681	-31.4	NA	NA	NA	NA
chr10	5621628	5621628	50	15.4	0	0	8.33	0	0	18.2	0	6.67	36.4	27.8	0	14.3	0.0153	-36.1	NA	NA	NA	NA	NA	NA
chr10	5663037	5663037	54.5	60	94.7	100	83.3	85.7	87	94.4	100	100	93.5	84.2	95.5	100	NA	NA	NA	NA	0.0208	20.5	NA	NA
chr10	5690752	5690752	100	79.2	100	82.4	92.3	94.4	72.7	100	100	87.5	100	58.3	95.2	94.4	NA	NA	NA	NA	NA	NA	0.00951	-22.4
chr10	5939661	5939661	75	75	88.9	72.7	80	100	50	75	100	66.7	100	25	93.8	44	NA	NA	0.0165	-41	NA	NA	NA	NA
chr10	6141889	6141889	94.1	100	100	75	77.8	87.5	55.6	100	100	94.1	100	88	100	75	NA	NA	0.0326	-20.7	NA	NA	NA	NA
chr10	6261158	6261158	9.09	38.9	0	59.1	18.8	42.9	83.3	6.25	10	38.5	11.1	95	18.8	14.3	NA	NA	0.0273	34.8	NA	NA	9.13e-05	44.8
chr10	6261175	6261175	35.3	50	13.3	69.6	57.1	36.8	90	30.8	7.69	54.5	22.2	81.8	40	61.5	NA	NA	0.000107	45.8	NA	NA	NA	NA
chr10	6261194	6261194	35.3	33.3	0	39.1	19	31.6	55	23.1	15.4	45.5	11.1	72.7	13.3	53.8	NA	NA	0.0189	31.6	NA	NA	NA	NA
chr10	6261551	6261551	38.1	47.6	22.9	60	28.1	30	69.6	22.7	16.7	50	38.9	76.2	43.3	55	NA	NA	0.0274	30.1	NA	NA	NA	NA
chr10	6353643	6353643	50	100	87.5	84.4	100	78.6	86.7	76.7	73.1	76	88.2	96	58.3	85	NA	NA	NA	NA	NA	NA	0.000244	27.8
chr10	6353678	6353678	12	54.2	12.5	58.8	36.8	11.8	62.5	12.9	22.2	32	21.1	50	25	50	NA	NA	0.0216	33.5	NA	NA	0.0104	30.8
chr10	6781520	6781520	100	92.9	100	89.5	100	100	83.3	100	100	85	100	95.2	100	70.6	NA	NA	0.000492	-17.5	NA	NA	NA	NA
chr10	7356449	7356449	71.4	62.5	95.2	68.2	71	100	68.2	95.5	87.5	77.3	87	66.7	75	38.9	NA	NA	0.0357	-29.4	NA	NA	NA	NA
chr10	7600897	7600897	93.5	76.5	62.2	64.5	82.8	73	72.3	61.8	78.6	52.9	100	18.5	92.3	68.2	NA	NA	NA	NA	NA	NA	0.0381	-24.3
chr10	7601047	7601047	91.3	79.4	94.6	75	93.1	86.8	72.3	94.1	100	67.6	83.3	25.9	92.9	81.8	NA	NA	NA	NA	NA	NA	0.0201	-22.2
chr10	8093251	8093251	23.5	50	37.5	64.3	63.6	27.3	33.3	28.6	61.9	42.9	16	59.1	16	18.8	NA	NA	NA	NA	NA	NA	0.0397	34.5
chr10	8100563	8100563	0	0	0	18.8	4.76	3.57	41.7	5.56	7.14	20	2.63	28.6	2.56	11.8	NA	NA	0.00696	21.7	NA	NA	NA	NA
chr10	8100664	8100664	0	0	0	6.67	4.76	0	29.2	5.56	0	16	0	7.14	2.63	11.8	NA	NA	0.0116	16.4	NA	NA	NA	NA
chr10	8834270	8834270	100	92.9	100	80	100	100	100	100	100	90	100	96.2	100	62.5	NA	NA	0.0369	-19	NA	NA	NA	NA
chr10	10783197	10783197	66.7	16.7	66.7	25	23.1	55.6	25	75	37.5	25	68.8	32	61.5	20	NA	NA	NA	NA	NA	NA	0.0464	-42.2
chr10	11825418	11825418	100	91.3	92.3	93.8	66.7	86.7	92	100	86.7	100	100	82.1	95	92.3	NA	NA	NA	NA	NA	NA	0.0306	-18.2
chr10	11898823	11898823	83.3	80	100	54.5	75	100	100	100	100	90.9	85.7	77.8	100	0	NA	NA	0.0217	-33.3	NA	NA	NA	NA
chr10	11923048	11923048	0	18.2	9.09	33.3	0	0	63.6	0	9.09	20	0	33.3	0	55.6	NA	NA	0.0237	43.1	NA	NA	NA	NA
chr10	11927023	11927023	6.9	26.7	5.26	38.5	12.5	10.5	33.3	0	0	32.1	3.85	45.5	6.67	25	NA	NA	0.0099	27.3	NA	NA	0.0136	26.4
chr10	11929128	11929128	77.8	29.4	77.8	18.2	33.3	56.2	38.1	40	33.3	66.7	68.8	10	59.1	44.4	NA	NA	NA	NA	NA	NA	0.0182	-41.9
chr10	12365309	12365309	8.33	40	8.33	85.7	22.2	43.8	52.9	26.1	32.1	14.3	17.1	66.7	10.7	68.8	NA	NA	0.0173	33.9	NA	NA	NA	NA
chr10	12456524	12456524	13	47.8	0	33.3	23.5	7.14	38.9	15	11.1	47.1	30.4	43.8	15.4	40	NA	NA	0.0323	30.7	NA	NA	NA	NA
chr10	12471974	12471974	18.2	100	46.2	56.2	87.5	30	62.5	28.6	66.7	53.8	0	50	45.5	42.9	NA	NA	NA	NA	NA	NA	0.00402	62.9
chr10	12631828	12631828	0	77.8	6.67	53.3	57.1	10	50	41.7	16.7	55.6	25	66.7	22.2	50	NA	NA	0.0426	40.3	NA	NA	NA	NA
chr10	12745846	12745846	61.1	68.4	83.3	32	65.2	77.8	29.2	76.5	100	55	75	38.5	85.7	37.5	NA	NA	4.56e-07	-46.1	NA	NA	NA	NA
chr10	12964708	12964708	83.3	88.2	100	64.3	68.8	100	67.6	85	86.7	73.9	81.8	93.8	90	62.5	NA	NA	0.0128	-27.5	NA	NA	NA	NA
chr10	13149672	13149672	100	92.9	100	87.5	100	100	60	83.3	100	83.3	89.5	80	100	66.7	NA	NA	0.0475	-28.6	NA	NA	NA	NA
chr10	13416438	13416438	94.9	96	95.5	77.1	100	100	91.2	94.7	100	75.7	60	68.2	100	77.3	NA	NA	0.0242	-18.2	NA	NA	NA	NA
chr10	13579176	13579176	66.7	100	100	100	100	62.5	93.8	44.4	100	60	75	100	66.7	100	NA	NA	NA	NA	NA	NA	0.00788	40
chr10	13743311	13743311	54.2	88.9	47.6	66.7	96.2	47.1	50	75	66.7	92.9	76.5	97.1	77.3	81.8	NA	NA	NA	NA	NA	NA	0.0303	27.7
chr10	13869911	13869911	9.09	50	19.4	30	42.4	10.7	44.4	9.09	33.3	16.7	5.88	18.2	13.6	31.8	NA	NA	NA	NA	NA	NA	0.00374	29.9
chr10	13881817	13881817	83.3	100	100	37.5	94.4	100	66.7	100	100	75	25	20	100	75	NA	NA	0.0173	-35.9	NA	NA	NA	NA
chr10	14039905	14039905	100	40	80	54.5	60	90	50	92.9	100	73.9	64.3	66.7	85.7	60	NA	NA	0.0492	-28.3	NA	NA	NA	NA
chr10	14419355	14419355	61.5	22.2	50	100	81.8	28.6	85.7	78.6	66.7	88.9	80	80	33.3	100	NA	NA	0.033	47.9	NA	NA	NA	NA
chr10	14583548	14583548	0	3.12	1.82	3.03	11.1	2.86	25.6	0	0	21.1	0	16.7	4.17	22.6	NA	NA	0.0264	16.2	NA	NA	NA	NA
chr10	14754507	14754507	92.3	95.8	90.3	96.7	100	92.3	100	100	42.9	94.1	100	94.4	81.2	100	NA	NA	0.0207	12.5	NA	NA	NA	NA
chr10	14984889	14984889	5.41	16.7	0	25	0	0	22.7	6.25	5.88	3.7	6.06	39.3	0	5.56	NA	NA	0.0113	14.8	NA	NA	NA	NA
chr10	14984894	14984894	11.4	29.2	0	44.8	33.3	7.14	50	6.45	6.25	50	17.9	61.1	0	12.5	NA	NA	1.5e-06	36.7	NA	NA	0.0257	28.6
chr10	15022960	15022960	12.3	14	5.41	47.6	6.9	9.38	25.9	5.41	0	17.9	10.3	40.6	4.17	32	NA	NA	1.31e-05	26.7	NA	NA	NA	NA
chr10	15022969	15022969	21.1	11.6	5.41	33.3	22.2	9.38	24.5	14	0	36.1	20.5	31.2	4.17	36	NA	NA	5.69e-06	26.7	NA	NA	NA	NA
chr10	15420431	15420431	97.4	93.1	100	90.9	93.8	100	85.7	86.1	100	84.6	94.1	100	100	96.4	NA	NA	0.0141	-10.9	NA	NA	NA	NA
chr10	16644877	16644877	75	95.8	94.7	76.2	86.7	100	61.5	100	96.8	87.5	94.7	56.5	100	50	NA	NA	0.00145	-29.5	NA	NA	NA	NA
chr10	17026359	17026359	100	100	87.5	72.7	88.2	70	58.8	94.4	87.5	87.5	100	7.14	88.9	61.5	NA	NA	NA	NA	NA	NA	0.00187	-36.3
chr10	17034788	17034788	100	50	85.7	57.1	50	80	42.9	33.3	100	62.5	66.7	0	100	9.09	NA	NA	0.0178	-49.1	NA	NA	NA	NA
chr10	17156970	17156970	40	35.3	16.7	54.2	50	30	57.1	58.8	40	72.7	56.5	63.2	22.7	71.4	NA	NA	0.00983	35.8	NA	NA	NA	NA
chr10	17428782	17428782	100	80	83.3	47.1	85.7	88.2	66.7	55.6	100	82.4	57.1	22.2	92.3	37.5	NA	NA	0.0445	-27.5	NA	NA	NA	NA
chr10	20754005	20754005	50	100	45.5	70.6	100	81.8	78.6	60.7	80	77.8	100	100	42.9	50	NA	NA	NA	NA	NA	NA	0.00557	38.8
chr10	21424759	21424759	21.9	71.4	22.2	36.8	87.5	28	35.7	36	0	44.4	21.4	41.7	13.3	48	NA	NA	NA	NA	NA	NA	0.000389	45.2
chr10	21783839	21783839	0	0	0	11.9	11.1	0	3.57	0	0	11.4	0	12.8	2.63	22	NA	NA	0.00613	13.2	NA	NA	NA	NA
chr10	22499419	22499419	20	57.1	33.3	40	58.3	30.8	37.5	10.5	33.3	33.3	0	54.5	16.7	55.6	NA	NA	NA	NA	NA	NA	0.0103	44.9
chr10	22625812	22625812	14.3	14.3	8.82	17.9	20.7	4	27.8	16.7	0	50	10.5	24.4	13.3	22.7	NA	NA	0.0386	22.5	NA	NA	NA	NA
chr10	22660471	22660471	95	65	81.8	65	100	78.6	77.3	100	90.9	81.8	100	34.6	100	71.4	NA	NA	NA	NA	NA	NA	0.0225	-32.7
chr10	22765302	22765302	0	2.94	0	0	3.23	0	7.69	8	0	0	0	0	0	34.6	NA	NA	0.00211	10.8	NA	NA	NA	NA
chr10	22792992	22792992	8.33	31	17.4	41.7	0	50	52.4	0	0	0	31.2	79.3	40	44	NA	NA	NA	NA	NA	NA	0.0102	16
chr10	22904902	22904902	16.7	9.38	15	16.7	10.3	29.4	21.1	43.5	10	23.5	36	5.41	26.9	15	NA	NA	NA	NA	NA	NA	0.0304	-25.2
chr10	23357123	23357123	88.9	94.7	82.8	63.2	100	65.2	42.9	100	57.1	60	65.4	62.5	100	57.1	NA	NA	NA	NA	0.0482	-31	NA	NA
chr10	24534187	24534187	88.9	87.5	62.5	95.2	84.8	86.7	83.3	87.1	50	96.9	94.1	84.2	66.7	86.7	NA	NA	0.043	25.3	NA	NA	NA	NA
chr10	24672419	24672419	0	11.1	0	13.6	0	6.25	12	0	3.85	12.5	0	33.3	0	33.3	NA	NA	0.0432	15.7	NA	NA	0.00989	18.1
chr10	24672429	24672429	0	0	0	13.6	0	0	15.4	0	3.85	4.17	0	33.3	4	20.8	NA	NA	NA	NA	NA	NA	0.0362	13.7
chr10	25836351	25836351	22	61.8	57.1	55.9	47.9	35.3	68.2	30.8	61.9	44.2	36	56.4	37	36.4	NA	NA	NA	NA	NA	NA	0.0251	26.2
chr10	26909326	26909326	31.2	80.6	85.7	56.2	78.3	80	47.6	62.5	70.6	75	45.8	82.9	63.2	91.2	NA	NA	NA	NA	NA	NA	0.00753	34.6
chr10	26926859	26926859	77.8	62.5	100	66.7	92.9	80	16.7	60	100	16.7	92.9	93.8	85.7	66.7	NA	NA	0.0456	-48.3	NA	NA	NA	NA
chr10	27183241	27183241	100	80	93.8	94.4	50	100	94.1	100	85.7	78.9	100	70	91.7	93.8	NA	NA	NA	NA	NA	NA	0.018	-37
chr10	27199797	27199797	88.9	60.9	93.8	45	80	100	73.7	94.4	93.3	71.4	79.2	53.6	88	54.2	NA	NA	0.00274	-32.1	NA	NA	NA	NA
chr10	28035178	28035178	11.8	0	0	0	0	0	5.56	26.3	13.3	0	13.3	3.33	0	0	NA	NA	NA	NA	NA	NA	0.0428	-16.6
chr10	28537315	28537315	0	6.25	0	43.3	3.57	3.85	42.9	4.17	12.9	23.1	0	27.5	3.85	10.7	NA	NA	0.000122	24.1	NA	NA	NA	NA
chr10	28537331	28537331	0	6.45	0	23.3	3.57	3.85	14.3	0	3.23	2.56	0	20	0	7.69	NA	NA	NA	NA	NA	NA	0.0312	11.1
chr10	28537360	28537360	0	0	2.33	23.3	3.7	3.85	23.8	0	9.68	20.5	0	17.5	0	18.5	NA	NA	0.0131	17.4	NA	NA	NA	NA
chr10	29198725	29198725	90.9	71.4	84.6	62.5	100	81.8	66.7	90	87.5	83.3	100	16.7	88.9	66.7	NA	NA	NA	NA	NA	NA	0.00667	-41.9
chr10	29413920	29413920	94.4	81.8	71.4	37.5	40	70	31.2	81.8	81	70	81.8	11.8	100	0	NA	NA	NA	NA	NA	NA	0.0155	-48
chr10	29413969	29413969	77.8	63.6	57.1	62.5	33.3	60	25	90	55	50	72.7	6.67	100	66.7	NA	NA	NA	NA	NA	NA	0.0299	-48.1
chr10	29762809	29762809	94.4	100	100	87.5	100	100	93.8	93.3	100	100	66.7	100	100	100	NA	NA	NA	NA	NA	NA	0.0137	16.7
chr10	29803866	29803866	100	11.1	55.6	54.5	22.2	36.4	33.3	53.3	57.1	16.7	62.5	18.2	44.4	26.7	NA	NA	NA	NA	NA	NA	0.046	-45.6
chr10	30128529	30128529	20	56.5	39.4	75.9	47.2	31	50	35.5	29.4	45.2	31.2	68.3	21.3	46.9	NA	NA	0.0213	24.4	NA	NA	0.00387	28.8
chr10	30238034	30238034	2.56	26.3	0	32.1	17.1	3.92	18.4	0	10.7	20.5	0	53.1	0	25	NA	NA	0.00437	19.3	NA	NA	2.57e-05	30.5
chr10	30238060	30238060	0	36.8	0	28.6	10.3	1.96	30.8	0	14.3	25.6	0	46.9	4.35	15	NA	NA	0.00149	21.5	NA	NA	3.14e-06	28.9
chr10	30319101	30319101	0	0	0	60	14.3	3.03	36.8	4.35	7.69	15	0	55	0	40	NA	NA	7.19e-06	32.6	NA	NA	NA	NA
chr10	30319127	30319127	10.7	12.5	14.3	27.3	50	11.1	31.6	8.33	7.69	4.76	0	66.7	7.14	15	NA	NA	NA	NA	NA	NA	0.01	37.4
chr10	31058767	31058767	50	93.3	81.8	100	100	75	90.9	50	92.9	81.8	76.9	100	86.7	100	NA	NA	NA	NA	NA	NA	0.0427	34.4
chr10	31074303	31074303	0	0	0	0	0	0	4.17	0	0	6.67	0	6.9	0	29.2	NA	NA	0.046	11	NA	NA	NA	NA
chr10	31423254	31423254	33.3	60	45.5	50	66.7	80	61.5	25	75	83.3	33.3	92.3	69.2	87.5	NA	NA	NA	NA	NA	NA	0.0484	42.1
chr10	31552395	31552395	100	92.3	68	68.8	96	85.7	84.8	85.7	43.5	73.2	94.4	82.4	90.9	84.2	0.0232	-20.6	NA	NA	NA	NA	NA	NA
chr10	32289406	32289406	100	92.3	100	83.3	100	100	94.1	76.9	100	87.5	100	27.6	95.7	55.6	NA	NA	NA	NA	NA	NA	0.0203	-32.2
chr10	32452911	32452911	87.5	53.6	87.5	78.6	60	94.9	57.4	81.5	83.3	73.5	93.9	88.9	94.7	52.6	NA	NA	0.000968	-26.8	NA	NA	NA	NA
chr10	32469694	32469694	90.9	90	100	91.7	4.76	86.7	85.7	23.1	25	0	37.5	0	40	0	NA	NA	NA	NA	NA	NA	0.0411	-20.5
chr10	32469721	32469721	85.7	100	100	100	0	100	85.7	11.1	45.5	0	40	0	50	6.25	NA	NA	0.0358	-34.3	NA	NA	NA	NA
chr10	33961155	33961155	71.7	82.8	62.9	82.6	75	48.6	91.2	33.3	100	90	71.4	100	65	80	NA	NA	0.0359	25.2	NA	NA	NA	NA
chr10	35179239	35179239	66.7	22.2	64.7	52.2	46.4	52	40.7	73.3	61.1	64.3	45.8	12.2	63.6	30.8	NA	NA	NA	NA	NA	NA	0.00271	-35.6
chr10	37413874	37413874	93.8	100	100	100	100	100	92.9	88.2	100	62.5	100	100	94.7	70.6	NA	NA	NA	NA	0.0484	-13.3	NA	NA
chr10	37758260	37758260	100	100	100	100	84.2	100	38.5	90	100	78.6	90.9	77.8	100	95.7	NA	NA	0.0264	-19.7	NA	NA	NA	NA
chr10	38608032	38608032	100	90.5	100	86.7	95.2	92.9	93.9	84	94.1	73.7	96.6	87.1	100	65.6	NA	NA	0.00571	-18	NA	NA	NA	NA
chr10	38775760	38775760	59.1	30.6	35.5	22	83.3	45.8	58.6	38.5	20	27.3	65.5	44.4	47.8	11.1	NA	NA	NA	NA	0.0499	-22	NA	NA
chr10	38784934	38784934	64.6	93.1	40	32.5	47.7	52.1	24	39.8	38.5	45.3	47.8	59.4	64.3	36.2	NA	NA	NA	NA	0.000229	-30	NA	NA
chr10	38816021	38816021	56.2	50.5	42.6	57.1	16	0	67.6	32	15.6	54.5	63.4	41	37.8	58.4	0.00466	-22.1	8.41e-13	29.8	0.000151	24.1	0.00498	-16.3
chr10	38877585	38877585	17.6	36.4	30.6	34.4	35.9	30.4	29.2	13.7	17.9	24.4	18.3	34.8	41.7	23.2	NA	NA	NA	NA	NA	NA	0.0416	19.1
chr10	38877601	38877601	12.5	6.67	0	25	17.6	23.1	14.3	42.9	85.7	23.5	50	3.7	28.6	13.6	NA	NA	NA	NA	NA	NA	0.0322	-33.4
chr10	38878023	38878023	66.7	65.4	81.2	66.7	66.7	73.3	33.3	91.7	100	64.3	90.5	87.5	81.2	29.6	NA	NA	0.00206	-33.8	NA	NA	NA	NA
chr10	38878224	38878224	31.4	41.9	34.2	33.3	12	44.8	20.6	43.3	46.2	43.5	75	28.6	26.9	35.3	NA	NA	NA	NA	NA	NA	0.0383	-24.5
chr10	38879795	38879795	0	8.33	40	0	0	0	20	0	0	0	0	6.25	47.8	0	0.0393	26.5	0.0468	-21.6	NA	NA	NA	NA
chr10	38883141	38883141	8.11	25	17.4	19	16	32.3	35.5	0	28.6	63.6	19.2	55.6	30	19.4	NA	NA	NA	NA	NA	NA	0.0439	23.7
chr10	38883336	38883336	16	15.9	18.9	12	74	4.11	55.8	19	40	51.1	58.1	54.4	12.1	14.7	NA	NA	0.0217	14.7	0.00187	-11.4	NA	NA
chr10	38883774	38883774	86.7	20	100	80	70	91.7	69.6	100	100	60	100	54.5	100	57.7	NA	NA	0.0148	-33.4	NA	NA	0.0375	-34.2
chr10	38886599	38886599	81.1	69.1	48.7	31.7	50	61.4	72	67.4	45.5	56.8	69.8	43.3	54.8	66.2	NA	NA	NA	NA	NA	NA	0.0487	-19.6
chr10	38888436	38888436	19.2	22.7	89.7	21.9	27.5	61.2	13.6	52.9	52.6	27.6	38.2	27.8	44.4	22.7	NA	NA	7.61e-09	-38.8	NA	NA	NA	NA
chr10	39031056	39031056	100	81.8	60	100	50	50	81.8	100	83.3	41.7	100	66.7	80	70	NA	NA	NA	NA	NA	NA	0.0434	-34.2
chr10	39079067	39079067	70.2	59.5	58.2	75.3	44.4	39.7	34.8	19.1	11.4	57.4	18.4	30.1	7.25	24.1	NA	NA	0.0158	17.3	NA	NA	NA	NA
chr10	39080152	39080152	62.5	51.9	64.5	54.3	65	66.3	63.4	67.9	59.6	46.1	43	75.5	53.2	41.5	NA	NA	NA	NA	0.025	-13	NA	NA
chr10	39080376	39080376	0	71.4	0	22.9	38.8	0	0	22.7	0	0	0	0	64.9	0	0.00453	34.1	NA	NA	1.06e-05	-36.7	NA	NA
chr10	39081435	39081435	41.2	7.02	2.38	4.89	3.66	43.1	48.8	4.19	4.97	56.5	49.6	16.8	5.56	33.9	3.48e-20	-16.1	4.42e-12	19.3	2.4e-09	22.8	7.56e-15	-19.6
chr10	39088559	39088559	0	20.9	8.33	40.8	35.4	28	0	28.8	12	64.6	36.5	23.9	42.9	53.2	NA	NA	0.000659	24.9	0.000818	24.7	NA	NA
chr10	39091063	39091063	85.7	84	7.69	72.7	95.5	90.9	95	100	58.3	73.3	78.9	83.3	59.1	80	0.0218	-34.1	NA	NA	NA	NA	NA	NA
chr10	39094215	39094215	97.6	64	62.6	51.9	31	27.9	35.6	46.2	28.2	30.2	50.4	34.5	22.7	23.4	6.26e-13	-29.1	NA	NA	NA	NA	2.56e-09	-22.8
chr10	39096772	39096772	0	50	54.5	30.8	6.67	12.5	0	20	13.3	11.8	22.2	8.33	44	73.5	NA	NA	NA	NA	0.0356	18.2	NA	NA
chr10	39106585	39106585	84	100	94.7	93.8	80.4	97.5	62.5	94.1	100	92.2	76.7	85.7	84.2	73.7	NA	NA	0.0142	-15.4	NA	NA	NA	NA
chr10	39108580	39108580	0	19.7	0	33.3	5.48	0	1.09	0	0	0	0	9.86	42.6	1.59	1.23e-05	10.6	NA	NA	NA	NA	5.87e-06	11.6
chr10	39108730	39108730	65.9	36	23.3	12.2	49.6	23.8	36.8	51.1	24.1	50	14.7	33.7	8.82	22.7	6.03e-06	-24.7	NA	NA	NA	NA	NA	NA
chr10	39114944	39114944	63.6	72.7	80	91.7	28.6	53.8	57.1	100	85.7	100	100	22.7	78.9	65.2	NA	NA	NA	NA	0.0485	32.9	0.0116	-49.6
chr10	39116303	39116303	29.6	29.4	40.6	0	17.3	32.4	10.9	0	21.9	7.5	26.5	16.5	34.6	11.4	NA	NA	0.00266	-22.8	NA	NA	NA	NA
chr10	39117770	39117770	88.9	75.9	87	80	44.2	92.5	50	78.9	70	97.1	98	78.9	63.5	82.9	NA	NA	NA	NA	NA	NA	0.00463	-22.9
chr10	39128391	39128391	27.8	0	0	0	0	0	4.17	0	0	5.26	32.3	0	0	0	0.0239	-19.2	NA	NA	NA	NA	0.0105	-19.2
chr10	39128664	39128664	100	100	60	100	90	100	100	93.3	57.1	100	72.2	77.8	47.1	100	NA	NA	0.00403	28.6	NA	NA	NA	NA
chr10	39131741	39131741	0	0	0	0	0	0	2.44	0	0	40	0	0	0	0	NA	NA	0.0297	11.9	NA	NA	NA	NA
chr10	39133581	39133581	0	4.35	15.8	5.56	0	0	33.3	0	11.1	0	0	20	47.1	16.7	0.0199	18.3	NA	NA	NA	NA	NA	NA
chr10	39138860	39138860	80.5	80	84.6	80.5	67.6	80	76.7	72.5	89.7	40.4	82.4	71.2	82.3	63.2	NA	NA	0.000219	-16.9	NA	NA	NA	NA
chr10	39138905	39138905	11.5	34.5	31.1	8.52	5.56	3.91	6.29	2.04	3.51	6.73	2.2	6.06	4.75	8.09	NA	NA	NA	NA	NA	NA	2.75e-11	12.5
chr10	39141452	39141452	45.8	58	44.6	51.6	43.5	54.2	53.5	0	35.7	34.6	50	51.4	42	37.8	NA	NA	NA	NA	NA	NA	0.0373	15
chr10	39149841	39149841	15.4	23.3	21.7	42.9	17.6	9.09	54.5	35.3	0	52.6	53.8	30.6	42.4	56.4	NA	NA	0.0417	28.2	NA	NA	NA	NA
chr10	39149990	39149990	55.6	83.3	100	87.5	65.7	58.5	45.6	57.1	58.1	32.6	47.5	77.5	63.6	45.7	NA	NA	NA	NA	0.0421	-25.1	NA	NA
chr10	42356960	42356960	60.8	47	54	53.4	51.2	29	30	91.2	65.6	46.8	52.9	61.7	100	44.5	NA	NA	2.1e-06	-18.8	NA	NA	0.000626	-15.4
chr10	42357981	42357981	86.8	78.6	76.1	76.5	82.5	28.6	30.2	82.2	77.1	72.2	37.8	51.3	45.9	61.1	NA	NA	NA	NA	NA	NA	0.0268	10.7
chr10	42360882	42360882	98.3	98.5	97.9	97.5	94.8	98.4	98.3	99.4	96.6	100	96.4	93.2	48.3	96.6	1.22e-14	-32.8	1.33e-19	32.5	NA	NA	NA	NA
chr10	42361993	42361993	24.4	61.7	27.1	81.7	88.1	66.7	43.1	69.4	93.9	94.7	93.2	96.6	92.5	90.6	NA	NA	NA	NA	NA	NA	6.94e-05	26.1
chr10	42365904	42365904	94.8	93.6	93.5	90.7	96.6	67.4	58.4	97.8	82.6	60.8	80	95.2	63.6	86.8	NA	NA	NA	NA	0.000191	-24	NA	NA
chr10	42366304	42366304	46.9	66.7	38.7	39.5	60.4	51.5	63.6	58.8	59.1	100	52.5	100	100	57.4	NA	NA	NA	NA	NA	NA	0.0223	23.7
chr10	42368591	42368591	51.8	78	60	68.3	51.3	85.7	97.5	45.9	97.7	46.4	59.3	62.7	67.9	60.1	3.89e-10	26.1	0.00461	-13.1	NA	NA	NA	NA
chr10	42369281	42369281	37.3	90.8	55.9	96.6	74.4	48.8	50.5	47.5	69.4	42	20	0	5.88	17.9	NA	NA	NA	NA	NA	NA	1.33e-05	31.2
chr10	42369735	42369735	100	60.2	74.3	58	81.8	57.1	52.6	54.9	62.5	53.9	64.7	75.6	83.5	43.8	NA	NA	0.000256	-17.3	6.14e-06	-20.7	NA	NA
chr10	42371233	42371233	23.3	17.1	15.5	63.7	14.5	14.4	72.6	13.5	7.27	15.7	54.9	59.6	61.6	51.7	NA	NA	2.68e-21	23.6	0.0489	15.6	NA	NA
chr10	42376956	42376956	75	84.6	100	69.2	94.7	100	53.8	100	100	83.3	90.9	96	94.4	86.4	NA	NA	0.0428	-23	NA	NA	NA	NA
chr10	42380474	42380474	43.7	65.7	19.6	25.4	27.7	39.3	38.1	62.9	31.4	30.8	96.7	40	64.5	42	7.42e-16	-30.6	NA	NA	NA	NA	1.21e-11	-24.2
chr10	42383458	42383458	90	92.7	86.7	72.5	20.2	56	56.3	27.3	34.7	37.2	38.9	85.8	42.4	90.4	NA	NA	NA	NA	0.0206	17.6	NA	NA
chr10	42383637	42383637	33.3	9.3	37.8	54.9	1.79	21.7	8.79	2.5	8.33	9.09	11.4	5.66	13	5	NA	NA	NA	NA	0.0195	12.2	NA	NA
chr10	42384444	42384444	52	54	42.3	49.3	33.3	47.2	43.3	48.5	56.8	32	45.4	37.3	47.8	31.8	NA	NA	0.0475	-10.8	NA	NA	NA	NA
chr10	42384581	42384581	59.8	87.5	53.6	99.4	18.5	19.7	34.1	19.1	22.5	18.8	25.4	21.5	24.6	23.6	NA	NA	1.49e-09	12.5	NA	NA	NA	NA
chr10	42385063	42385063	82.9	78.8	61.1	61.2	30.5	63.2	44.9	37.5	47.7	40.7	73.3	62.3	74.6	45.4	NA	NA	3.65e-13	-16.8	5.74e-05	-11.3	NA	NA
chr10	42385115	42385115	66.1	62.7	61.2	60.5	79.5	38.4	31.9	83.1	79.6	32.9	46.2	35.3	42.9	29.1	NA	NA	1.93e-11	-24.8	9.21e-11	-30	NA	NA
chr10	42385272	42385272	90.8	87.1	87.7	87.1	36.9	64.2	64.7	38.5	32.2	41.3	54.3	54.5	58.8	82.5	NA	NA	NA	NA	6.42e-09	12.2	NA	NA
chr10	42385627	42385627	83	75.8	83	72.9	75.5	84.1	74.8	80	83.4	75.5	77.1	75.5	77.6	68	NA	NA	4.91e-06	-10.1	NA	NA	NA	NA
chr10	42386204	42386204	5.32	25.9	8.53	8.84	47.3	74.1	67.2	16.2	42.9	40.2	26.9	37.2	48.3	55	1.23e-07	30.5	NA	NA	NA	NA	7.55e-18	22.6
chr10	42387637	42387637	16.2	36.2	33.6	16.9	31.3	18.6	29	17.3	27.3	14.8	16.6	21.5	23.7	20.1	3.23e-05	10.3	NA	NA	4.65e-08	-10.7	1.13e-09	13.8
chr10	42387893	42387893	44.5	47.6	35.7	36.7	35.3	48.2	49.9	31.5	46.4	34.8	62.4	5.63	8.23	15.9	NA	NA	NA	NA	NA	NA	9.75e-14	-14.8
chr10	42387975	42387975	40.7	49.7	60.7	44	43.1	31.9	25.3	48.8	46	44	36.1	27.6	36.2	19.8	NA	NA	0.00468	-11.9	NA	NA	NA	NA
chr10	42388923	42388923	48.2	70.4	56.1	66.1	33.3	82.5	83.7	70.1	76.9	84	79.8	69.3	73.4	76.4	NA	NA	NA	NA	0.0081	18.3	NA	NA
chr10	42389294	42389294	46.4	43.8	53.1	37	33.5	32.5	28.7	31.5	32.2	20.7	38.1	33.8	42.3	23.1	NA	NA	4.38e-08	-11.3	NA	NA	NA	NA
chr10	42389827	42389827	39	74.5	21.2	8	12.8	19.8	23.9	0	18.5	8.33	22.1	21.5	21.6	10.9	NA	NA	NA	NA	5.64e-06	-12.8	NA	NA
chr10	42389892	42389892	100	100	100	100	49.2	71.6	68.8	50.3	56.7	59.4	47.8	49.4	74.7	39	1.8e-17	11.8	2.3e-22	-11.8	NA	NA	NA	NA
chr10	42390282	42390282	86.3	78.7	83.7	79.5	66.7	77.5	70.4	73.6	78.4	69.9	83.6	79	80.4	63.4	NA	NA	7.12e-05	-10.8	NA	NA	NA	NA
chr10	42390308	42390308	42.1	46.1	39.3	44	32.2	22.7	63.7	33.2	25	33.5	73.3	73.7	60.8	59	NA	NA	6.28e-06	12	NA	NA	NA	NA
chr10	42390334	42390334	48.5	47.5	45.7	50.5	53.1	52	49.2	53.3	47.7	51.8	36.6	32.8	36.3	79.6	NA	NA	NA	NA	5.74e-13	10.5	NA	NA
chr10	42390562	42390562	32.2	35.5	38.4	37.2	49	80	75.2	71	61.1	77.2	36.1	36	52.6	54.3	NA	NA	NA	NA	0.0348	21.2	NA	NA
chr10	42390575	42390575	64.9	73.6	45.2	51.6	57.1	63.3	49	61.6	53.8	49.2	69.9	63.5	54.7	45.9	NA	NA	NA	NA	0.0226	-16.8	NA	NA
chr10	42390853	42390853	26.5	35.1	37	27.8	9.64	28	13.3	6.06	60.8	18.4	14.2	26.7	23.6	13.2	0.00109	15.5	1.08e-06	-14.9	NA	NA	NA	NA
chr10	42391045	42391045	30.4	17.4	33.3	12.9	21.1	11.8	6.87	15.6	36.4	7.94	13.7	27.8	28.3	13.8	NA	NA	0.00443	-13.9	NA	NA	NA	NA
chr10	42391058	42391058	82	80.8	95.1	74.6	79.5	76.1	84.4	88.6	95.7	80.6	96.9	81.4	81.7	78.9	NA	NA	NA	NA	NA	NA	0.00394	-10.2
chr10	42392458	42392458	69.4	66.2	72.5	67.5	60.8	20.5	60.9	48.9	62.5	67.8	75.6	70.8	74.6	68.3	NA	NA	0.0325	29.7	NA	NA	NA	NA
chr10	42392618	42392618	11.5	15.2	10.8	11.5	0	60	12.9	0	48.1	20.5	27.6	17.7	25	26.3	NA	NA	1.64e-08	-20.7	NA	NA	NA	NA
chr10	42393292	42393292	100	81.1	95.8	85.7	71.4	7.99	10.7	100	4.64	3.92	91	82.2	86.7	85.7	0.00152	-76.8	NA	NA	0.000595	-63.7	NA	NA
chr10	42393464	42393464	6.25	25	14.3	33.3	10	97.8	60.4	17.6	94.3	3.23	19.2	10	32	23.8	3.16e-06	77.4	4.56e-75	-36	NA	NA	NA	NA
chr10	42394740	42394740	58.6	48.7	74.8	46.4	56.8	100	71.1	71.7	68.6	70.2	99.3	66.2	76.8	58.6	NA	NA	1.6e-22	-18.1	NA	NA	2.73e-25	-21.7
chr10	42394805	42394805	9.9	38	7.69	6.08	8.61	28.3	22.5	11.5	9.59	19.1	12.5	28.9	23.8	22.5	NA	NA	NA	NA	NA	NA	0.0261	10.7
chr10	42394877	42394877	86.2	80.4	100	98	51.5	17.3	59.4	13	12.4	12.5	82.6	76.4	88.9	76.7	NA	NA	NA	NA	0.0451	-36.3	0.00756	44
chr10	42395033	42395033	61.6	64.2	63	57.4	49.1	51.2	53.7	45.3	43.3	51.9	54.5	4.33	2.83	44	4.93e-26	-14.4	1.62e-12	10.7	NA	NA	3.81e-16	-12
chr10	42395043	42395043	22.1	24.3	20.7	24.3	33.2	29.5	27.6	37.1	37.7	31.5	23.9	70.3	66.1	30.4	4.03e-18	12.4	NA	NA	4.16e-15	-11.7	1.59e-19	14.1
chr10	42395108	42395108	38.5	34.7	42.9	94	45.2	31	26.9	94	46.2	97.6	75	32.7	40	33.6	0.000293	-29.7	NA	NA	2.8e-08	15	9.82e-09	-32
chr10	42395277	42395277	19.6	22.9	77.6	43.8	55.8	30.2	26.4	38	39.4	44.3	25.5	16.9	38.9	16.2	0.021	14.5	0.00121	-15.5	NA	NA	NA	NA
chr10	42395943	42395943	26.7	27.3	29.5	21.9	64.8	70.8	19	70.5	75.2	69.4	32.1	30.1	29.7	18.2	NA	NA	2.17e-24	-22.1	NA	NA	NA	NA
chr10	42396132	42396132	65.3	69.8	65.9	47.2	34.6	54.1	47.3	57.8	37.8	60.9	71.5	52.4	68.8	60.6	NA	NA	NA	NA	NA	NA	0.0353	-13.4
chr10	42396495	42396495	36.5	38.5	48.4	46	7.04	50.9	48	50.5	55.1	49.4	51.8	1.82	1.67	1.37	NA	NA	NA	NA	0.00349	16.6	5.55e-18	-23.3
chr10	42397065	42397065	34.6	7.41	3.53	11.9	21.9	23.2	31.1	21.7	19.6	25.8	30.3	16.9	13.3	7.69	0.0218	-10.1	NA	NA	NA	NA	NA	NA
chr10	42596780	42596780	26.9	98.2	91.9	23.5	0	94.5	96	23.1	0	14.3	0	6.25	0	0	5.8e-81	65	6.5e-75	-24.5	6.02e-141	-26.8	6.79e-120	67.4
chr10	42596968	42596968	40.7	49.2	52.8	53.7	59.1	11.4	74	70.5	7.25	73.8	77.5	78.9	89.4	77	NA	NA	5.85e-28	50.4	NA	NA	NA	NA
chr10	42597747	42597747	25.5	22.7	22.7	18.1	69.7	78.4	17	74	77.4	72.1	28.1	28.3	38	17.1	NA	NA	1.89e-32	-26.3	NA	NA	NA	NA
chr10	42598326	42598326	92	88.5	90	90.6	63.6	4.7	81.6	70	6.5	63.6	71.4	76.6	86.8	83.3	NA	NA	5.06e-28	71.2	NA	NA	NA	NA
chr10	42598637	42598637	64.3	38.9	58.3	44.3	27.3	72.7	25.4	64.3	28.6	35	52	40.3	78.3	89.7	NA	NA	NA	NA	0.0214	13.5	NA	NA
chr10	42598676	42598676	16.1	10.8	24.5	22.2	13.2	11.8	6.17	15.2	16.7	9.76	11	9.38	20.6	4.13	NA	NA	0.0257	-10.7	NA	NA	NA	NA
chr10	42599123	42599123	24.7	25.4	40.7	30.1	67.5	74.2	26.1	70.4	69.3	69.6	38.6	32.6	42	19.4	NA	NA	1.97e-19	-20.7	NA	NA	NA	NA
chr10	42599397	42599397	77.3	70	85.1	77.2	56.5	73	57.9	51.4	46.2	47.7	64.4	70.6	74.6	53.4	NA	NA	0.000814	-14.2	NA	NA	NA	NA
chr10	42599777	42599777	50	31.8	51.3	32.4	28.2	42.2	29.2	29.2	50.9	41.5	23.4	25.9	27.8	15.4	NA	NA	0.00164	-12.8	NA	NA	NA	NA
chr10	42600383	42600383	82.9	30.8	27.4	36.1	53	24.7	22.4	55.2	54.1	66.3	37.3	19	28.8	21.2	0.029	-22.6	NA	NA	NA	NA	6.35e-06	-22.7
chr10	42601379	42601379	64	87.5	49.2	67.7	67.2	64.2	77.2	49.2	76.2	69.6	60.2	81.8	89	88.6	NA	NA	NA	NA	NA	NA	0.000259	21.7
chr10	42662666	42662666	55.3	71	100	56.4	28.2	62.9	69.1	53.8	50	15.4	71.2	61.5	82	52.1	NA	NA	0.00157	-25.2	NA	NA	NA	NA
chr10	42662911	42662911	37	23.6	94.8	29.8	37.9	34.3	30.3	25.7	43.8	36.2	26.7	26.9	29	21.6	0.00562	18.2	0.000257	-18.8	NA	NA	NA	NA
chr10	42666944	42666944	0	26.7	0	0	36.4	0	0	0	0	0	0	0	7.69	0	NA	NA	NA	NA	NA	NA	0.0408	21.8
chr10	42737650	42737650	75	100	38.5	100	86.7	50	86.7	31.8	33.3	81.8	22.2	26.1	36	69.2	NA	NA	0.0129	44.1	NA	NA	NA	NA
chr10	42805465	42805465	47.4	82.4	48.6	53.6	87.5	76.2	78.6	78.4	97.1	57.6	48.4	81.2	65.6	58.6	NA	NA	NA	NA	NA	NA	0.0198	25.2
chr10	42808203	42808203	81.8	65.6	46.2	61.8	41	64.7	55.6	75.8	28.6	71.4	61.9	33.3	68.6	67.3	NA	NA	NA	NA	NA	NA	0.0269	-25
chr10	42878686	42878686	100	90.9	100	100	100	100	80	100	100	72.7	100	88.9	100	68.2	NA	NA	0.041	-22.8	NA	NA	NA	NA
chr10	43600474	43600474	11.4	7.89	2.27	21.9	7.14	0	18.8	6.67	3.12	16.2	4.44	21.7	6.67	14.3	NA	NA	0.0152	14.5	NA	NA	NA	NA
chr10	43759641	43759641	25.7	13.3	13.6	10.3	3.12	15.4	8.57	34.5	10.7	7.14	42.5	14.8	18.4	14	NA	NA	NA	NA	NA	NA	0.00801	-23
chr10	43759643	43759643	45.7	23.9	15.6	12.9	3.03	7.69	8.57	44.8	21.4	14.3	27.5	18	20.4	16.3	NA	NA	NA	NA	NA	NA	0.0408	-22
chr10	43836201	43836201	50	0	43.5	15.4	15.4	40	0	27.3	40	38.1	60	5.88	35.7	15.4	NA	NA	NA	NA	NA	NA	0.00737	-41.5
chr10	44076922	44076922	0	21.1	30.8	41.2	66.7	100	30	18.2	100	72.7	44.4	88.9	66.7	50	NA	NA	NA	NA	NA	NA	0.011	22.4
chr10	44285899	44285899	93.5	55.6	95.5	94.7	87.5	94.7	87.8	97.1	100	85.7	95	88.2	91.7	80	NA	NA	NA	NA	NA	NA	0.0266	-20
chr10	44852629	44852629	0	16.7	20	33.3	23.1	19.2	50	13	0	40	8.33	64.3	0	18.5	NA	NA	NA	NA	NA	NA	0.0469	29
chr10	44892516	44892516	61.3	100	83.9	83.3	91.7	78.1	88	75	62.5	77.8	42.9	80	85	92	NA	NA	NA	NA	NA	NA	0.00368	30.6
chr10	45012743	45012743	10.3	4.35	0	3.12	5.88	7.69	55.6	9.09	0	23.5	0	33.3	14.3	16	NA	NA	0.0362	14.3	NA	NA	NA	NA
chr10	45323045	45323045	69.6	44.4	53.3	20	47.1	40	5.56	47.8	25	31.2	50	27.8	63.6	12.5	NA	NA	0.0395	-30.4	NA	NA	NA	NA
chr10	45404739	45404739	76.9	36.1	83.3	28.2	35.5	70.3	23.3	54.1	83.3	32.4	76.2	22.2	81.8	40.9	NA	NA	2.89e-09	-47.7	NA	NA	0.00203	-34.8
chr10	45443262	45443262	72.2	26.7	50	18.2	35.7	75	8.7	60.9	46.7	41.2	50	21.1	66.7	5.88	NA	NA	0.000334	-43.3	NA	NA	NA	NA
chr10	45443444	45443444	60	14.3	42.1	0	14.3	33.3	3.85	22.7	40	23.8	42.1	0	33.3	0	NA	NA	0.000612	-30.9	NA	NA	0.013	-34.7
chr10	45471301	45471301	65.4	48.4	55	50	45.8	82.1	38.7	88.9	69.2	55.2	65.6	61.8	80.8	41.7	NA	NA	0.0317	-26.6	NA	NA	NA	NA
chr10	45473258	45473258	93.8	72.7	92.9	20	88.2	100	56.2	60	100	81.8	93.8	92.9	93.8	66.7	NA	NA	0.000684	-37.5	NA	NA	NA	NA
chr10	45473305	45473305	65.4	68	80	40	87	88.2	45.8	64.3	100	86.7	70.8	82.4	73.1	60	NA	NA	0.0413	-25.7	NA	NA	NA	NA
chr10	45487355	45487355	36.4	88.9	33.3	73.9	73.7	27.3	68.2	50	47.1	72.7	22.2	42.9	44.8	47.4	NA	NA	NA	NA	NA	NA	0.0489	28.3
chr10	45487381	45487381	31.8	86.7	34.8	60.9	82.4	53.8	63.2	51.9	71.4	80	16.7	43.8	40	27.8	NA	NA	NA	NA	NA	NA	0.014	36.6
chr10	45938627	45938627	85.7	100	100	80	80	75	88.9	100	100	80	88.2	100	84.2	35.7	NA	NA	NA	NA	0.0377	-33.5	NA	NA
chr10	45941051	45941051	91.3	100	72.7	83.3	75	93.8	55.9	95.5	100	81	88.9	27.3	90	52	NA	NA	NA	NA	NA	NA	0.028	-40.3
chr10	45941064	45941064	100	100	100	82.4	100	87.5	70.6	100	100	85.7	100	30.3	95	52	NA	NA	0.0199	-23.8	NA	NA	0.000138	-41.1
chr10	46966936	46966936	9.09	6.67	0	14.3	3.85	3.33	15.8	0	0	8.7	3.64	12.7	1.96	17.1	NA	NA	0.0277	12.9	NA	NA	NA	NA
chr10	46970368	46970368	27.3	3.12	6.25	5.71	2.78	3.33	20.6	9.52	12.5	25	11.1	9.52	6.94	33.3	NA	NA	0.0164	16.3	0.0407	16	NA	NA
chr10	46992983	46992983	25	37.5	0	0	58.8	33.3	41.2	0	0	41.2	100	28.2	24.2	30	0.0266	-25.5	NA	NA	NA	NA	NA	NA
chr10	46993289	46993289	3.08	4.71	8.62	8	13.8	6.52	7.69	11.5	5.36	27.6	3.45	17.5	3.26	20.9	NA	NA	0.0144	11.6	NA	NA	NA	NA
chr10	46993580	46993580	10.5	29.2	23.2	41.3	32.7	12.5	25.9	34.9	22.4	35	34	49.5	16.1	32.5	NA	NA	0.0421	14.7	NA	NA	NA	NA
chr10	46993586	46993586	3.51	14.6	10.7	23.9	16.7	7.5	12.7	11.6	2.04	25	11.3	22.7	3.23	20.5	NA	NA	0.000949	14.6	NA	NA	NA	NA
chr10	46993637	46993637	26.7	60	20	37.1	37.5	22	26.9	14.8	30.8	16.1	12	33.3	14.7	44.4	NA	NA	NA	NA	NA	NA	0.0123	26
chr10	47080839	47080839	20.2	6.67	16.1	7.14	0	10.3	3.92	12.1	25	15.6	24.6	8	19.6	14.5	NA	NA	NA	NA	NA	NA	0.0246	-14.4
chr10	47627474	47627474	27.3	0	23.1	0	11.1	31.2	0	77.8	0	9.09	31.6	8.33	47.4	5	NA	NA	0.0241	-27.8	NA	NA	0.0307	-31
chr10	48555755	48555755	16.7	68.6	33.3	63.6	94.1	83.3	88.6	73.9	88	92.3	62.2	80.6	69.6	51.6	NA	NA	NA	NA	NA	NA	0.00863	25.9
chr10	49452836	49452836	87	71.4	83.3	18.2	38.5	83.3	75	92.9	87.5	81.2	100	16.7	100	0	NA	NA	NA	NA	NA	NA	0.0167	-42.6
chr10	49684658	49684658	0	6.67	2.94	21.4	11.4	6.12	35.4	2.38	12.5	10	0	40.7	13.3	6.25	NA	NA	NA	NA	NA	NA	0.0102	16
chr10	49684676	49684676	4.88	12.5	3.7	26.2	14.7	17.5	46.7	12.9	0	47.8	16.7	31.2	14.3	37.5	NA	NA	0.000603	28.1	NA	NA	NA	NA
chr10	50514173	50514173	100	100	64.3	64.3	100	71.4	55.6	71.4	80	100	90.9	100	85.7	46.2	NA	NA	NA	NA	0.0189	-35.6	NA	NA
chr10	50650296	50650296	58.3	78.6	50	74.2	70	52.8	63.6	52.2	5.88	73.3	65.2	73.9	44.4	65.2	NA	NA	0.011	26.7	NA	NA	NA	NA
chr10	50650304	50650304	69.4	74.1	73.7	90	70	58.3	81.8	66.7	35.3	66.7	65.2	87	31.6	69.6	NA	NA	0.0186	21.7	NA	NA	NA	NA
chr10	50729414	50729414	92.3	80	50	60	66.7	68.8	35	90	83.3	16.7	76.9	13	66.7	47.1	NA	NA	NA	NA	NA	NA	0.0426	-50
chr10	50813992	50813992	46.5	77.8	34.6	40	75	42.3	28.6	39.1	57.1	63	29.2	76.9	24	53.8	NA	NA	NA	NA	NA	NA	0.0015	36.7
chr10	51832449	51832449	57.1	50	75	55.6	40	20	62.5	90	60	57.1	100	40.7	50	66.7	NA	NA	NA	NA	NA	NA	0.0213	-44.3
chr10	52298989	52298989	80	61.9	88.9	42.1	75	93.3	33.3	75	80	44.4	100	80	88.9	76.9	NA	NA	0.011	-39.4	NA	NA	NA	NA
chr10	52637620	52637620	100	95	33.3	64.3	94.7	84.2	88.9	100	90	64.3	93.9	96.7	87	63.6	NA	NA	NA	NA	0.0174	-22.9	NA	NA
chr10	54538258	54538258	44.4	80	66.7	35.7	20	70	33.3	45	60	0	66.7	31.6	65	40	NA	NA	0.0169	-38.6	NA	NA	NA	NA
chr10	55406991	55406991	100	92.3	85.7	94.1	100	85.7	90.5	84.2	84.6	63.6	91.7	97.1	100	53.8	NA	NA	NA	NA	0.013	-22.3	NA	NA
chr10	55636144	55636144	100	95.8	100	95	100	100	91.7	100	100	87	95	100	100	70.6	NA	NA	0.00523	-15.8	NA	NA	NA	NA
chr10	55636158	55636158	95.5	100	100	95	100	100	83.3	100	100	91.3	100	100	100	67.6	NA	NA	0.00214	-17.8	NA	NA	NA	NA
chr10	57026426	57026426	71.4	68.2	100	84.6	93.8	100	87.5	100	92.3	33.3	84.6	90	100	58.3	NA	NA	0.00158	-31.5	NA	NA	NA	NA
chr10	59967015	59967015	100	100	87.5	100	91.7	100	92.3	100	14.3	100	100	90	100	92.9	0.0174	-24.1	NA	NA	NA	NA	NA	NA
chr10	64301817	64301817	100	94.4	95.8	100	48.5	100	90.2	60	4.76	45.8	100	100	75	95.5	0.00166	-12.4	NA	NA	NA	NA	NA	NA
chr10	64741709	64741709	100	66.7	100	71.4	90.9	100	85.7	100	100	100	100	87.5	100	36.4	NA	NA	0.0216	-35.7	NA	NA	NA	NA
chr10	65801487	65801487	33.3	66.7	47.1	30.8	26.3	28.6	31.6	17.6	52.6	38.5	0	78.6	54.5	28.6	NA	NA	NA	NA	NA	NA	0.0394	35.1
chr10	69562718	69562718	50	0	16.7	45.5	0	0	0	25	10	25	18.2	9.09	25	83.3	NA	NA	NA	NA	0.0169	37.4	NA	NA
chr10	69608085	69608085	100	100	100	100	100	100	100	100	83.3	100	90	100	71.4	0	NA	NA	NA	NA	0.0398	-23.5	NA	NA
chr10	70273740	70273740	100	94.4	92.9	89.5	81.8	91.7	85.7	100	87.5	95	100	73.1	100	58.3	NA	NA	NA	NA	NA	NA	0.0312	-18.2
chr10	70358843	70358843	3.85	32.1	12.1	33.3	20.8	8	36.2	23.3	7.69	24.3	9.76	50	12.5	17.2	NA	NA	NA	NA	NA	NA	0.0355	24
chr10	71176435	71176435	0	12.5	0	37.5	0	0	20	0	0	0	0	7.69	0	27.3	NA	NA	0.0293	22.2	NA	NA	NA	NA
chr10	71176496	71176496	4.35	10	0	31.6	8.7	0	42.9	0	0	15.4	0	39.1	0	7.69	NA	NA	0.00109	25.4	NA	NA	NA	NA
chr10	71218067	71218067	100	88.9	100	68.8	25	92.3	85.2	100	100	95.2	100	70.6	85.7	100	NA	NA	NA	NA	NA	NA	0.00372	-30
chr10	71328544	71328544	17.5	2.86	38.6	4.88	30.6	21.3	18.5	17.9	5.56	0	0	20.6	0	0	NA	NA	NA	NA	0.033	-14.2	NA	NA
chr10	71490357	71490357	3.85	36.4	10.8	45.5	7.14	11.1	33.3	7.41	26.9	42.9	14.3	43.2	1.92	17.1	NA	NA	0.011	21.1	NA	NA	0.00816	23.5
chr10	71648316	71648316	75	75	62.5	93.8	54.5	100	100	66.7	30.8	100	75	100	100	100	NA	NA	0.0174	28.5	NA	NA	NA	NA
chr10	72212499	72212499	86.3	98.5	98.6	81.7	96.9	84.4	80.9	64.6	86.1	100	84.9	81	98	97.7	0.0144	14.6	NA	NA	NA	NA	NA	NA
chr10	72366012	72366012	71.4	91.7	100	88.9	100	91.7	62.5	100	90.9	38.5	94.4	100	87.5	63.2	NA	NA	NA	NA	0.0146	-36.6	NA	NA
chr10	72691108	72691108	0	3.85	0	5.56	2.78	7.89	12.8	2.94	14.3	6.06	2.94	41.7	0	17.1	NA	NA	NA	NA	NA	NA	0.0335	15.4
chr10	72994831	72994831	0	3.85	3.57	22.2	5.56	0	40.9	0	0	27.3	0	53.6	0	17.6	NA	NA	0.00252	26.5	NA	NA	9.36e-05	23.6
chr10	72994837	72994837	0	11.5	3.57	22.2	5.56	0	36.4	0	0	36.4	0	64.3	0	23.5	NA	NA	0.000963	29	NA	NA	1.11e-06	30.6
chr10	72994888	72994888	4.17	3.85	0	22.2	16.7	0	27.3	0	0	27.3	0	50	0	23.5	NA	NA	0.000555	25.3	NA	NA	0.00154	23.7
chr10	72994916	72994916	0	3.85	3.7	27.8	11.1	0	36.4	0	0	36.4	3.45	71.4	0	23.5	NA	NA	0.000444	30.3	NA	NA	5.18e-06	30.6
chr10	72994919	72994919	0	5.26	0	36.4	10	0	25	0	0	36.4	0	64.3	0	27.3	NA	NA	0.00444	31.1	NA	NA	0.000907	25.6
chr10	73054346	73054346	95.5	48.3	82.9	57.1	64.3	62.5	32	80	85.7	58.5	100	81.5	78.6	60	NA	NA	0.00458	-24.6	NA	NA	0.00072	-29.8
chr10	73107836	73107836	32.3	0	15.4	5.71	3.85	15.8	0	16	29.2	0	13	3.7	21.1	0	NA	NA	0.0237	-18.2	NA	NA	0.00829	-19.5
chr10	73156190	73156190	0	0	0	0	0	0	21.1	0	0	18.2	0	5.56	0	30	NA	NA	0.0248	15.7	NA	NA	NA	NA
chr10	73237619	73237619	70.7	79.2	62.9	87.5	89.7	82.4	97	60	100	82.9	50	96.8	74.1	74.1	NA	NA	NA	NA	NA	NA	0.0134	26.9
chr10	73475178	73475178	15.4	52.8	51.9	44.4	47.8	25	60.5	45.2	66.7	54.5	28.1	66.7	28.3	41.2	NA	NA	NA	NA	NA	NA	0.0207	28.7
chr10	73525963	73525963	84.2	92.3	87	72	75	83.3	52	81.8	95.5	51.4	88.2	60	70	62.5	NA	NA	0.0404	-24.1	NA	NA	NA	NA
chr10	73682375	73682375	61.5	92.3	50	100	93.3	50	100	71.4	50	71.4	80	90	52.6	91.7	NA	NA	0.0413	36.2	NA	NA	NA	NA
chr10	73768225	73768225	50	15.4	12.5	62.5	41.2	0	42.3	0	9.09	18.8	0	25	0	25	NA	NA	0.0234	32.8	NA	NA	NA	NA
chr10	73768375	73768375	3.45	6.45	0	15.8	13.8	5	37	0	0	11.1	7.69	46.7	0	47.1	NA	NA	0.00432	22.8	NA	NA	NA	NA
chr10	73768378	73768378	6.9	12.9	0	18.4	16.7	5	40.7	0	0	14.3	3.85	26.7	0	29.4	NA	NA	0.00562	22.6	NA	NA	NA	NA
chr10	73768396	73768396	0	25.8	0	36.8	16.7	5	44.4	0	0	21.4	0	50	0	41.2	NA	NA	6.78e-05	33.5	NA	NA	1.95e-06	30.8
chr10	73768449	73768449	0	3.85	0	15	4.76	0	8.7	5	0	0	0	12.1	0	21.4	NA	NA	0.0441	11.7	NA	NA	NA	NA
chr10	73769038	73769038	0	4.55	0	14.3	5	0	11.8	0	0	10	0	52.9	4.55	28.6	NA	NA	NA	NA	NA	NA	0.00237	18.6
chr10	73769040	73769040	0	9.09	0	14.3	10	0	17.6	0	12.5	10	0	41.2	0	35.7	NA	NA	NA	NA	NA	NA	0.0103	18.6
chr10	74069282	74069282	0	0	15.8	31.2	0	23.1	12.5	28.6	6.67	28.6	15.8	0	13.3	6.25	NA	NA	NA	NA	0.0226	20.3	NA	NA
chr10	74071193	74071193	0	100	87.5	75	90	100	50	66.7	100	75	71.4	100	85.7	20	NA	NA	NA	NA	NA	NA	0.0401	37.8
chr10	74080930	74080930	25	33.3	24	68	56.5	42.9	56.5	45.5	31.6	57.1	25	77.8	26.7	58.8	NA	NA	0.0322	30.2	NA	NA	NA	NA
chr10	74082048	74082048	5.88	57.1	13.6	56.2	54.5	28.6	73.7	15.4	16.7	58.3	20	68.8	17.6	40	NA	NA	0.00474	39.6	NA	NA	0.000925	46.7
chr10	74082056	74082056	11.8	46.4	22.7	68.8	45.5	28.6	73.7	23.1	8.33	50	6.67	68.8	11.8	53.3	NA	NA	0.000339	44.4	NA	NA	0.0113	39.4
chr10	74082076	74082076	23.5	71.4	33.3	75	63.6	57.1	84.2	30.8	16.7	50	26.7	93.8	23.5	53.3	NA	NA	0.0308	34.9	NA	NA	0.00057	49.7
chr10	74082489	74082489	9.09	72.2	0	66.7	63.6	21.1	75	18.2	0	56.2	0	100	0	11.1	NA	NA	4.16e-05	47.6	NA	NA	2.02e-05	64
chr10	74082670	74082670	18.2	83.3	33.3	75	72.7	47.4	83.3	36.4	16.7	56.2	66.7	66.7	58.3	88.9	NA	NA	0.0385	30.7	NA	NA	0.0252	46.4
chr10	74094726	74094726	0	0	3.45	20	8	0	22.2	4.55	0	11.8	0	22.2	2.56	26.1	NA	NA	0.00912	18.4	NA	NA	NA	NA
chr10	74109801	74109801	58.6	100	77.8	93.3	100	73.9	52.4	96.7	72.2	63	55.6	86.4	68.2	62.5	NA	NA	NA	NA	0.0409	-29.9	NA	NA
chr10	74853383	74853383	78.6	100	90	75	100	71.4	92.9	80.8	86.7	95	63.6	95.7	78.8	87	NA	NA	NA	NA	NA	NA	0.0356	23.7
chr10	75408039	75408039	16.1	24.2	22.7	46.2	34.6	8.33	57.1	24.1	35	50	11.1	51.4	25	50	NA	NA	0.0079	29	NA	NA	NA	NA
chr10	75531627	75531627	67.5	67.7	62.2	67.6	96.6	89.7	90.2	66.7	72.7	80	40	100	81.8	68.8	NA	NA	NA	NA	NA	NA	0.0316	25.7
chr10	76839391	76839391	0	11.1	5.56	56.2	13	10.5	52.2	31.2	0	37.5	0	58.8	0	55.6	NA	NA	1.88e-05	46.6	NA	NA	NA	NA
chr10	76870860	76870860	28	59.1	29.6	39.1	57.9	38.1	56.5	44.8	33.3	44.1	26.8	71.4	34.4	45.5	NA	NA	NA	NA	NA	NA	0.028	31.1
chr10	76870904	76870904	0	15.4	3.7	15.2	17.4	3.12	12	0	6.25	10	0	0	15.4	11.1	NA	NA	NA	NA	NA	NA	0.035	10.5
chr10	76955320	76955320	6.25	70	20.8	73.7	70.4	33.3	45.8	27.6	21.4	60	5	57.9	3.45	58.1	NA	NA	2.53e-05	40.8	NA	NA	3.36e-06	48.6
chr10	76955326	76955326	6.25	40	16.7	57.9	59.3	11.1	37.5	27.6	21.4	53.3	5	44.7	10.3	38.7	NA	NA	0.00282	30.8	NA	NA	0.00646	33.9
chr10	77910516	77910516	0	0	9.09	8.33	14.3	5.56	12.5	0	0	0	0	35	0	9.09	NA	NA	NA	NA	NA	NA	0.0257	24.3
chr10	77910642	77910642	0	0	5.56	22.2	20	5.56	18.8	0	33.3	10.7	0	25	0	18.2	NA	NA	NA	NA	NA	NA	0.0299	20.9
chr10	79216305	79216305	48.9	34.2	28.6	24.4	8.57	44.6	28.3	26.1	48.3	17.7	58.8	12.9	52.4	3.23	NA	NA	0.0102	-22.1	NA	NA	0.0207	-24.1
chr10	79246412	79246412	100	90.9	100	84.6	85.7	87.5	91.7	100	100	84.6	92.3	22.2	92.9	80	NA	NA	NA	NA	NA	NA	0.00861	-32.6
chr10	79595508	79595508	16.7	94.1	10	30.8	50	28.6	47.4	5.56	33.3	0	25	47.6	45.8	38.5	NA	NA	NA	NA	NA	NA	0.00303	50
chr10	79595529	79595529	8.33	76.5	27.3	25	50	0	21.1	5.88	0	0	25	38.1	33.3	16.7	NA	NA	NA	NA	NA	NA	0.0321	41
chr10	79609030	79609030	87.1	75.9	73.9	55.6	70	89.5	37	81.8	93.8	43.8	100	32	72.7	61.1	NA	NA	0.00646	-34.5	NA	NA	NA	NA
chr10	79617107	79617107	18.8	24.2	25.7	8.33	22.2	47.4	14.3	34.6	33.3	16	41.7	2.63	38.9	8.82	NA	NA	0.00727	-23.5	NA	NA	NA	NA
chr10	79617151	79617151	18.8	18.2	34.3	4.35	37.1	31.6	23.5	42.3	11.1	20.8	38.9	2.63	50	6.06	NA	NA	0.0259	-23.3	NA	NA	NA	NA
chr10	80839360	80839360	10	0	7.14	38.5	20	0	33.3	0	0	33.3	0	45.5	0	30	NA	NA	0.032	31.8	NA	NA	NA	NA
chr10	80849285	80849285	30	63.6	46.2	60	66.7	37.5	100	60	40	90	38.5	87.5	50	100	NA	NA	0.0374	40.2	NA	NA	NA	NA
chr10	80873090	80873090	4.17	20.8	4.55	28.6	26.3	4.35	26.7	0	5	20	3.12	64	7.41	42.9	NA	NA	0.00686	24.4	NA	NA	9.33e-06	35.5
chr10	80873143	80873143	0	4.17	0	14.3	10.5	4.35	13.3	0	0	25	0	32	0	9.52	NA	NA	NA	NA	NA	NA	0.00989	16.2
chr10	80887063	80887063	18.2	12	46.9	17.4	5.88	43.5	17.4	28.6	53.3	17.4	35.1	20	61.9	15.6	NA	NA	0.000571	-33.7	NA	NA	NA	NA
chr10	80912328	80912328	12.5	37.2	28.6	43.9	33.3	33.3	48.6	11.1	40.9	38.1	16.1	79.4	22.5	58.6	NA	NA	NA	NA	NA	NA	1.72e-05	35.3
chr10	80912366	80912366	9.38	44.2	14.3	48.8	33.3	16.7	47.2	7.41	9.09	42.9	3.23	88.2	10.3	48.3	NA	NA	7.74e-06	34.7	NA	NA	3.12e-11	47.3
chr10	80912380	80912380	29	50	40	58.5	54.3	37.5	66.7	26.9	15	76.2	25.8	88.2	23.1	82.8	NA	NA	2.12e-06	39.6	NA	NA	0.000274	35.8
chr10	80955122	80955122	0	29.4	5.88	27.8	27.6	7.14	24.1	9.52	15.4	12	4.17	13.8	0	23.5	NA	NA	NA	NA	NA	NA	0.0192	20.5
chr10	80983133	80983133	6.67	30	26.3	47.8	53.8	42.9	35	26.3	26.3	75	23.3	75	58.3	61.5	NA	NA	NA	NA	NA	NA	0.00451	31.8
chr10	80997652	80997652	0	12	0	28.6	11.3	3.33	29.4	2	7.41	13.8	0	55.8	0	52.2	NA	NA	6.46e-06	26.9	NA	NA	2.9e-08	26.5
chr10	80997774	80997774	0	16.7	2.5	31.5	24.5	13.3	36	16.3	11.1	14.3	11.4	67.4	9.09	47.8	NA	NA	0.00389	23.9	NA	NA	0.00021	28.4
chr10	80999780	80999780	0	10	0	16.7	4.76	4.76	26.7	0	0	6.25	0	40	0	18.2	NA	NA	0.0413	17.4	NA	NA	NA	NA
chr10	80999807	80999807	0	20	0	27.8	0	2.44	32.6	4.35	0	18.8	0	90	0	63.6	NA	NA	6.55e-06	31.6	NA	NA	0.00454	24.4
chr10	80999934	80999934	0	12.5	0	0	0	3.85	25.7	5.56	11.1	0	0	90	0	50	NA	NA	NA	NA	NA	NA	0.0369	27.9
chr10	81003621	81003621	10.5	28	18.2	40.9	10.3	11.8	12.5	0	23.5	20	15.6	54.3	21.9	39.1	NA	NA	NA	NA	NA	NA	0.0449	21.5
chr10	81003657	81003657	0	16	4.55	9.09	0	0	6.25	0	0	10	0	22.9	12.5	21.7	NA	NA	NA	NA	NA	NA	0.0285	13.5
chr10	81003659	81003659	0	8	0	18.2	3.45	11.8	12.5	7.14	5.88	5	0	38.2	3.12	26.1	NA	NA	NA	NA	NA	NA	0.0294	16.6
chr10	81020862	81020862	8.33	83.3	0	33.3	12.5	0	41.7	25	0	50	28.6	50	35.7	75	NA	NA	0.0295	36.1	NA	NA	NA	NA
chr10	81029877	81029877	52.6	83.3	70.6	93.3	100	62.5	100	50	37.5	84.6	57.1	100	50	75	NA	NA	0.0439	29.6	NA	NA	NA	NA
chr10	81034368	81034368	0	9.09	12.5	25	38.5	27.3	27.3	14.3	16.7	35	3.7	44.8	17.6	23.5	NA	NA	NA	NA	NA	NA	0.0373	30.6
chr10	81075067	81075067	45.5	29.4	13.8	55	24.3	35	54.3	50	11.4	48.1	25	73.5	46.2	75	NA	NA	0.000655	34.9	NA	NA	NA	NA
chr10	81167641	81167641	55.6	100	83.3	92.9	100	55.6	92.9	71.4	72.7	83.3	81	100	80	87.5	NA	NA	NA	NA	NA	NA	0.0465	27
chr10	81204585	81204585	40	0	0	100	45.5	0	37.5	0	0	100	41.7	25	56.2	100	NA	NA	2.03e-05	48.7	0.0108	43.7	NA	NA
chr10	81206551	81206551	43.2	55.9	50	27	29.4	40	20	29.6	54.2	33.3	23.8	32.1	60	9.68	NA	NA	0.00359	-27.9	NA	NA	NA	NA
chr10	81928592	81928592	75	47.6	68.4	33.3	58.8	78.3	60.9	89.3	86.7	76.9	72.7	16.7	71.4	25	NA	NA	NA	NA	NA	NA	0.00685	-39.2
chr10	82116267	82116267	0	5.56	0	11.8	6.67	0	10	0	0	0	0	15.8	0	38.5	NA	NA	0.0328	16.7	NA	NA	NA	NA
chr10	82299681	82299681	0	29.2	4.17	34.5	10.3	4.76	21.6	0	0	16	0	43.5	8.11	19.4	NA	NA	0.0351	17.7	NA	NA	8.79e-06	30.3
chr10	85931562	85931562	11.1	26.3	0	18.8	11.1	0	14.3	0	0	18.2	0	21.1	0	16.7	NA	NA	0.0256	16.9	NA	NA	NA	NA
chr10	85932118	85932118	0	16.7	0	33.3	5	0	42.9	10	12.5	16.7	0	40	0	25	NA	NA	0.0404	30.1	NA	NA	NA	NA
chr10	85937373	85937373	0	11.8	0	16.7	9.09	0	30	8.33	0	12.5	0	25	0	13.3	NA	NA	0.0244	16.9	NA	NA	NA	NA
chr10	85997426	85997426	54.5	72.4	32.3	43.5	52.2	61.1	47.6	66.7	68.8	13.3	62.1	74.6	60	43.9	NA	NA	NA	NA	0.0226	-29.4	NA	NA
chr10	86017086	86017086	5.56	7.69	0	0	0	0	25	0	0	37.5	13.3	31.6	8.33	23.1	NA	NA	0.044	17.7	NA	NA	NA	NA
chr10	86124777	86124777	90	93.3	100	81.2	91.3	100	90.5	100	100	60	100	88.9	100	90	NA	NA	0.0117	-16.4	NA	NA	NA	NA
chr10	87743179	87743179	83.3	60	100	87.5	66.7	100	90	57.1	100	30	76.9	80	100	50	NA	NA	0.0237	-36.1	NA	NA	NA	NA
chr10	88148900	88148900	23.5	90.9	66.7	62.5	85.7	30	50	35.3	87.5	66.7	36.8	68.4	45.8	46.2	NA	NA	NA	NA	NA	NA	8.82e-05	50.2
chr10	88149666	88149666	17.4	16.7	0	6.45	7.41	0	12	15.8	0	14.3	9.09	7.5	0	20.8	NA	NA	0.041	12.9	NA	NA	NA	NA
chr10	88241424	88241424	28.6	25	57.1	37.5	19	10	16.7	21.4	50	26.7	20	18.2	86.4	0	0.0367	36	NA	NA	NA	NA	NA	NA
chr10	88296347	88296347	8.33	14.3	0	26.7	22.2	10	35.7	0	0	33.3	0	9.09	7.69	58.3	NA	NA	0.0273	32.9	NA	NA	NA	NA
chr10	88302774	88302774	85	85.7	100	89.3	95.7	100	82.4	95.5	100	71.4	91.7	94.4	100	66.7	NA	NA	0.0122	-21.4	NA	NA	NA	NA
chr10	88503570	88503570	100	65	86.7	85.7	77.8	73.3	64.7	93.3	85.7	84.2	83.3	55.6	94.7	72.7	NA	NA	NA	NA	NA	NA	0.0487	-27.3
chr10	88911951	88911951	94.1	66.7	79.3	47.1	42.9	85	65.6	81.2	71.4	41.2	66.7	15.4	66.7	80	NA	NA	NA	NA	NA	NA	0.0189	-35.4
chr10	89425171	89425171	11.1	71.4	12.5	36.4	93.5	11.8	7.69	42.9	33.3	23.5	13.6	21.1	12.5	21.7	NA	NA	NA	NA	NA	NA	0.00418	42.2
chr10	89802286	89802286	1.85	8	0	7.14	17.6	2.17	29.2	7.69	15.4	23.7	0	16.7	5.56	21.7	NA	NA	0.0215	16.5	NA	NA	NA	NA
chr10	89848872	89848872	56.2	100	78.6	81.2	100	78.9	100	65.4	66.7	73.7	66.7	92.9	90	69.2	NA	NA	NA	NA	NA	NA	0.0101	35.1
chr10	92616821	92616821	0	50	0	18.8	20	0	33.3	33.3	16.7	66.7	28.6	42.9	36.4	77.8	NA	NA	0.0127	28.5	NA	NA	NA	NA
chr10	93994451	93994451	95.7	84	96.2	47.6	80	91.7	81.5	88	53.3	73.7	92.3	31.8	90	80	NA	NA	NA	NA	NA	NA	0.0164	-24.4
chr10	94735047	94735047	77.8	100	100	100	100	100	100	87.5	100	100	100	81.8	100	0	NA	NA	0.0488	-13.6	NA	NA	NA	NA
chr10	95051127	95051127	5.88	13.6	0	18.8	5.88	0	14.3	0	0	12.5	0	30.8	0	33.3	NA	NA	0.0499	19.1	NA	NA	NA	NA
chr10	95051132	95051132	0	9.68	0	18.4	0	6.06	21.4	0	0	5.56	0	13.6	0	20	NA	NA	0.0423	14.9	NA	NA	NA	NA
chr10	95180696	95180696	47.6	92.3	70.8	73.3	100	81.5	100	57.7	72.2	90.9	52.9	100	53.8	44.4	NA	NA	NA	NA	NA	NA	1.61e-05	43.4
chr10	95308834	95308834	52.2	60	37.5	66.7	75	43.8	57.9	80.8	35.7	88.9	36	72.2	39.1	71.4	NA	NA	0.0192	32	NA	NA	NA	NA
chr10	96144862	96144862	86.7	100	57.1	72.2	100	100	93.3	62.5	60	84.6	90	100	66.7	77.8	NA	NA	NA	NA	NA	NA	0.0428	22
chr10	97051319	97051319	0	39.1	23.5	13.3	18.2	21.4	44.4	21.4	37.5	17.4	13.3	56	30	50	NA	NA	NA	NA	NA	NA	0.0405	26.9
chr10	97147983	97147983	100	80	95	93.3	90	96.2	100	100	100	100	100	81.2	100	79.2	NA	NA	NA	NA	NA	NA	0.0379	-15.2
chr10	97227155	97227155	0	0	9.09	28.6	0	0	40	0	8.33	31.6	0	42.1	0	20	NA	NA	0.0268	27.5	NA	NA	NA	NA
chr10	98370620	98370620	52.2	62.5	81.2	52.4	57.1	92	58.6	77.8	90	70	83.3	53.8	87.5	0	NA	NA	0.00158	-37.4	NA	NA	NA	NA
chr10	98484749	98484749	52	50	75	51.9	66.7	70	73.3	60	84.6	31	68.8	29.4	80	15	NA	NA	0.0223	-35.5	NA	NA	NA	NA
chr10	99080878	99080878	28.6	30	43.8	66.7	66.7	35.7	65.2	10.5	47.1	40	23.3	57.1	32	31.8	NA	NA	NA	NA	NA	NA	0.034	32.3
chr10	99109981	99109981	70.6	31.8	35	62.5	44.4	36.4	45.5	58.8	66.7	60	58.8	12.1	61.1	11.8	NA	NA	NA	NA	NA	NA	0.0412	-34.7
chr10	99449770	99449770	0	19.2	0	44.4	9.52	7.69	40.7	6.25	0	20.7	0	27.8	0	16	NA	NA	4.06e-06	28.4	NA	NA	NA	NA
chr10	99675595	99675595	4.35	16.7	0	18.8	14.3	4	3.23	0	9.09	4.55	0	21.6	0	25	NA	NA	NA	NA	NA	NA	0.00933	16.3
chr10	99675608	99675608	0	25	0	18.2	16.3	0	9.68	0	4.35	4.55	0	32.4	0	25	NA	NA	0.00519	14.1	NA	NA	3.54e-06	24.1
chr10	100151610	100151610	0	3.33	0	18.2	6.45	7.14	7.69	4.35	3.85	9.38	0	25	0	19.4	NA	NA	0.0326	12.1	NA	NA	NA	NA
chr10	100151661	100151661	0	13.3	5.56	28.1	16.1	17.9	19.2	4.35	3.85	9.38	0	38.9	1.89	31.4	NA	NA	0.0239	16.1	NA	NA	9.98e-05	22.7
chr10	101287609	101287609	28.6	0	40	7.69	0	0	0	33.3	0	0	17.6	0	14.3	0	NA	NA	NA	NA	NA	NA	0.0166	-25.6
chr10	101296447	101296447	26.7	0	27.3	0	14.3	18.8	0	7.69	100	0	100	41.7	20	0	NA	NA	0.0041	-29.3	NA	NA	NA	NA
chr10	101381798	101381798	30.8	0	37.5	16.7	21.4	10	0	30.8	16.7	23.1	24	100	30	0	NA	NA	NA	NA	0.0287	-27.9	NA	NA
chr10	101535370	101535370	91.7	65	92.9	88.9	87.5	80	62.5	92.9	63.6	41.7	90.5	38.1	60.7	54.5	NA	NA	NA	NA	NA	NA	0.0387	-30.1
chr10	102900392	102900392	13.3	14.3	0	7.69	7.32	0	10.7	0	0	27.8	8.33	7.14	0	29.2	NA	NA	0.00328	17.7	NA	NA	NA	NA
chr10	102983328	102983328	24.2	15.2	5	21.6	24.4	17.1	22.9	24.4	5	35	27.9	26.9	4.55	28.1	NA	NA	0.0361	18	NA	NA	NA	NA
chr10	103022992	103022992	55.6	57.1	26.9	47.4	52.9	40	76.9	31.4	28.6	52.8	62.5	78.6	23.1	60	NA	NA	0.0226	28.1	NA	NA	NA	NA
chr10	103027338	103027338	21.9	22.9	14.7	36.4	13.3	30.4	31.2	24.3	0	31	25.7	63.6	3.03	42.3	NA	NA	0.0127	23.3	NA	NA	NA	NA
chr10	103124613	103124613	41.7	45.5	64.7	50	25	50	31.8	30	33.3	7.69	20	14.5	20.5	50.9	NA	NA	NA	NA	0.008	25.5	NA	NA
chr10	103386503	103386503	36.4	58.6	35	73.7	71.9	23.1	72	37.5	15.8	51.9	21.9	86.4	17.8	55.6	NA	NA	7.4e-06	40.4	NA	NA	1.23e-05	42.8
chr10	103536348	103536348	0	0	0	0	0	0	0	0	0	0	0	0	0	88.9	NA	NA	0.000438	25.8	0.0187	25.8	NA	NA
chr10	103575190	103575190	77.8	100	72.7	66.7	100	75	80	88.9	100	100	75	100	90	53.8	NA	NA	NA	NA	0.0346	-30.3	NA	NA
chr10	103601176	103601176	4.17	8.33	0	11.1	4	0	0	0	0	11.1	3.12	3.45	3.23	31.7	NA	NA	0.0499	13.2	NA	NA	NA	NA
chr10	103935054	103935054	83.3	100	100	73.1	57.1	83.3	55.6	80	87.5	0	86.7	95.7	76.9	66.7	NA	NA	NA	NA	0.0385	-25.3	NA	NA
chr10	104379166	104379166	0	5.26	0	21.4	7.14	0	20	0	0	29.4	0	6.25	0	23.1	NA	NA	0.00265	23.4	NA	NA	NA	NA
chr10	104433316	104433316	28	37.5	28.6	76.5	50	30	50	17.4	0	34.8	5.26	42.1	12.5	40.9	NA	NA	0.0363	23.9	NA	NA	NA	NA
chr10	104434215	104434215	0	7.69	0	4.76	0	0	22.2	0	11.1	0	0	48.4	0	25.9	NA	NA	NA	NA	NA	NA	0.000244	23.9
chr10	104434244	104434244	0	0	0	0	0	0	36.4	0	0	0	0	37.5	0	6.25	NA	NA	NA	NA	NA	NA	0.0289	20
chr10	104679287	104679287	14.3	11.4	3.12	23.8	25.8	3.7	15.4	19.2	6.67	31.2	12.5	15.9	5.88	25	NA	NA	0.0265	19.6	NA	NA	NA	NA
chr10	105344861	105344861	67.7	84.2	66.7	86.7	85.7	90.9	71.4	43.5	58.8	68.8	46.7	75.7	60.7	57.1	NA	NA	NA	NA	NA	NA	0.0229	27.4
chr10	105344888	105344888	66.7	90.5	66.7	100	89.7	90.9	85.7	43.5	52.9	87.5	59.4	86.5	48.1	55.6	NA	NA	NA	NA	NA	NA	0.002	30.9
chr10	105405057	105405057	31.8	81.8	33.3	92.3	81.8	25	71.4	44.4	66.7	75	20.6	89.5	47.8	71.4	NA	NA	0.0327	32.4	NA	NA	1.8e-05	57.7
chr10	105405086	105405086	31.8	66.7	35.3	78.6	86.7	60	83.3	33.3	68.8	64.7	35.3	66.7	52.2	63.6	NA	NA	NA	NA	NA	NA	0.0411	39.1
chr10	105421752	105421752	0	5.88	3.45	10.3	0	20	5.71	2.94	8.82	20	0	33.3	0	16	NA	NA	NA	NA	NA	NA	0.0484	15.4
chr10	105424144	105424144	58.6	88.2	70	93.5	88.5	45.8	90.9	69.2	76.9	81.5	68.4	83.3	55.6	92.9	NA	NA	0.00413	29.3	NA	NA	NA	NA
chr10	105517511	105517511	0	11.1	0	66.7	11.1	0	71.4	0	0	50	0	66.7	0	15.4	NA	NA	0.000276	43.2	NA	NA	0.0299	25
chr10	105562800	105562800	0	0	0	27.3	0	0	8.33	0	0	25	9.09	33.3	0	35.3	NA	NA	0.0131	25.5	NA	NA	NA	NA
chr10	105567970	105567970	100	100	64.3	66.7	80	100	76.9	100	100	100	100	90	72.4	93.8	0.0474	-22	NA	NA	NA	NA	NA	NA
chr10	105597000	105597000	0	4.55	0	25.9	0	0	24.2	4.17	0	0	0	0	0	0	NA	NA	0.00373	17.9	NA	NA	NA	NA
chr10	105641834	105641834	20	22.7	11.1	45.5	7.69	0	33.3	5	0	38.9	7.41	39.1	5.88	12.5	NA	NA	0.00315	27.6	NA	NA	NA	NA
chr10	105765611	105765611	7.14	4.17	14.7	21.4	33.3	6.38	17.1	11.9	32.1	32.4	3.12	50	0	36.8	NA	NA	NA	NA	NA	NA	0.0461	20.5
chr10	106243392	106243392	77.3	93.5	100	64.7	84.6	75	59.1	77.3	91.7	57.9	100	93.5	92	63.6	NA	NA	0.0328	-29.4	NA	NA	NA	NA
chr10	108357110	108357110	100	100	100	95.5	100	100	95.2	100	80	63.6	95.8	100	100	69.2	NA	NA	NA	NA	0.0226	-14.9	NA	NA
chr10	109870169	109870169	100	100	100	91.7	96.3	100	92.3	92.9	100	100	95.7	95	100	68.4	NA	NA	0.0353	-14	NA	NA	NA	NA
chr10	110905776	110905776	100	100	92.9	81.8	80	100	66.7	100	100	87.5	66.7	95	100	60	NA	NA	0.0139	-27.5	NA	NA	NA	NA
chr10	112220012	112220012	97.1	81.5	91.3	65	67.9	87	63.6	83.3	83.3	70.8	91.7	47.2	95.2	70	NA	NA	NA	NA	NA	NA	0.017	-27.8
chr10	112235939	112235939	50	72.7	75	69.2	81.5	54.5	71.4	11.1	84.6	75	46.2	92.9	80	50	NA	NA	NA	NA	NA	NA	0.00575	47
chr10	112496658	112496658	78.9	100	89.5	89.5	100	94.4	94.7	80	92.9	100	88	100	84.6	97.1	NA	NA	NA	NA	NA	NA	0.0164	16.7
chr10	114746827	114746827	4.55	34.6	8.7	33.3	13.3	5.88	33.3	8	4.35	36.4	4.35	36.1	0	24.2	NA	NA	0.00144	26.1	NA	NA	0.0437	25.5
chr10	114746835	114746835	0	15.4	8.7	19	33.3	11.8	29.2	4	17.4	22.7	8.7	33.3	10.5	27.3	NA	NA	NA	NA	NA	NA	0.0364	23
chr10	114751594	114751594	35.3	44	30.4	41.7	52.6	20	65.2	40.7	31.6	73.1	27.3	33.3	15.4	46.7	NA	NA	0.0133	33.9	NA	NA	NA	NA
chr10	114752149	114752149	0	0	0	9.09	2.63	0	9.09	0	0	0	2.7	37.1	0	25	NA	NA	0.0027	10.6	NA	NA	0.0254	12.2
chr10	114752237	114752237	0	10	3.03	22.7	6.25	8	16.7	0	5	16	0	18.8	0	24.1	NA	NA	0.0276	16.5	NA	NA	0.00691	11.5
chr10	114752248	114752248	2.78	20	3.12	18.2	31.2	8	20.8	6.9	10	4	2	39.4	5.41	36.7	NA	NA	NA	NA	NA	NA	5.73e-05	26
chr10	114752296	114752296	0	7.5	3.12	22.7	22.6	0	8.33	0	0	0	0	28.1	0	23.1	NA	NA	0.0132	12.6	NA	NA	3.7e-05	18.4
chr10	114752303	114752303	3.7	4.76	4.35	42.9	18.2	6.67	21.4	7.14	9.09	0	0	50	3.23	16.7	NA	NA	NA	NA	NA	NA	0.0215	20.4
chr10	114778469	114778469	100	80	95	57.1	40	75	56.2	100	81.8	88.9	100	33.3	92.3	62.5	NA	NA	NA	NA	NA	NA	0.00547	-52.4
chr10	114778506	114778506	66.7	20	77.8	14.3	0	35.7	7.69	33.3	70	33.3	92.3	33.3	91.7	12.5	NA	NA	0.000659	-52.3	NA	NA	NA	NA
chr10	114778632	114778632	77.8	0	60	4.17	0	25	0	66.7	16.7	5.26	47.4	9.09	56.2	25	NA	NA	0.00509	-37.6	NA	NA	0.000144	-55.1
chr10	114778642	114778642	57.1	10	78.6	6.67	12.5	25	0	20	33.3	0	85.7	7.69	80	20	NA	NA	7.3e-05	-56.1	NA	NA	0.0122	-54.7
chr10	114778739	114778739	55.6	0	60	0	19	37.5	0	66.7	33.3	18.2	60	7.69	50	42.9	NA	NA	NA	NA	NA	NA	0.0111	-47.2
chr10	115053064	115053064	81.8	86.7	80	42.9	81.2	88.9	20	100	68.8	50	100	7.69	81.8	21.4	NA	NA	0.000248	-49.5	NA	NA	7.6e-05	-45
chr10	115275183	115275183	94.1	60	73.3	53.8	50	100	63.2	100	84.6	43.8	73.7	81	100	50	NA	NA	0.00155	-37.8	NA	NA	NA	NA
chr10	115736973	115736973	100	100	100	84.6	92.9	76.5	92.3	88.9	100	84.6	100	33.3	100	75	NA	NA	NA	NA	NA	NA	0.00164	-35.3
chr10	115752444	115752444	88.9	100	84.6	87	100	86.1	92	78.6	92.3	97.1	80	100	88.9	94.4	NA	NA	NA	NA	NA	NA	0.00936	17.3
chr10	115821171	115821171	0	8.33	0	27.3	0	0	37.1	0	5	7.69	0	23.5	2.63	12	NA	NA	0.000649	20.1	NA	NA	NA	NA
chr10	115925427	115925427	92.3	61.5	100	41.7	95	100	71.4	87	85.7	50	100	91.7	88.2	88.9	NA	NA	0.0237	-29.5	NA	NA	NA	NA
chr10	115925430	115925430	100	61.5	100	33.3	80	100	66.7	91.3	85.7	50	90	84	88.2	88.9	NA	NA	0.00835	-33.4	NA	NA	NA	NA
chr10	116003915	116003915	7.14	12.5	0	48	57.6	0	35.7	0	0	13.3	3.57	18.2	0	54.5	NA	NA	0.00064	38.5	NA	NA	0.00605	34.8
chr10	116061657	116061657	50	69.2	58.3	64.3	100	27.3	81.2	36.8	60	68.8	14.3	66.7	100	85.7	NA	NA	NA	NA	NA	NA	0.0466	38.5
chr10	116061899	116061899	15.4	45.5	16.7	7.14	57.1	16.7	16.7	0	66.7	37.5	9.09	53.3	5.88	71.4	NA	NA	NA	NA	NA	NA	0.0496	42.5
chr10	116162897	116162897	14.7	17.4	7.41	32.4	20	8	19.4	22.2	22.7	20.8	10.5	30.2	9.09	44.7	NA	NA	0.0458	19.6	NA	NA	NA	NA
chr10	116331087	116331087	0	0	0	0	0	4.17	20	0	4.35	13.6	0	24.1	0	30.4	NA	NA	0.0392	14.7	NA	NA	NA	NA
chr10	118387454	118387454	25.9	0	14.3	18.2	0	10	11.1	16.7	4	12.5	0	0	0	0	NA	NA	NA	NA	NA	NA	0.0161	-16.2
chr10	118609925	118609925	20.6	59.1	28.6	30.8	44.8	27.3	70.6	18.8	20	48.5	11.8	50	14.3	30.8	NA	NA	NA	NA	NA	NA	0.0164	32.8
chr10	119304379	119304379	13	8.33	17.6	22.2	0	18.8	30	15	5	33.3	0	12.1	27.3	53.8	NA	NA	NA	NA	0.0486	26.7	NA	NA
chr10	119451570	119451570	24.2	37	34.6	38.9	35	38.7	29.4	3.33	12.5	6.45	6.06	42.3	6.67	29	NA	NA	NA	NA	NA	NA	0.0068	27.9
chr10	119494768	119494768	3.03	28	4.17	29.4	9.52	18.2	17.4	5.56	13.6	20	15.4	45.5	12.8	28.1	NA	NA	NA	NA	NA	NA	0.0327	23.3
chr10	121156043	121156043	89.5	50	61.5	84	94.1	78.1	64.3	90.9	42.1	52	100	71.4	64.3	46.7	0.0116	-28.2	NA	NA	NA	NA	NA	NA
chr10	122353613	122353613	68.4	85.2	48.7	40.9	89.7	47.1	53.1	75.9	47.1	51.1	50	61.1	65	27.3	NA	NA	NA	NA	0.00123	-35.6	NA	NA
chr10	122722875	122722875	0	0	0	31.8	0	0	30	0	0	14.3	0	35.3	0	33.3	NA	NA	7.66e-05	27.4	NA	NA	NA	NA
chr10	122722967	122722967	0	0	9.09	30	12.5	0	33.3	0	7.14	14.3	0	72.7	0	23.5	NA	NA	NA	NA	NA	NA	0.000822	22.5
chr10	122722970	122722970	0	0	8.7	30	12.5	0	25	0	0	0	0	50	0	25	NA	NA	NA	NA	NA	NA	0.0327	15
chr10	122817970	122817970	93.1	88.9	87.9	96.3	36.4	69.4	90	67.5	54.2	86.2	77.8	95.2	84.6	100	NA	NA	0.0257	19.7	0.0328	29.8	NA	NA
chr10	122833982	122833982	90.9	85.7	100	66.7	94.7	100	54.5	100	100	75	100	50	94.1	68.4	NA	NA	0.00854	-32.5	NA	NA	NA	NA
chr10	123069468	123069468	13.3	60.7	25.7	59.5	61.5	32.6	60.5	47.7	55.6	51.4	48	59.3	10	44.1	NA	NA	0.0203	24.2	NA	NA	NA	NA
chr10	123162662	123162662	40	7.14	16.7	21.4	0	35	25	33.3	22.2	0	66.7	0	44.4	22.2	NA	NA	NA	NA	NA	NA	0.0374	-42.2
chr10	123196870	123196870	7.69	42.9	0	40	0	4.17	27.3	26.7	16.7	25	9.09	22.2	0	9.09	NA	NA	0.0202	24	NA	NA	NA	NA
chr10	123250404	123250404	61.9	81.8	43.5	75.6	84.2	72	78	68.8	46.2	91.7	59.1	85.2	70	94.4	NA	NA	0.0463	24.3	NA	NA	NA	NA
chr10	123254519	123254519	58.8	88	66.7	76.2	89.5	60	67.9	66.7	70.6	70	56.2	92.9	85.7	60.9	NA	NA	NA	NA	NA	NA	0.0456	29.1
chr10	123274315	123274315	22.2	64.3	14.3	22.2	64.7	10	20	0	50	33.3	18.2	35.3	16.7	21.1	NA	NA	NA	NA	NA	NA	0.0101	40.2
chr10	123291502	123291502	35	85.7	15	83.3	70	54.5	83.3	54.5	46.2	100	42.9	92.3	31.8	66.7	NA	NA	0.000174	51.6	NA	NA	0.0017	43.7
chr10	123352527	123352527	11.1	44	8.33	29.6	71.4	47.4	56.2	53.1	54.5	50	20	81.8	11.1	52.2	NA	NA	NA	NA	NA	NA	0.0131	31.6
chr10	123352575	123352575	22.2	80	23.1	34.5	81.2	59	73.5	68.8	27.3	71.4	40	83.3	11.1	34.8	NA	NA	NA	NA	0.0437	-25.9	0.00131	38
chr10	123353083	123353083	18.8	37.5	22.2	42.3	91.7	29.4	64.3	31.8	60	56.7	0	66.7	20	30.8	NA	NA	NA	NA	NA	NA	0.00117	51.4
chr10	123353100	123353100	4.65	15.8	15.8	35	71.4	22.9	30.8	29.5	16.7	51.9	9.68	63	10	20	NA	NA	NA	NA	NA	NA	5.37e-05	38.8
chr10	123353267	123353267	14	39.3	7.69	38.5	60	36	61.9	45.7	70.6	80	15.6	61.3	10.5	50	NA	NA	0.0279	29.9	NA	NA	0.0161	29
chr10	123353298	123353298	3.23	21.4	0	25	33.3	11.1	60	34.6	17.6	50	2.5	45.2	0	12	NA	NA	0.000342	28	NA	NA	NA	NA
chr10	123353315	123353315	9.68	19	3.03	28.6	46.7	5.56	42.9	32	29.4	28.6	2.5	48.4	0	20	NA	NA	0.0242	22.1	NA	NA	0.0253	23.4
chr10	123353337	123353337	12.9	40.5	6.06	35.7	76.7	38.9	85.7	53.8	52.9	57.1	2.5	74.2	7.69	32	NA	NA	0.00965	28.7	NA	NA	6.53e-07	41.6
chr10	123391390	123391390	3.85	37.5	13	32	21.7	14.8	63	0	23.1	42.3	12.5	40	15.4	28	NA	NA	0.0268	26	NA	NA	0.0117	27
chr10	123845396	123845396	16	15	21.4	59.1	0	0	20.8	11.1	0	21.1	6.25	75	4	28.6	NA	NA	0.00802	26.2	NA	NA	NA	NA
chr10	123845519	123845519	0	0	0	0	12	14.3	9.68	0	0	0	0	34.5	13.3	8.33	NA	NA	NA	NA	NA	NA	0.0282	16.7
chr10	123845547	123845547	5.26	5.26	0	31	11.1	0	25.8	0	10	11.8	0	50	0	15.8	NA	NA	0.00553	21.4	NA	NA	NA	NA
chr10	123847174	123847174	4	22.7	4.76	47.8	36.8	7.41	41.2	6.25	50	15.4	0	48.1	0	20	NA	NA	0.00281	29.8	NA	NA	0.000168	33.9
chr10	123847178	123847178	3.7	0	4.35	27.9	26.3	0	23.3	9.09	25	7.69	10	18.2	8.33	33.3	NA	NA	0.0398	20.1	NA	NA	NA	NA
chr10	123847204	123847204	0	22.2	0	30	15	0	57.1	18.2	0	16.7	0	27.3	6.45	32.3	NA	NA	6.15e-05	31.9	NA	NA	NA	NA
chr10	123907462	123907462	23.1	75	14.3	38.5	42.9	28.6	56.5	10.5	47.1	61.5	9.09	58.6	8.7	42.9	NA	NA	NA	NA	NA	NA	0.00043	46.4
chr10	123907679	123907679	100	83.3	70	96.7	100	66.7	92.6	43.3	73.7	96.6	59.1	100	66.7	100	NA	NA	0.0152	25.7	NA	NA	0.000242	37.8
chr10	123907704	123907704	91.7	91.7	50	96.4	97	60	84.6	75.9	73.7	96.6	77.3	100	80	100	NA	NA	0.011	28	NA	NA	NA	NA
chr10	123921581	123921581	77.8	33.3	46.2	31.6	15.4	70.6	20	61.5	80	10	75	0	80	50	NA	NA	NA	NA	NA	NA	0.0152	-53.3
chr10	123968522	123968522	70	100	100	50	83.3	100	50	90	100	71.4	100	80	100	100	NA	NA	0.0428	-31.8	NA	NA	NA	NA
chr10	124015326	124015326	5.88	63.6	0	25	18.2	0	30	8.33	33.3	22.2	0	43.8	22.2	14.3	NA	NA	NA	NA	NA	NA	0.00502	37.8
chr10	124303676	124303676	0	2.33	5	25.7	10.8	3.85	23.8	8.33	12.5	29.6	0	18.5	2.44	34.5	NA	NA	0.000829	23.2	NA	NA	NA	NA
chr10	124894682	124894682	0	7.14	0	5	0	0	23.1	9.09	0	11.1	5.56	0	0	33.3	NA	NA	0.0246	15.7	NA	NA	NA	NA
chr10	125627964	125627964	0	0	4.35	17.4	4.76	4.76	43.8	23.8	5.88	35	6.67	53.1	6.25	45.5	NA	NA	0.000327	29.2	NA	NA	NA	NA
chr10	125755151	125755151	0	0	33.3	33.3	30.8	0	50	14.3	33.3	28.6	33.3	45.5	0	70.6	NA	NA	0.0116	44.9	NA	NA	NA	NA
chr10	125765548	125765548	74.1	100	45.5	82.4	92.3	66.7	77.8	73.3	88.2	84.8	52.2	92.9	55.6	72.7	NA	NA	NA	NA	NA	NA	0.036	29.3
chr10	125765555	125765555	81.5	100	50	94.1	100	76	96.9	80	100	97	56.5	92.9	64.7	95.5	NA	NA	0.00693	24.5	NA	NA	0.0483	25.4
chr10	125765717	125765717	42.3	94.1	31.8	76.5	92.3	36	69.4	73.3	70.6	76.5	19	71.4	22.2	54.5	NA	NA	0.023	30.7	NA	NA	0.00119	44.4
chr10	125765729	125765729	51.9	95.8	41.7	66.7	68.8	48	76.5	57.1	69.2	94.9	26.3	80	38.5	45.5	NA	NA	NA	NA	NA	NA	0.00477	37.1
chr10	125841351	125841351	26.3	44.4	18.8	34.5	18.6	7.69	60	19.2	0	61.5	27.8	47.6	0	50	NA	NA	6.95e-05	42.6	NA	NA	NA	NA
chr10	125841478	125841478	11.1	20	7.69	28	16.7	0	25.9	26.7	0	20	7.14	50	0	41.7	NA	NA	0.026	25.2	NA	NA	NA	NA
chr10	125953447	125953447	100	88.2	100	83.3	87.5	100	90	87.5	100	81.8	100	100	100	40	NA	NA	0.0364	-21.9	NA	NA	NA	NA
chr10	126027970	126027970	0	0	0	28	30	18.2	37.5	7.69	0	10.5	0	70	11.1	29.4	NA	NA	NA	NA	NA	NA	0.0209	27.2
chr10	126136012	126136012	14.3	8	0	16.7	10.3	4	25	13	0	13.3	9.38	27.9	6.67	32.1	NA	NA	0.0113	19.4	NA	NA	NA	NA
chr10	126267685	126267685	0	11.1	0	35.7	0	7.69	31.2	25	3.33	11.1	0	40.6	0	19	NA	NA	0.0148	20.9	NA	NA	NA	NA
chr10	126267730	126267730	0	22.2	0	50	15.4	0	50	8.33	10	11.1	0	59.4	0	14.3	NA	NA	0.00224	25.6	NA	NA	1.01e-06	36.1
chr10	126293268	126293268	3.23	11.1	3.7	42.1	15.4	0	50	11.1	0	0	0	0	0	28.6	NA	NA	0.00366	30.9	NA	NA	NA	NA
chr10	126293277	126293277	6.45	14.8	0	47.4	7.69	0	60	0	8.33	0	8.33	62.5	5.88	42.9	NA	NA	0.00113	37.6	NA	NA	NA	NA
chr10	126293285	126293285	16.1	44.4	14.8	78.9	30.8	40	60	11.1	0	16.7	25	50	23.5	30.8	NA	NA	0.0246	37.4	NA	NA	NA	NA
chr10	126330673	126330673	0	6.67	11.1	21.7	16.7	0	25	0	10	0	0	25	0	0	NA	NA	NA	NA	NA	NA	0.0194	15.4
chr10	126330741	126330741	34.6	35.5	28.1	62.5	48.3	26.5	61.8	31.8	27.8	54.3	33.3	72.7	50	72.2	NA	NA	0.00345	30	NA	NA	NA	NA
chr10	126330893	126330893	19.2	16.1	12.5	45.2	17.9	8.82	55.9	18.2	11.1	33.3	13.3	66.7	11.1	50	NA	NA	7.43e-06	34.6	NA	NA	NA	NA
chr10	126330905	126330905	7.69	19.4	15.6	59.4	28.6	8.82	38.2	13.6	11.1	52.8	20	72.7	11.1	50	NA	NA	2.3e-06	38.2	NA	NA	NA	NA
chr10	126330926	126330926	3.85	12.9	15.6	45.2	20.7	8.82	67.6	4.55	38.9	37.1	35.7	68.2	11.1	50	NA	NA	0.000241	33.3	NA	NA	NA	NA
chr10	126330934	126330934	5.88	9.3	8.33	27.8	5.41	5.71	41.9	16.7	14.3	28.6	19	41.7	10.8	21.2	NA	NA	0.00794	21.4	NA	NA	NA	NA
chr10	126351994	126351994	8.33	77.8	0	70	50	30	70.6	15.8	33.3	33.3	7.69	87.5	0	0	NA	NA	NA	NA	NA	NA	0.000553	60.6
chr10	126352024	126352024	0	61.1	0	60	36.7	20.7	59.5	6.67	0	59.1	8.7	78.9	0	22.2	NA	NA	1.11e-08	48.4	NA	NA	7.3e-10	50.8
chr10	126353013	126353013	13	56.7	50	41.7	55	23.8	83.3	40.9	33.3	42.1	19	71.4	23.1	60	NA	NA	NA	NA	NA	NA	0.00694	36.3
chr10	126382914	126382914	39.4	68.8	43.3	78.6	73.1	46.4	76	44.4	42.9	63.3	48.6	82.9	46.4	88.9	NA	NA	0.00269	30.4	NA	NA	0.00836	31.4
chr10	126382965	126382965	57.1	52.4	36.4	59.3	62.5	31.8	66.7	23.1	37.5	76.2	51.9	66.7	30	53.8	NA	NA	0.0353	31	NA	NA	NA	NA
chr10	126683351	126683351	76.2	56.2	69.6	59.1	66.7	56.5	58.3	80	61.5	56.2	84.6	28.6	64.7	60	NA	NA	NA	NA	NA	NA	0.00996	-38.1
chr10	126683406	126683406	95.2	87.5	95.7	57.1	80	65.2	65.2	63.2	46.2	93.8	92.3	19.5	82.4	72	NA	NA	NA	NA	NA	NA	0.0102	-37.6
chr10	126683419	126683419	90.5	81.2	82.6	36.4	60	65.2	70.8	65	53.8	56.2	88.5	14.6	76.5	52	NA	NA	NA	NA	NA	NA	0.000988	-43.2
chr10	126688511	126688511	23.8	77.8	57.1	56.5	86.7	10	61.5	56.5	80	77.8	18.5	53.3	8.7	30.4	NA	NA	NA	NA	NA	NA	0.00542	40.5
chr10	126688527	126688527	42.9	83.3	35.7	78.3	80	10	76.9	56.5	70	77.8	40.7	80	26.1	52.2	NA	NA	0.00455	39.3	NA	NA	0.0409	34.8
chr10	126688687	126688687	34.2	83.3	33.3	66.7	77.8	40	50	42.1	50	66.7	41.4	54.5	37	50	NA	NA	NA	NA	NA	NA	0.0152	34.2
chr10	126690498	126690498	33.3	14.3	9.09	30.4	46.2	10	48.3	14.3	5.88	40	16.7	50	6.67	16.7	NA	NA	0.0105	28.5	NA	NA	NA	NA
chr10	126700486	126700486	50	83.3	100	81.8	100	85.7	100	66.7	66.7	94.7	69.2	100	75	100	NA	NA	NA	NA	NA	NA	0.0498	34.6
chr10	126985327	126985327	0	13	0	53.3	18.2	10	37.5	15.4	0	33.3	7.69	72.4	4.17	0	NA	NA	0.00171	29.3	NA	NA	0.00118	31.5
chr10	127044367	127044367	0	77.8	100	87.5	77.8	42.9	66.7	16.7	90	45.5	50	77.8	33.3	57.1	NA	NA	NA	NA	NA	NA	0.0457	50.5
chr10	127203302	127203302	20	14.3	30	75	18.2	14.3	77.8	38.5	33.3	68.8	0	33.3	14.3	80	NA	NA	0.00935	49.4	NA	NA	NA	NA
chr10	127585282	127585282	80.9	55.6	64.6	74.4	65.9	77.8	73.2	97.7	66.7	71.1	70.8	71	67.9	60	NA	NA	NA	NA	NA	NA	0.00415	-19.7
chr10	127585309	127585309	55	42.4	45.9	62.1	61.6	61.9	64.3	55.7	60.9	85.2	48.1	58.9	31	55.9	NA	NA	0.0285	15.5	NA	NA	NA	NA
chr10	127956792	127956792	96.6	100	100	76.9	78.6	100	61.1	90.5	100	85.7	100	94.1	100	92.3	NA	NA	0.0205	-22.4	NA	NA	NA	NA
chr10	128599289	128599289	7.69	4.76	11.1	43.5	16.7	0	35	16.7	0	25	0	50	6.67	47.4	NA	NA	0.000182	33.6	NA	NA	NA	NA
chr10	128606018	128606018	69	48.1	68.4	25.9	78.9	57.9	37.5	80	75	61.1	78.9	15.2	71.4	38.9	NA	NA	NA	NA	NA	NA	0.0382	-32.8
chr10	128606103	128606103	79.2	36	80	40	71.4	56	32	75	78.3	42.1	68	24.2	76.2	46.9	NA	NA	0.00857	-30.8	NA	NA	0.0183	-33.3
chr10	129647289	129647289	84.2	72.7	94.7	76.5	97	96	87	94.7	90	68.4	90.5	82.1	93.9	62.5	NA	NA	0.0297	-21.7	NA	NA	NA	NA
chr10	129863377	129863377	94.1	87.5	81	73.3	80	95.2	70.8	80	89.5	56.2	75.9	76.7	96	55.6	NA	NA	0.0094	-25.7	NA	NA	NA	NA
chr10	130085395	130085395	14.3	27.3	0	33.3	0	0	57.1	0	0	0	0	5	0	66.7	NA	NA	0.0102	41.2	NA	NA	NA	NA
chr10	130165405	130165405	40.9	29.2	45	77.3	18.8	77.8	58.3	62.5	61.1	66.7	41.2	52.6	35.3	73.3	NA	NA	NA	NA	0.0286	36.3	NA	NA
chr10	130600262	130600262	57.1	20	72.7	21.4	30.3	47.1	20	41.7	69.2	50	63.6	11.8	50	46.2	NA	NA	NA	NA	NA	NA	0.0241	-35.6
chr10	130663713	130663713	85	50	60.7	47.8	18.2	56.2	50	48	50	40	73.3	27.8	100	66.7	NA	NA	NA	NA	NA	NA	0.0206	-35.6
chr10	131502257	131502257	83.3	33.3	66.7	38.1	46.7	100	29.4	100	80	10	66.7	85.7	100	80	NA	NA	0.00164	-54.9	NA	NA	NA	NA
chr10	131517180	131517180	3.23	25	0	18.2	16	15.8	43.5	0	13.6	17.9	13.5	38.2	14.3	37.8	NA	NA	NA	NA	NA	NA	0.029	20.6
chr10	131980943	131980943	12.5	87.5	40	77.8	55.6	45.5	28.6	25	25	0	5.88	57.1	20	35.7	NA	NA	NA	NA	NA	NA	0.00262	47.1
chr10	132150459	132150459	96.7	47.8	100	92.3	66.7	93.3	75	86.4	94.4	94.7	100	91.7	70.6	73.7	NA	NA	NA	NA	NA	NA	0.0137	-23.8
chr10	132598107	132598107	94.1	70.6	76.9	90	58.6	62.8	82.4	87	50	91.1	76.5	73.7	80	76.5	NA	NA	0.036	23.7	NA	NA	NA	NA
chr10	132608225	132608225	100	96.4	100	100	77.8	100	88	100	100	85.7	88.9	96.8	100	74.2	NA	NA	0.0198	-14.6	NA	NA	NA	NA
chr10	132893396	132893396	0	9.09	4.76	9.68	6.25	3.45	15.2	3.12	0	13.8	0	53.3	0	40	NA	NA	NA	NA	NA	NA	0.0286	17.6
chr10	132976136	132976136	0	21.1	0	0	18.8	0	6.67	6.67	0	0	12.5	25	0	61.5	NA	NA	0.00602	19.1	NA	NA	NA	NA
chr10	132976171	132976171	0	28.6	0	0	0	0	28.6	0	0	0	15.8	50	0	33.3	NA	NA	0.0331	23.1	NA	NA	NA	NA
chr10	132976408	132976408	10	0	0	16.7	0	0	36.4	0	0	0	0	23.8	0	28.6	NA	NA	0.00898	18.9	NA	NA	NA	NA
chr10	132976427	132976427	9.09	0	0	7.69	0	0	36.4	0	0	0	0	23.8	0	21.4	NA	NA	0.0353	14.5	NA	NA	NA	NA
chr10	133450130	133450130	75	100	71.4	45.5	75	37.5	81.8	40	55.6	10	77.8	100	75	100	NA	NA	NA	NA	0.037	-34.2	NA	NA
chr10	133487357	133487357	58.1	32.4	57.9	59.2	19.4	54.1	47.6	82.9	66.7	43.8	51.5	65.6	58.3	53.3	NA	NA	NA	NA	NA	NA	0.0422	-26
chr10	133579877	133579877	100	100	80	91.7	100	88.9	90	100	80	36.4	70	100	83.3	71.4	NA	NA	NA	NA	0.0268	-27.5	NA	NA
chr10	133737512	133737512	91.7	93.3	100	84.2	72.2	95	86.7	94.1	93.8	92	100	47.8	100	81.8	NA	NA	NA	NA	NA	NA	0.0136	-23.1
chr10	133775183	133775183	59.3	81.8	37	42.9	69.8	60.7	51.5	35.7	44.4	22	61.1	53.6	61.5	50	NA	NA	NA	NA	0.00654	-28.2	NA	NA
chr10	133796523	133796523	0	8.7	0	37.5	0	0	18.8	0	12.5	33.3	0	16.7	0	9.09	NA	NA	0.035	23.8	NA	NA	NA	NA
chr10	133892313	133892313	20	54.8	31.4	29	40	56.5	42.9	47.1	70	29.4	40	89.7	50	44.4	NA	NA	NA	NA	NA	NA	0.037	28.6
chr10	133892328	133892328	28.1	66.7	31.4	32.3	50	73.9	76.2	29.4	70	82.4	40	79.3	47.9	25.9	NA	NA	NA	NA	NA	NA	0.00595	33
chr10	133892457	133892457	44	75	25	63.9	92.2	79.3	88.9	61.5	37.5	85.7	85.7	80.6	75	91.7	NA	NA	0.00248	27.8	NA	NA	NA	NA
chr10	133892464	133892464	60	100	33.3	64.9	88.2	86.2	92.3	84.6	45.8	85.7	90	93.5	87.5	91.7	NA	NA	0.0432	20.6	NA	NA	NA	NA
chr10	133914104	133914104	100	84.2	100	85	76.9	91.3	56.7	91.2	100	77.8	82.4	77.8	100	78.9	NA	NA	0.0113	-24.4	NA	NA	NA	NA
chr10	133914137	133914137	100	84.2	100	100	84.6	100	60	93.8	100	88.9	100	100	100	100	NA	NA	0.0111	-16.1	NA	NA	NA	NA
chr10	133932197	133932197	60	66.7	33.3	92.9	66.7	75	100	100	83.3	90.9	60	100	20	85.7	NA	NA	0.0404	33.9	NA	NA	NA	NA
chr10	134002744	134002744	63.6	95.7	43.8	79.4	38.5	44.1	55.6	45	16.7	40.7	60	68.8	27.8	66.7	NA	NA	0.0269	23.8	NA	NA	NA	NA
chr10	134064174	134064174	57.1	63.6	27.3	50	80	45.5	87.5	29.4	85.7	100	63.6	100	30.8	90	NA	NA	0.0116	41.9	NA	NA	NA	NA
chr10	134252092	134252092	3.03	44	0	51.9	40	16.7	33.3	10.3	15.8	30	0	31.1	2.22	23.1	NA	NA	0.000556	28.4	NA	NA	3.88e-06	32.8
chr10	134252105	134252105	0	44	6.67	48.1	36	12.5	38.9	13.8	10.5	35	2.63	33.3	0	30.8	NA	NA	2.02e-05	32.5	NA	NA	2.42e-05	31.8
chr10	134252138	134252138	36.4	58.3	6.67	77.8	62.5	37.5	72.2	27.6	52.6	55	21.1	60	13.3	57.7	NA	NA	2.35e-06	43.1	NA	NA	0.00409	32.2
chr10	134273350	134273350	68.8	52.4	58.6	35.3	59.3	76.9	56.4	75	80	58.3	81	23.5	69.2	12.5	NA	NA	0.039	-24.6	NA	NA	NA	NA
chr10	134334014	134334014	13.9	26.7	7.69	24.1	57.9	0	33.3	51.6	45.5	65.4	17	21.6	0	23.7	NA	NA	0.00874	23.4	NA	NA	NA	NA
chr10	134334059	134334059	27.8	68.4	30.8	72.2	77.3	25	57.9	72.7	20	46.2	3.45	71.4	15.4	55.2	NA	NA	0.00334	35	NA	NA	0.000276	48.3
chr10	134334098	134334098	30.8	50	20	50	63.6	12.5	66.7	54.5	0	66.7	0	68.8	6.67	42.1	NA	NA	0.026	38.4	NA	NA	NA	NA
chr10	134385205	134385205	40	53.8	16.7	76.9	76.2	27.3	69.2	44.4	66.7	91.7	62.5	93.8	44	78.6	NA	NA	0.0047	45.5	NA	NA	NA	NA
chr10	134402787	134402787	73.1	72.2	50	100	86.7	76.2	81	72.7	78.3	88.2	92.3	87.5	50	88.2	NA	NA	0.0223	24.8	NA	NA	NA	NA
chr10	134406745	134406745	90.9	100	89.5	84.2	100	92.3	100	62.5	85.7	40	100	100	100	62.5	NA	NA	NA	NA	0.0169	-24.5	NA	NA
chr10	134457731	134457731	7.89	4	11.1	26.7	6.25	0	15	4	0	22.2	26.3	50	7.69	41.7	NA	NA	0.0488	18.8	NA	NA	NA	NA
chr10	134458167	134458167	4.17	40	13.3	33.3	34.8	13.6	50	8.7	16.7	40.9	14.3	69.4	0	38.9	NA	NA	0.00226	33.3	NA	NA	1.95e-05	42.6
chr10	134458209	134458209	0	18.2	0	20	10.5	0	18.2	5.88	5.56	28.6	10.5	38.1	0	42.9	NA	NA	0.0202	25.5	NA	NA	NA	NA
chr10	134577852	134577852	64.5	56.5	66.7	54.2	50	90.9	37	82.4	81.8	54.5	82.4	17.6	50	25	NA	NA	0.0093	-32.6	NA	NA	NA	NA
chr10	134596747	134596747	100	86.7	100	85.7	72.7	90.9	70	100	100	93.8	100	21.4	81.8	83.3	NA	NA	NA	NA	NA	NA	6e-05	-40
chr10	134598313	134598313	0	5.56	13.6	0	28	4.55	9.38	3.57	12.5	25	0	25	19.2	20	NA	NA	NA	NA	NA	NA	0.018	19.9
chr10	134598775	134598775	5.26	0	2.17	17.5	9.09	16.7	2.94	4.55	18.8	7.69	0	1.85	8.47	39.4	NA	NA	NA	NA	0.0081	14.2	NA	NA
chr10	134639960	134639960	0	0	11.1	58.1	0	83.3	100	0	0	68.8	60	46.4	0	60.9	NA	NA	0.0027	39.5	NA	NA	NA	NA
chr10	134819888	134819888	62.5	33.3	30.8	36.8	27.3	58.8	55.6	93.8	83.3	76.2	75	36.8	80	50	NA	NA	NA	NA	NA	NA	0.0144	-43.8
chr10	134827246	134827246	25	0	62.5	13.3	14.3	40	14.3	18.2	66.7	14.3	30	43.5	32	16.7	NA	NA	0.0479	-27.9	NA	NA	NA	NA
chr10	134827267	134827267	53.8	23.3	100	40	37.5	52.6	29.2	37.9	64.7	23.1	53.8	38.9	51.4	47.8	NA	NA	0.0146	-28.7	NA	NA	NA	NA
chr10	134827276	134827276	60	20.7	88.2	40	58.3	63.2	45.8	57.1	70.6	46.2	76.9	55.6	65.7	43.5	NA	NA	0.0411	-26.8	NA	NA	NA	NA
chr10	134839430	134839430	58.3	25	58.3	75	44.4	66.7	80	100	45.5	73.7	60	0	55.6	66.7	NA	NA	NA	NA	NA	NA	0.0223	-38.5
chr10	134840219	134840219	81.8	100	75	42.9	80	60	80	60	60	25	83.3	100	71.4	16.7	NA	NA	NA	NA	0.0283	-53.5	NA	NA
chr10	134858219	134858219	3.85	14.7	10.3	15.8	32.3	5.88	8	5.26	33.3	7.5	4.76	46.7	10	0	NA	NA	NA	NA	NA	NA	0.0244	23
chr10	134884427	134884427	81	70.8	78.9	73.5	64.3	56.7	84.8	82.4	52.9	96.6	80	82.8	50	85.7	NA	NA	0.0461	24.4	NA	NA	NA	NA
chr10	134901975	134901975	4	0	0	4.35	0	4.76	6.9	19.2	6.67	2.86	12.5	0	0	8	NA	NA	NA	NA	NA	NA	0.0178	-12.1
chr10	134902465	134902465	14.3	10.7	64.3	13.3	0	11.1	0	12.5	0	0	0	16.7	42.9	0	NA	NA	0.00489	-26.4	NA	NA	NA	NA
chr10	134903046	134903046	30.8	73.9	39.1	25.9	64.9	23.5	42.3	57.9	34.8	37.5	55.6	55.8	38.1	25	NA	NA	NA	NA	0.0214	-30.8	NA	NA
chr10	134912479	134912479	83.3	27.3	63.6	57.1	30	29.4	38.9	63.6	60	50	55	26.1	37.5	38.9	NA	NA	NA	NA	NA	NA	0.0467	-39.4
chr10	134979490	134979490	93.8	100	92.3	96.3	100	100	87.1	63.2	75	85.7	93.3	100	83.3	92.3	NA	NA	NA	NA	NA	NA	0.02	18
chr10	134994899	134994899	56	78.3	48.4	26.3	62.5	47.8	80	66.7	63.2	25	43.2	75	59.3	48.3	NA	NA	NA	NA	0.0207	-27.7	NA	NA
chr10	134994945	134994945	90.5	84.6	73.9	88.2	100	73.7	90.5	100	68.8	83.3	90	93.9	84.4	33.3	NA	NA	NA	NA	0.0232	-23.4	NA	NA
chr10	134999820	134999820	66.7	100	52.9	83.3	100	50	90	77.8	83.3	100	90.9	63.6	40	71.4	NA	NA	0.0389	34.9	NA	NA	NA	NA
chr10	135010720	135010720	64.3	92.3	56.2	71.4	82.4	62.5	26.7	31.6	90.9	61.5	40	66.7	38.5	46.2	NA	NA	NA	NA	NA	NA	0.0466	36.1
chr10	135027171	135027171	81.2	60	50	81.8	66.7	75	81.8	100	100	66.7	100	54.5	73.7	50	NA	NA	NA	NA	NA	NA	0.0386	-33.1
chr10	135028711	135028711	67.7	83.3	55.6	75.9	79.4	52.5	81.2	83.3	71.4	100	66.7	93.3	50	70.6	NA	NA	0.0357	26.4	NA	NA	NA	NA
chr10	135060921	135060921	0	5.56	18.2	6.67	20	11.1	0	9.09	80	0	6.67	15.4	9.09	0	NA	NA	0.0247	-18.2	NA	NA	NA	NA
chr10	135092596	135092596	50	9.09	47.1	18.8	0	47.1	28.6	90.9	57.1	27.3	33.3	26.7	20	30	NA	NA	NA	NA	NA	NA	0.048	-46.1
chr10	135123288	135123288	13.3	60.9	18.5	9.52	39.3	10	9.09	8.33	20	6.67	30.8	20	25	5.26	NA	NA	NA	NA	0.0156	-31.7	NA	NA
chr10	135123360	135123360	31	51.5	44.4	8.33	15.6	30	9.3	29.6	31.2	17.1	32.1	15.6	40.6	27	NA	NA	0.0372	-21.7	NA	NA	NA	NA
chr10	135123367	135123367	37.9	48.5	51.9	5.56	15.6	38.1	6.98	40.7	34.4	20	53.6	8.89	46.9	18.9	NA	NA	0.000122	-30.3	NA	NA	NA	NA
chr10	135123406	135123406	75	81.5	62.5	44.4	52.8	64.3	38.8	56	63	41.2	78.9	31	77.3	32.4	NA	NA	0.0202	-27.3	NA	NA	NA	NA
chr10	135123554	135123554	83.3	100	100	100	96.2	100	100	100	75	68.4	100	100	100	44.4	NA	NA	NA	NA	0.0302	-11.4	NA	NA
chr10	135138754	135138754	20	10.7	0	23.8	25	11.8	14.3	9.09	0	14.3	7.14	8.7	21.2	75	NA	NA	0.0483	17	NA	NA	NA	NA
chr10	135178608	135178608	16.7	0	33.3	5.56	13.9	10	26.7	40	0	0	53.8	5.26	16.7	14.3	NA	NA	NA	NA	NA	NA	0.0329	-28.6
chr10	135190639	135190639	100	92.3	100	94.4	92.3	100	78.9	100	100	86.7	92.6	40	100	73.7	NA	NA	0.0151	-16.9	NA	NA	0.00331	-32
chr10	135190650	135190650	100	100	100	82.4	91.7	100	88.9	90.9	100	84.6	100	41.4	100	73.7	NA	NA	0.0101	-17.9	NA	NA	0.00222	-31.4
chr10	135190664	135190664	92.9	100	87	94.4	100	93.8	78.9	100	90.9	84.6	96.3	41.4	93.3	68.4	NA	NA	NA	NA	NA	NA	0.0172	-28.4
chr10	135190679	135190679	92.9	84.6	95.7	78.9	92.3	87.5	84.2	100	95.5	78.6	96.2	43.3	93.8	73.7	NA	NA	NA	NA	NA	NA	0.00622	-31.9
chr10	135255855	135255855	88.9	100	89.3	93.5	100	75	94.6	86.4	88	100	84.6	100	100	100	NA	NA	NA	NA	NA	NA	0.036	13.6
chr10	135259545	135259545	55.6	84.6	17.6	11.5	100	64.7	47.6	72.2	65	71.4	56.5	60.7	73.9	68.4	NA	NA	NA	NA	0.0491	-32.9	NA	NA
chr10	135278762	135278762	66.7	84.8	29.4	50	81.8	60.9	47.8	52.6	53.8	62.5	35.7	72.2	45.5	50	NA	NA	NA	NA	NA	NA	0.0223	30.9
chr10	135451690	135451690	0	25	0	10	20	0	100	0	0	0	15.4	6.67	0	16.7	NA	NA	0.0239	19	NA	NA	NA	NA
chr10	135481853	135481853	48.9	67.2	55.8	38.3	62.2	48.4	47.9	56.9	40	45	42.5	68.7	48.4	57	NA	NA	NA	NA	NA	NA	0.0214	18
chr10	135486686	135486686	87.4	77.9	66.3	83	87.6	61.7	77	76.8	76.6	81.4	62.5	69.1	62	79.7	NA	NA	0.00677	14.3	NA	NA	NA	NA
chr11	319748	319748	5	0	0	2.78	8	0	44.4	3.33	0	9.09	4.35	15.6	0	14.3	NA	NA	0.00246	16.4	NA	NA	NA	NA
chr11	350371	350371	26.9	47.4	29.4	50	35	53.8	52.6	0	68.8	47.8	13.3	81	40	33.3	NA	NA	NA	NA	NA	NA	0.0106	36.6
chr11	350500	350500	5	8.57	0	15	0	0	58.3	0	0	8.7	0	50	0	12.5	NA	NA	0.0118	20.6	NA	NA	NA	NA
chr11	378226	378226	100	85.7	88.9	89.2	90.9	87.8	97.9	100	76.9	90.3	100	88.5	100	100	NA	NA	NA	NA	NA	NA	0.0309	-11.8
chr11	392650	392650	68	92.3	54.2	89.7	87.5	36	58.6	75	90.9	84.6	54.3	94.9	59.1	66.7	NA	NA	NA	NA	NA	NA	0.00409	26.9
chr11	562513	562513	93.3	88.2	100	90	100	100	74.2	87	100	80	83.3	82.8	85	55	NA	NA	0.0351	-20.3	NA	NA	NA	NA
chr11	562570	562570	100	100	91.7	73.7	95	90.9	61.9	92.3	93.3	73.3	81.2	92	86.7	50	NA	NA	0.0225	-27.4	0.0257	-31.6	NA	NA
chr11	568378	568378	0	100	100	58.3	0	57.1	0	0	42.9	100	53.8	85.7	100	100	0.0372	39.1	NA	NA	NA	NA	NA	NA
chr11	627170	627170	40	0	62.5	66.7	11.8	16.7	100	22.2	44.4	80	10	0	6.25	40	NA	NA	NA	NA	0.0188	57.9	NA	NA
chr11	627187	627187	0	0	12.5	50	15.4	0	100	0	0	0	16.7	14.3	0	40	NA	NA	0.014	42.1	NA	NA	NA	NA
chr11	657987	657987	40.5	82.4	40	52.5	70.4	34.2	70	55	54.2	52.9	51.6	73	64.3	62.1	NA	NA	NA	NA	NA	NA	0.0287	26.8
chr11	657990	657990	40.5	73.5	36.7	75	80.8	52.6	87.5	48.7	44	52.9	54.8	70.3	42.9	72.4	NA	NA	0.0035	24.1	NA	NA	0.0318	26.9
chr11	659478	659478	20.8	42.1	7.14	38.1	44.4	46.7	16	8.7	36.4	40	0	52.9	5	35.3	NA	NA	NA	NA	NA	NA	0.00336	35.6
chr11	692783	692783	10	61.9	18.8	47.4	39.5	10.5	61.1	8.7	51.6	47.2	10.3	70.3	8.33	40	NA	NA	NA	NA	NA	NA	1.52e-08	45.7
chr11	692793	692793	23.8	61.9	18.8	65.8	65.9	10.5	66.7	17.4	51.6	55.6	20.5	81.1	8.33	45	NA	NA	0.000339	33.4	NA	NA	2.68e-08	50.1
chr11	692927	692927	0	14.3	3.23	35.1	28.6	0	34.3	4.55	3.23	25	0	48.6	0	20	NA	NA	1.71e-05	27.5	NA	NA	3.36e-06	31.8
chr11	692949	692949	0	12.5	0	21.4	6.9	0	38.5	0	0	14.3	3.57	21.1	0	16.7	NA	NA	0.00526	24.7	NA	NA	NA	NA
chr11	708686	708686	91.7	100	100	87.1	100	100	78.9	100	100	81	80	76.2	100	88.9	NA	NA	0.034	-16.2	NA	NA	NA	NA
chr11	773089	773089	100	100	100	65	100	100	75	100	100	80	100	64.3	100	66.7	NA	NA	0.00874	-28	NA	NA	NA	NA
chr11	800647	800647	94.1	100	100	100	93.3	80	100	100	66.7	100	90.9	96.4	86.7	100	NA	NA	0.0319	15.5	NA	NA	NA	NA
chr11	804286	804286	28	20.6	10.7	11.9	17.8	2.5	30.2	9.38	0	14.7	6.82	34.9	0	45.5	NA	NA	0.00055	21.6	NA	NA	NA	NA
chr11	821283	821283	50	15.8	65.2	31.8	21.1	70.6	16	55	85.7	37.5	58.3	19.4	64.3	29.6	NA	NA	0.000224	-40.2	NA	NA	0.00768	-35.8
chr11	824291	824291	100	85.7	100	45.5	89.5	93.3	57.9	63.6	100	57.9	100	68	89.5	64.7	NA	NA	0.00138	-36.9	NA	NA	NA	NA
chr11	824296	824296	100	85.7	100	45.5	89.5	93.3	52.6	90.9	100	55.6	100	68	100	62.5	NA	NA	1.71e-05	-43.4	NA	NA	NA	NA
chr11	824300	824300	83.3	78.6	100	27.3	94.4	100	47.4	81.8	100	61.1	100	60	100	43.8	NA	NA	2e-09	-53.1	NA	NA	NA	NA
chr11	824370	824370	50	42.1	60.9	32	30	57.1	44.4	57.9	77.8	22.7	47.4	12.9	52.6	12.5	NA	NA	0.0155	-33	NA	NA	NA	NA
chr11	824550	824550	87.5	78.3	94.1	62.5	82.1	80	59.4	92.9	84.6	73.5	93.8	72.7	81.8	38.9	NA	NA	0.0064	-26.7	NA	NA	NA	NA
chr11	824564	824564	83.3	70.8	94.1	70.6	60	70	54.5	71.4	84.6	47.1	76.5	54.5	85.7	55.3	NA	NA	0.0174	-28.6	NA	NA	NA	NA
chr11	824568	824568	91.7	79.2	94.1	64.7	77.5	70	48.5	85.7	84.6	45.5	76.5	58.8	74.3	44.7	NA	NA	0.00937	-30.1	NA	NA	NA	NA
chr11	824573	824573	79.2	100	100	58.8	90	78.9	57.6	85.7	84.6	69.7	85.3	70.6	74.3	36.8	NA	NA	0.00437	-27.6	0.0104	-31.2	NA	NA
chr11	824583	824583	100	91.7	94.1	76.5	92.3	90	68.8	100	100	82.4	97.1	81.8	91.4	55.3	NA	NA	0.00325	-23.5	NA	NA	NA	NA
chr11	824586	824586	100	100	88.2	58.8	89.7	76.2	66.7	100	92.3	70.6	94.1	81.8	80	55.3	NA	NA	NA	NA	0.0283	-26.5	NA	NA
chr11	827983	827983	58.3	50	66.7	33.3	11.8	60	15.8	71.4	70	31.6	72.2	46.2	72.7	25	NA	NA	0.00806	-41.3	NA	NA	NA	NA
chr11	830498	830498	0	21.4	0	11.1	7.5	0	9.38	3.23	0	24	0	7.14	0	0	NA	NA	0.0295	12	NA	NA	NA	NA
chr11	870141	870141	41.7	37.5	0	33.3	33.3	20	100	36.4	0	0	27.3	0	0	78.6	NA	NA	0.00089	34.7	NA	NA	NA	NA
chr11	891237	891237	95	100	100	81.8	100	94.1	87	91.7	89.5	100	77.8	100	70	93.3	NA	NA	NA	NA	NA	NA	0.0477	13.6
chr11	891285	891285	5.88	0	0	7.69	37.5	0	46.2	0	0	14.3	0	19	6.67	44.4	NA	NA	0.041	23.9	NA	NA	NA	NA
chr11	942956	942956	75	75	62.5	69.7	84	54.8	90.5	65.6	77.8	77.1	76	96.6	55	100	NA	NA	0.0413	22.4	NA	NA	NA	NA
chr11	992920	992920	12.9	17.9	3.45	34.5	18.5	15	40	10.3	9.09	20	3.12	51.4	3.23	33.3	NA	NA	0.00238	26	NA	NA	0.0469	22.4
chr11	992977	992977	0	28.1	3.45	50	16.7	4.76	52.4	8.33	8.33	41.2	10.3	57.9	10.3	37.8	NA	NA	7e-07	37.8	NA	NA	0.000119	29.4
chr11	992980	992980	17.9	9.38	10.3	20	13.3	0	28.6	8.33	16.7	23.5	2.56	23.7	0	21.6	NA	NA	0.0451	17.9	NA	NA	NA	NA
chr11	993279	993279	0	57.1	12.5	73.3	59.5	12.5	52.4	0	18.2	62.5	7.14	57.1	0	22.2	NA	NA	0.00204	44	NA	NA	5.57e-06	56.1
chr11	1006303	1006303	37.9	47.6	36.4	78.1	35.7	38.5	68.8	28.6	11.1	63.6	50	100	57.1	100	NA	NA	0.000284	35.2	NA	NA	NA	NA
chr11	1030217	1030217	26.7	91.7	27.3	38.5	55.6	23.5	43.5	20	22.2	0	34.4	45.8	38.5	46.7	NA	NA	NA	NA	NA	NA	0.0391	36.1
chr11	1040307	1040307	60.7	82.6	46.7	32.4	56.4	20.7	10.8	39.4	16.7	11.8	38.1	45.8	32.6	37.9	NA	NA	NA	NA	0.0372	-33.1	NA	NA
chr11	1043283	1043283	100	100	25	93.3	93.3	69.2	100	92.3	93.8	91.7	93.3	90	66.7	100	NA	NA	0.0404	21.9	NA	NA	NA	NA
chr11	1050364	1050364	12.5	46.7	23.1	61.1	60	33.3	71.4	33.3	35.7	47.1	26.9	80.6	75	37.5	NA	NA	NA	NA	NA	NA	0.00176	39.7
chr11	1050368	1050368	0	28.6	0	46.2	47.8	15.4	52.2	0	28.6	20.8	0	65	0	41.7	NA	NA	NA	NA	NA	NA	3.08e-06	52
chr11	1146419	1146419	85.2	25	36.8	52.6	26.7	42.9	25	30	40	44.4	75	50	60.6	48	NA	NA	NA	NA	NA	NA	0.0121	-37.1
chr11	1312502	1312502	61.3	30.4	66.7	54.2	66.7	53.1	36.8	68	60.9	71.4	54.8	16.4	60.6	41.4	NA	NA	NA	NA	NA	NA	0.0316	-27.8
chr11	1312546	1312546	96.7	91.3	86.1	87.5	100	81.2	92.1	92	87	90	78.6	25.9	97	58.6	NA	NA	NA	NA	NA	NA	0.00392	-28
chr11	1325767	1325767	0	34.8	7.41	27.8	19	12.5	41.2	0	0	0	0	17.9	3.85	4.55	NA	NA	NA	NA	NA	NA	0.00748	23.6
chr11	1405661	1405661	15.4	88.9	80	27.3	45.5	60	58.3	15.8	55.6	81.8	17.6	47.1	50	38.5	NA	NA	NA	NA	NA	NA	0.0283	40.4
chr11	1457056	1457056	5.71	2.78	0	6.67	12.5	0	7.69	2.78	0	4.17	4.76	2.13	2.56	24.1	NA	NA	0.0337	10.3	NA	NA	NA	NA
chr11	1470355	1470355	85.7	47.1	100	75	62.5	80	54.2	56	63.6	50	67.6	90	95.1	71.9	NA	NA	0.0348	-26.4	NA	NA	NA	NA
chr11	1472787	1472787	37.5	78.6	50	61.1	100	57.1	75	72.2	60	78.6	47.1	100	60	50	NA	NA	NA	NA	NA	NA	0.00262	39.9
chr11	1483924	1483924	50	37.5	20	55.2	27.3	28.6	38.5	36.4	38.1	50	46.5	77.1	23.9	76.9	NA	NA	0.00489	28.7	NA	NA	NA	NA
chr11	1524715	1524715	66.7	38.9	42.9	20	30	63.2	10.7	16.7	85.7	64.3	60	0	42.9	7.14	NA	NA	0.00435	-31.6	NA	NA	NA	NA
chr11	1544461	1544461	20	35.7	22.2	42.1	53.3	0	56.2	11.1	16.7	50	6.67	61.5	25	44.4	NA	NA	NA	NA	NA	NA	0.0312	38.4
chr11	1544470	1544470	10	7.14	5.56	31.6	60	0	47.1	11.1	0	0	0	61.5	0	16.7	NA	NA	0.0186	26.4	NA	NA	0.00862	35.9
chr11	1544492	1544492	30	28.6	27.8	52.6	60	38.5	82.4	16.7	8.33	50	7.14	84.6	0	58.8	NA	NA	0.00898	41.1	NA	NA	0.0241	40.5
chr11	1553281	1553281	0	22.2	5.56	45.2	25	0	46.9	0	16.7	47.8	10	54.5	0	14.3	NA	NA	0.00131	35.8	NA	NA	0.000608	33.6
chr11	1553283	1553283	4.35	33.3	11.1	58.1	50	18.2	62.5	8	25	65.2	0	84.8	0	64.3	NA	NA	5.57e-05	47.4	NA	NA	1.39e-09	57.8
chr11	1553449	1553449	0	25	0	30.8	14.3	0	44.4	15.8	0	6.67	0	23.5	0	16.7	NA	NA	0.0184	22.4	NA	NA	NA	NA
chr11	1554030	1554030	0	30	0	57.9	29.2	0	36.8	4.17	0	14.8	3.03	16.7	3.33	17.5	NA	NA	9.9e-08	26.7	NA	NA	0.00373	21.6
chr11	1554046	1554046	0	25	3.03	22.2	8.33	0	15.8	4.17	0	11.1	0	7.32	0	5	NA	NA	0.0335	10.7	NA	NA	NA	NA
chr11	1576240	1576240	43.5	7.69	36.7	11.5	12.5	71.4	8.7	50	57.1	10	51.7	10.7	57.7	22.7	NA	NA	0.000169	-38.4	NA	NA	0.00201	-38.2
chr11	1711259	1711259	51.9	22.4	39	12.5	14.3	36.7	19.4	31.4	30	11.6	52.7	33.3	35.4	9.76	NA	NA	0.00317	-22.4	NA	NA	0.0197	-22.6
chr11	1715599	1715599	87.5	75	100	64.7	100	85.7	88.2	90	100	70.6	100	100	100	25	NA	NA	0.0495	-26.5	NA	NA	NA	NA
chr11	1721553	1721553	100	100	100	100	100	100	75	100	100	84.6	100	100	100	55.6	NA	NA	0.0485	-22.8	NA	NA	NA	NA
chr11	1829601	1829601	61.1	44.4	44.4	36	21.1	93.3	35	78.6	55.6	26.9	70	12.5	66.7	61.5	NA	NA	NA	NA	NA	NA	0.0412	-44
chr11	1852103	1852103	0	7.14	0	20	7.14	0	15.4	0	0	15.4	0	30.4	0	13.3	NA	NA	0.0184	16.7	NA	NA	0.0122	15.4
chr11	1864039	1864039	60.7	79.2	46.7	84.2	40	26.9	63.6	23.3	22.2	66.7	55.6	80	50	78.6	NA	NA	0.00194	35.4	NA	NA	NA	NA
chr11	1864115	1864115	45.5	25	0	42.9	0	0	10	0	0	16.7	25	50	12.5	45.5	NA	NA	0.0333	28.4	NA	NA	NA	NA
chr11	1864171	1864171	34.8	44.1	11.5	61.5	14.3	11.8	34.5	12	11.1	25	40.5	52.6	33.3	42.9	NA	NA	0.0461	22.9	NA	NA	NA	NA
chr11	1890827	1890827	50	100	93.3	95.2	88.9	88.9	84.2	80	81.8	64.3	67.9	89.3	85	66.7	NA	NA	NA	NA	NA	NA	0.0474	29.3
chr11	1898378	1898378	58.1	78.9	45	76.2	72.7	76.5	63.6	60	28.6	61.1	36.4	85.2	55.2	57.9	NA	NA	NA	NA	NA	NA	0.0338	29.3
chr11	1934665	1934665	100	61.5	71.4	72.7	66.7	100	75	100	66.7	87	90.9	70.6	89.3	92.3	NA	NA	NA	NA	NA	NA	0.0092	-29
chr11	1994701	1994701	79.2	90.9	90	85	85.7	84.3	80.8	57.1	94.1	89.7	68.6	93.3	92	95.2	NA	NA	NA	NA	NA	NA	0.0328	19
chr11	2011301	2011301	10	37.1	19.2	33.3	41.7	28	8.33	27.3	16.7	34.5	3.7	40.7	12.5	32	NA	NA	NA	NA	NA	NA	0.0297	26.9
chr11	2015506	2015506	64.3	0	0	0	0	0	0	0	0	0	70	0	0	55.6	0.0317	-43.2	NA	NA	NA	NA	NA	NA
chr11	2053315	2053315	100	88.9	95.5	88.9	82.1	84.2	81.5	100	93.8	94.7	100	79.2	90.9	95.2	NA	NA	NA	NA	NA	NA	0.0236	-17.1
chr11	2115753	2115753	10	60	25	26.1	42.9	44.4	58.8	41.2	27.3	36.4	34.6	71.4	31.8	61.1	NA	NA	NA	NA	NA	NA	0.0229	33.4
chr11	2150433	2150433	71.4	100	94.1	80	100	100	85	50	100	91.7	87.5	89.5	100	100	NA	NA	NA	NA	NA	NA	0.045	27.8
chr11	2188104	2188104	4.55	3.45	19.4	35	4.17	11.1	5.41	0	23.1	6.25	3.03	47.7	0	15.4	NA	NA	NA	NA	NA	NA	0.00747	21.3
chr11	2279000	2279000	11.8	20	9.52	33.3	56.5	40	38.5	33.3	47.1	33.3	22.2	72.4	23.8	45.2	NA	NA	NA	NA	NA	NA	0.0472	27.6
chr11	2348483	2348483	9.09	26.7	0	14.3	20	7.41	35.7	6.67	0	21.9	0	20	0	15.4	NA	NA	0.0115	19.7	NA	NA	NA	NA
chr11	2348489	2348489	15.9	30	0	22.9	20	25.9	42.9	6.9	0	46.9	5.26	30	0	38.5	NA	NA	0.00657	28.3	NA	NA	NA	NA
chr11	2405195	2405195	12.5	15.8	0	25	15.4	7.69	21.7	0	0	29.4	0	25	0	60	NA	NA	9.29e-05	31.3	NA	NA	NA	NA
chr11	2405243	2405243	0	13.8	0	22.2	19	6.25	38.5	0	6.45	27.8	3.57	35.3	5.41	20	NA	NA	0.014	20.7	NA	NA	0.00515	22.4
chr11	2436377	2436377	93.8	100	94.1	83.3	100	84.6	88.2	92.9	88.2	83.3	100	100	95.2	52.9	NA	NA	NA	NA	0.00629	-23.4	NA	NA
chr11	2436401	2436401	93.8	89.5	100	88.9	75	100	76.5	85.7	100	83.3	90.9	91.7	100	64.7	NA	NA	0.00216	-21.9	NA	NA	NA	NA
chr11	2485221	2485221	21.7	25	4.76	42.3	8.33	7.69	70	18.2	12.5	0	18.2	27.3	5.88	16.7	NA	NA	0.000628	31.1	NA	NA	NA	NA
chr11	2546561	2546561	82.4	100	76.9	77.8	90	88	100	75	85.7	80	50	100	65	100	NA	NA	NA	NA	NA	NA	0.0141	29.1
chr11	2547549	2547549	65.5	36	69.2	35	32	78.6	30.8	36.4	60	22.7	75	84.6	60	50	NA	NA	0.0446	-36.3	NA	NA	NA	NA
chr11	2558688	2558688	20	60	14.3	78.6	64.3	14.3	66.7	5.88	85.7	25	31.2	100	21.4	53.3	NA	NA	NA	NA	NA	NA	5.6e-05	57.9
chr11	2596269	2596269	11.8	14.7	10.7	3.85	18.2	12	6.9	3.85	0	22.2	2.44	38.5	8.57	38.1	NA	NA	NA	NA	NA	NA	0.0121	22.1
chr11	2612771	2612771	16	45.5	31.6	42.3	37.2	23.1	50	11.5	33.3	38.1	12.5	28.6	19.6	48.4	NA	NA	NA	NA	NA	NA	0.042	24.5
chr11	2612781	2612781	28	47.7	31.6	50	30.2	15.4	37.5	11.5	42.9	66.7	15	55.6	30.4	38.7	NA	NA	NA	NA	NA	NA	0.0133	26.3
chr11	2612825	2612825	38.7	42.9	32.1	53.8	55.8	45.5	68.4	28.6	18.8	52.2	43.2	63.6	30	56.2	NA	NA	0.0319	26.6	NA	NA	NA	NA
chr11	2612861	2612861	35.5	64.3	53.6	36	55.8	59.1	42.1	42.9	46.9	66.7	45.5	79.5	40	68.8	NA	NA	NA	NA	NA	NA	0.0401	25.4
chr11	2621365	2621365	0	7.69	0	36.4	12.5	16.7	40	28.6	5.56	66.7	6.25	50	0	29.4	NA	NA	0.00234	34.1	NA	NA	NA	NA
chr11	2695761	2695761	21.4	50	10	47.1	55.6	29.2	57.1	36	41.2	66.7	6.67	45.9	12	37.5	NA	NA	0.0239	28.5	NA	NA	0.0285	29.7
chr11	2747434	2747434	80	100	100	97.1	100	100	93.3	77.3	80	100	100	100	90.9	100	NA	NA	NA	NA	NA	NA	0.0407	14.8
chr11	2769172	2769172	16	0	5.56	36.8	21.4	25	47.1	10.7	25.7	20	13.2	68.2	11.4	28.2	NA	NA	NA	NA	NA	NA	0.0373	24.3
chr11	2769184	2769184	12	0	2.78	26.3	14.3	12.5	23.5	3.57	5.71	26.7	15.8	51.1	6.67	25	NA	NA	0.0156	19.4	NA	NA	NA	NA
chr11	2801358	2801358	100	92.9	76.9	100	83.3	0	76.9	88.9	100	100	100	91.7	91.7	100	NA	NA	0.0448	13.7	NA	NA	NA	NA
chr11	2809501	2809501	60	35.7	40	62.5	31.6	10.5	41.7	42.9	54.5	68.4	17.4	56.2	18.5	68.2	NA	NA	0.0158	32	NA	NA	NA	NA
chr11	2817991	2817991	63.2	88.9	48.4	64.5	72.2	62.5	64.5	65.2	93.3	76.7	53.1	92.9	41.2	76.9	NA	NA	NA	NA	NA	NA	0.0484	26.1
chr11	2818004	2818004	50	88.9	25.8	61.3	55.6	43.8	77.4	47.8	40	76.7	45.2	82.8	41.2	84.6	NA	NA	0.000303	36.5	NA	NA	0.0206	30.6
chr11	2818143	2818143	2.63	23.1	3.23	19.4	11.1	3.03	48.4	0	26.7	26.7	3.12	44.8	17.6	30.8	NA	NA	0.0303	22.1	NA	NA	0.000517	26.6
chr11	2818344	2818344	0	5.56	0	25.6	12.5	0	21.2	0	0	3.33	0	26.1	0	0	NA	NA	0.00108	15.4	NA	NA	0.0056	13.1
chr11	2818352	2818352	0	5.56	0	21.1	2.44	0	12.1	0	0	10	3.03	13	0	0	NA	NA	0.01	12.9	NA	NA	NA	NA
chr11	2818916	2818916	18.2	18.2	11.8	50	37.5	20	29.4	15.8	8.33	41.7	0	30	5.56	55.6	NA	NA	0.0377	31	NA	NA	NA	NA
chr11	2818957	2818957	22.2	54.5	0	26.7	31.6	8.33	40	6.25	0	55.6	0	63.6	20	60	NA	NA	0.0237	35.6	NA	NA	NA	NA
chr11	2819035	2819035	60	90.9	33.3	60	57.1	50	86.7	43.8	12.5	88.9	50	90.9	60	80	NA	NA	0.0455	39.8	NA	NA	NA	NA
chr11	2823322	2823322	89.5	78.6	77.8	94.7	100	75	94.7	100	50	93.8	90.9	93.8	50	100	NA	NA	0.0414	26.9	NA	NA	NA	NA
chr11	2823894	2823894	0	12.5	15.4	43.8	38.1	20	58.8	0	20	33.3	0	76.5	5.56	40	NA	NA	NA	NA	NA	NA	1.57e-05	42.6
chr11	2824039	2824039	7.69	30	36.8	80	23.5	21.4	72.7	7.14	0	42.9	11.8	66.7	10	16.7	NA	NA	0.00887	37.9	NA	NA	NA	NA
chr11	2826213	2826213	51.6	80	44.4	73.7	70	31.6	88.9	63.2	53.3	85.7	36	92.3	44	50	NA	NA	0.0298	32.4	NA	NA	0.012	34.3
chr11	2827918	2827918	21.3	2.44	20	35.6	8.57	20.8	48.6	16.7	9.52	35.1	33.3	66.7	25	50	NA	NA	0.0371	22	NA	NA	NA	NA
chr11	2827959	2827959	12.2	5.13	9.38	27.3	11.4	22.2	16.7	18.5	12.5	25	21.2	70.8	11.5	81.2	NA	NA	0.0387	19.4	NA	NA	NA	NA
chr11	2833202	2833202	18.5	71.9	48.3	60	53.1	54.8	70	38.2	88.9	59.6	33.3	52.2	25	58.3	NA	NA	NA	NA	NA	NA	0.0445	29.2
chr11	2858406	2858406	63.6	27.3	60	22.2	15.8	0	20	55.6	0	0	87.5	26.7	37.5	13.6	NA	NA	NA	NA	NA	NA	0.0103	-50
chr11	2858636	2858636	9.52	3.7	5.26	38.1	9.09	3.57	33.3	19	0	20	10.3	23.1	13.3	25	NA	NA	0.0295	23.5	NA	NA	NA	NA
chr11	2862161	2862161	100	100	100	85.7	93.8	92.6	67.6	100	100	87.5	86.7	81.8	100	85.7	NA	NA	0.0325	-18.4	NA	NA	NA	NA
chr11	2865244	2865244	42.9	44.4	33.3	57.7	16.7	19	77.8	36	66.7	63.6	18.8	45.8	17.4	46.2	NA	NA	0.0341	34.7	NA	NA	NA	NA
chr11	2865833	2865833	60	75	33.3	90	66.7	15.4	92.9	44.4	11.1	42.9	50	75	66.7	75	NA	NA	0.00519	54.2	NA	NA	NA	NA
chr11	2879337	2879337	78.3	72.2	57.9	83.3	86.5	47.4	84.4	58.8	46.7	71	54.8	62.5	25	85.7	NA	NA	0.0206	30.9	NA	NA	NA	NA
chr11	2935510	2935510	16	35.7	34.6	43.8	29.2	66.7	58.8	25	57.9	52.6	22.7	90.9	41.2	47.6	NA	NA	NA	NA	NA	NA	0.0284	29.4
chr11	2935520	2935520	20	65.5	53.8	43.8	25	52.4	58.8	18.8	57.9	52.6	9.09	81	52.9	38.1	0.034	38.3	NA	NA	NA	NA	0.000166	40.9
chr11	2935532	2935532	20	48.3	26.9	37.5	25	42.9	64.7	12.5	47.4	57.9	33.3	86.4	41.2	33.3	NA	NA	NA	NA	NA	NA	0.0228	29.4
chr11	3018354	3018354	17.2	23.1	6.25	43.8	17.9	5.56	30.4	15.8	16.7	33.3	23.8	37.5	8.11	28.6	NA	NA	0.0343	24.3	NA	NA	NA	NA
chr11	3018360	3018360	13.8	23.1	6.25	25	21.4	5.56	43.5	10.5	5.56	19	4.76	35.5	2.7	33.3	NA	NA	0.0029	26.4	NA	NA	NA	NA
chr11	3044527	3044527	73.1	100	85	100	100	58.3	90.9	63.2	81.2	95.8	62.5	92.9	88.9	88.2	NA	NA	NA	NA	NA	NA	0.00852	30.6
chr11	3147872	3147872	91.7	38.9	72	70.8	57.1	68.4	66.7	62.5	50	61.5	64.3	0	70	31.2	NA	NA	NA	NA	NA	NA	0.00858	-42.6
chr11	3147880	3147880	92	50	72	62.5	60	68.4	80	75	83.3	83.3	78.6	0	75	31.2	NA	NA	NA	NA	NA	NA	0.002	-44.5
chr11	3237616	3237616	47.8	53.8	62.5	59.4	73.9	26.7	50	40	64.7	63.3	37.5	85.7	80	70.6	NA	NA	NA	NA	NA	NA	0.0389	33.4
chr11	3627646	3627646	100	76.9	80	90.5	83.3	100	77.8	100	44.4	91.7	100	93.8	66.7	100	0.0434	-19.1	NA	NA	NA	NA	NA	NA
chr11	6518571	6518571	14.7	18.4	7.69	42.9	29.4	16.7	12.5	16	20	47.1	23.7	56.1	6.06	32.1	NA	NA	0.0249	19.9	NA	NA	NA	NA
chr11	7594032	7594032	26.1	0	29.4	0	0	33.3	0	45.2	28.6	8.7	34.8	0	50	0	NA	NA	3.46e-05	-30.4	NA	NA	1.12e-05	-36.4
chr11	7927187	7927187	13.6	52.9	45.5	40.7	57.1	42.9	55.3	39.4	47.1	75	22.2	60.4	10.3	25.6	NA	NA	NA	NA	NA	NA	0.000347	33.5
chr11	8829438	8829438	50	57.1	47.8	33.3	88.5	50	62.5	40	30.8	37.5	57.6	70.6	40	28.6	NA	NA	NA	NA	0.00257	-30.2	NA	NA
chr11	9352573	9352573	76.9	28.6	71.4	15.4	70.6	83.3	16.7	92.9	90	55.6	77.8	60	100	50	NA	NA	0.00061	-50	NA	NA	NA	NA
chr11	9352582	9352582	56.2	28.6	61.5	17.9	35.5	72.7	23.8	51.9	85.7	56	57.1	34.4	80	50	NA	NA	0.00182	-39.9	NA	NA	NA	NA
chr11	9352704	9352704	43.8	71.4	84.6	46.4	77.4	85	52.4	80.8	92.3	68	75	75	100	62.5	NA	NA	0.0219	-31.9	NA	NA	NA	NA
chr11	9561023	9561023	96.3	95	91.9	61.5	66.7	80	76.9	95.2	86.7	60	100	35.3	100	76.2	NA	NA	NA	NA	NA	NA	0.0109	-29.5
chr11	9561035	9561035	96.3	95	94.6	56	88.9	92	61.5	95.2	86.7	50	92.9	47.1	88.9	81	NA	NA	0.000812	-29.9	NA	NA	NA	NA
chr11	9561039	9561039	73.3	46.2	56.7	17.6	23.1	46.7	33.3	50	45.5	7.69	42.9	25	66.7	13.3	NA	NA	0.0346	-34.2	NA	NA	NA	NA
chr11	9623512	9623512	88.9	57.1	55.9	60	52.9	53.8	50	94.7	57.1	66.7	91.7	66.7	75	71.4	NA	NA	NA	NA	NA	NA	0.0297	-33.8
chr11	10373407	10373407	83.3	36.4	67.7	48.6	0	31	43.5	57.7	33.3	29.4	54.5	58.3	50	50	NA	NA	NA	NA	NA	NA	0.0264	-34
chr11	10715213	10715213	35.3	90	92.3	86.4	72.7	38.5	92.9	66.7	38.5	77.8	53.6	94.4	63.6	87.5	NA	NA	NA	NA	NA	NA	0.0132	36.1
chr11	10715253	10715253	62.5	100	93.8	90.9	86.7	53.8	84.6	73.3	69.2	88.9	71.4	100	72.7	87.5	NA	NA	NA	NA	NA	NA	0.026	26.9
chr11	10715279	10715279	66.7	80	90	87	73.9	50	93.3	30	50	68.8	52.2	90.9	80	100	NA	NA	NA	NA	NA	NA	0.0254	33.5
chr11	10918267	10918267	31.8	45	13.6	73.7	53.3	41.7	55.6	69.2	41.7	57.1	35.7	78.6	30.3	66.7	NA	NA	0.0296	35.6	NA	NA	NA	NA
chr11	11067190	11067190	22	45.5	6.52	42.6	43.9	43.4	34	23.3	13.3	47.2	18.4	39	4.55	40.6	NA	NA	0.0409	19.5	NA	NA	NA	NA
chr11	11067214	11067214	14.3	37.5	26.7	25	66.7	70.6	40	0	10	45.5	16.7	54.5	0	25	NA	NA	NA	NA	NA	NA	0.021	45.4
chr11	12340411	12340411	12.5	16.1	8.82	30.4	7.5	6.45	29.6	0	0	17.9	2.38	60.4	8.11	36.4	NA	NA	0.000603	23.2	NA	NA	7.76e-05	24
chr11	12831918	12831918	28.1	70.6	46.7	72.2	82.4	45.8	58.8	25	58.8	77.8	43.8	61.5	50	75	NA	NA	NA	NA	NA	NA	0.0153	41.1
chr11	12832121	12832121	12.5	27.8	0	22.2	5.88	4.17	23.5	0	5.88	16.7	18.8	30.8	0	56.2	NA	NA	0.00275	26.6	NA	NA	NA	NA
chr11	12860695	12860695	0	11.1	0	10	30.8	13.3	33.3	7.14	7.69	15.8	0	50	0	37.5	NA	NA	NA	NA	NA	NA	0.0212	32.1
chr11	12892160	12892160	61.7	44.4	37	77.6	38.2	25	68.8	19.4	42.9	40	37.5	90.9	31.6	86.4	NA	NA	0.00017	33.5	NA	NA	NA	NA
chr11	13030331	13030331	5.88	18.8	0	25	0	0	25	6.25	0	0	0	5	0	38.5	NA	NA	0.00297	21.8	NA	NA	NA	NA
chr11	13030345	13030345	0	25	0	10	0	0	25	0	0	0	0	10	0	30.8	NA	NA	0.0448	15.1	NA	NA	NA	NA
chr11	13030354	13030354	0	12.5	0	5	0	0	25	0	0	15.4	0	5	0	38.5	NA	NA	0.0151	18.5	NA	NA	NA	NA
chr11	13030449	13030449	0	6.67	0	0	0	0	50	0	0	7.14	0	0	0	15.4	NA	NA	0.0462	12.7	NA	NA	NA	NA
chr11	14052015	14052015	3.7	22.6	3.85	14.3	4.55	4	10.5	6.67	0	26.7	0	25	0	20	NA	NA	0.0233	16.6	NA	NA	NA	NA
chr11	14995817	14995817	0	17.4	10	0	4.35	3.57	0	0	25	7.41	0	25	5.56	4.35	NA	NA	NA	NA	NA	NA	0.0474	14.5
chr11	15517485	15517485	81.8	40.9	88.2	58.6	85	80.8	67.6	94.4	92.3	46.7	91.7	61.9	73.3	70.6	NA	NA	NA	NA	NA	NA	0.048	-27.2
chr11	15682289	15682289	0	33.3	0	36.4	20.8	17.6	66.7	0	0	22.2	26.7	54.5	0	30.8	NA	NA	0.00836	31.1	NA	NA	NA	NA
chr11	16790617	16790617	4.17	17.6	0	52.4	28.6	0	57.1	12.5	5.88	20	0	5.26	9.09	27.8	NA	NA	6.03e-06	33.4	NA	NA	NA	NA
chr11	16790683	16790683	0	35.3	3.33	28.6	52.4	5.26	42.9	6.67	2.94	33.3	0	5.26	4.55	16.7	NA	NA	0.000677	26.1	NA	NA	0.00351	29.9
chr11	17409997	17409997	76.5	60	100	75	71.4	100	80	72.7	100	62.5	77.8	33.3	100	57.1	NA	NA	0.0411	-31.2	NA	NA	NA	NA
chr11	17832484	17832484	0	3.33	3.03	20.6	0	0	21.4	3.03	0	7.14	2.7	28.2	3.33	18.2	NA	NA	0.0358	14.3	NA	NA	NA	NA
chr11	18230680	18230680	8.7	28.6	15.2	27.6	56.5	6.67	42.9	50	20	39.1	32.4	37.5	14.7	52.2	NA	NA	0.0243	25.2	NA	NA	NA	NA
chr11	18230717	18230717	4.55	30	3.03	34.5	17.4	0	28.6	22.2	6.67	30.4	30.6	25	21.9	39.1	NA	NA	0.00768	24	NA	NA	NA	NA
chr11	19247070	19247070	62	100	83.8	88.6	96.2	89.6	92.1	92.5	92.9	94.6	83.9	93.5	71.4	71.9	NA	NA	NA	NA	NA	NA	0.0199	18.9
chr11	19264078	19264078	40	4.35	0	14.3	4.35	0	30.8	3.85	0	0	10	30	0	30.8	NA	NA	0.00193	22.4	NA	NA	NA	NA
chr11	19655144	19655144	41.7	93.8	22.2	82.4	80	35.7	81.8	40.9	50	62.5	33.3	75	25	61.5	NA	NA	0.00444	40.2	NA	NA	0.0026	44.6
chr11	19655151	19655151	16.7	75	11.1	58.8	53.3	35.7	45.5	40.9	50	50	19	75	8.33	7.69	NA	NA	NA	NA	NA	NA	0.0468	36.5
chr11	19655250	19655250	83.3	93.8	55.6	82.4	100	57.1	63.6	63.6	75	87.5	47.6	90.9	83.3	58.3	NA	NA	NA	NA	NA	NA	0.00777	34.7
chr11	19737048	19737048	11.1	25	0	5.26	13.6	25	4	13.3	35.7	3.33	10	33.3	28.6	0	NA	NA	0.0475	-16.1	NA	NA	NA	NA
chr11	19752204	19752204	6.78	17.2	5	35.9	32.4	28.6	52.9	26.3	0	17.9	8.57	31	0	29.2	NA	NA	0.000993	23.9	NA	NA	NA	NA
chr11	19752231	19752231	4.92	23.3	6.12	45.2	40	35.5	56.8	30.4	15	28.3	11.6	54.5	0	44.8	NA	NA	0.000141	28.2	NA	NA	0.0119	28
chr11	20119207	20119207	11.1	30.3	14.8	18.2	41.7	27.3	44.4	18.8	42.5	30.8	5.26	50	19.4	26.5	NA	NA	NA	NA	NA	NA	0.000535	30.6
chr11	20119221	20119221	13.9	39.4	11.1	42.2	36	36.4	46.7	25	40	38.5	7.69	43.8	12.9	20.6	NA	NA	NA	NA	NA	NA	0.0134	25.6
chr11	20234591	20234591	89.5	100	80	95.5	92.3	87.5	92.9	85.7	90.9	95	86.1	97.9	61.5	40.7	NA	NA	NA	NA	0.00263	-17.3	NA	NA
chr11	21773992	21773992	88.9	100	100	75	100	100	94.1	100	100	75	94.1	100	100	66.7	NA	NA	0.018	-19	NA	NA	NA	NA
chr11	25028201	25028201	90.9	100	95.7	95.2	8	60.9	61.9	0	0	0	0	71.4	47.6	80	NA	NA	NA	NA	NA	NA	0.0194	31.3
chr11	26629590	26629590	100	92	100	82.4	100	100	80	100	100	72.7	100	94.4	100	72.7	NA	NA	0.0134	-22.4	NA	NA	NA	NA
chr11	27437199	27437199	14.3	12.5	12.5	45.5	0	0	26.7	16.7	0	50	28.6	25	0	50	NA	NA	0.0258	36.2	NA	NA	NA	NA
chr11	27492413	27492413	7.14	30.4	10.3	47.1	36.8	27.7	46.2	11.5	8.33	42.3	0	59.1	0	12.5	NA	NA	0.0113	25.2	NA	NA	0.00197	35
chr11	29748394	29748394	80	100	100	100	90.5	86.7	100	95.7	55.6	100	91.7	100	84	100	NA	NA	0.0113	17.9	NA	NA	NA	NA
chr11	31825838	31825838	0	6.06	9.3	3.7	17.9	6.45	7.41	0	4	11.5	0	9.3	9.68	20.6	NA	NA	NA	NA	NA	NA	0.0388	10.6
chr11	31826182	31826182	9.52	8.57	0	13.6	12.9	0	17.2	5.26	0	10	5	16	0	10	NA	NA	0.0269	13.2	NA	NA	NA	NA
chr11	31831646	31831646	0	7.69	12.2	6.06	6.67	16.7	3.85	0	25	0	2.5	8.7	14.3	7.41	0.0474	14.8	NA	NA	NA	NA	NA	NA
chr11	31841720	31841720	10.3	0	6.67	12	7.69	0	22.2	8	0	20.8	4.88	5.26	0	29	NA	NA	0.0037	20.2	NA	NA	NA	NA
chr11	31847704	31847704	0	0	4.76	0	0	18.8	7.14	4	0	13.3	7.89	0	3.33	37.5	NA	NA	NA	NA	0.03	11.5	NA	NA
chr11	31847934	31847934	0	20	0	6.25	0	0	0	0	0	21.4	0	8	0	35.7	NA	NA	0.014	17.6	NA	NA	NA	NA
chr11	32113801	32113801	50	100	54.5	33.3	81.8	62.5	64.3	100	100	33.3	57.1	89.5	62.5	27.3	NA	NA	NA	NA	0.00873	-47	NA	NA
chr11	32449163	32449163	0	10.5	0	7.14	5.56	0	11.1	0	0	20	13.3	6.25	0	27.8	NA	NA	0.0425	17.6	NA	NA	NA	NA
chr11	32458662	32458662	14.6	5.56	0	6.38	4.76	2.5	16	10	3.03	24.1	5.88	10.5	0	18.4	NA	NA	0.00519	14.8	NA	NA	NA	NA
chr11	33181209	33181209	76.9	88.9	43.8	91.7	80	63.2	90.6	79.3	80	84.4	75	82.6	75	94.7	NA	NA	0.0294	26	NA	NA	NA	NA
chr11	34080204	34080204	78.3	53.8	30.8	62.5	48.3	61.5	69.6	76.5	31.6	61.1	72.7	70.8	66.7	59.1	0.0416	-32.7	NA	NA	NA	NA	NA	NA
chr11	34190808	34190808	60.7	7.14	57.9	28.6	33.3	20	33.3	60	31.2	22.2	48.5	6.98	39.3	32.1	NA	NA	NA	NA	NA	NA	6.94e-06	-41.9
chr11	34190847	34190847	26.7	5.26	21.1	15	0	5.56	25	35.3	10	0	25	0	5.56	26.7	NA	NA	NA	NA	NA	NA	0.0127	-27.2
chr11	34190890	34190890	38.9	10.5	45.5	25	5.88	14.3	11.1	43.5	30	9.09	25	7.32	8.33	6.9	NA	NA	NA	NA	NA	NA	0.0443	-28.3
[truncated: 11,493 more rows]
